# Supplementary material for: Genomic signatures of drift and selection driven by predation and human pressure in an insular lizard
Source: Sci Rep. 2021 Mar 17;11:6136. doi: 10.1038/s41598-021-85591-x (PMC7971075; doi:10.1038/s41598-021-85591-x)
Supplement: Supplementary file 1 — Supplementary Appendix S1. [file 41598_2021_85591_MOESM1_ESM.xlsx]

## Sheet: Appendix_S1
##fileformat=VCFv4.2
##fileDate=20191210
##source="Stacks v2.4"
##INFO=<ID=AD,Number=R,Type=Integer,Description="Total Depth for Each Allele">
##INFO=<ID=AF,Number=A,Type=Float,Description="Allele Frequency">
##INFO=<ID=DP,Number=1,Type=Integer,Description="Total Depth">
##INFO=<ID=NS,Number=1,Type=Integer,Description="Number of Samples With Data">
##FORMAT=<ID=AD,Number=R,Type=Integer,Description="Allele Depth">
##FORMAT=<ID=DP,Number=1,Type=Integer,Description="Read Depth">
##FORMAT=<ID=HQ,Number=2,Type=Integer,Description="Haplotype Quality">
##FORMAT=<ID=GL,Number=G,Type=Float,Description="Genotype Likelihood">
##FORMAT=<ID=GQ,Number=1,Type=Integer,Description="Genotype Quality">
##FORMAT=<ID=GT,Number=1,Type=String,Description="Genotype">
##INFO=<ID=loc_strand,Number=1,Type=Character,Description="Genomic strand the corresponding Stacks locus aligns on">
#CHROM	POS	ID	REF	ALT	QUAL	FILTER	INFO	FORMAT	GPRR1	GPRR2	GPRR3	GPRR4	GPRR5	GPRR6	GPRR7	GPRR8	GPRR9	GPRR10	GRE1	GRE2	GRE3	GRE4	GRE5	GRE6	GRE7	GRE8	GRE9	GRE10	GA1	GA2	GA3a	GA3b	GA4a	GA4b	GA5	GA6	GA7	GA8	GA9	GA10	GCm1	GCm4	GCm5	GCm6	GCm7	GCm8	GCm9	GCm10	GCm11
1	24	.	G	C	.	PASS	NS=88;AF=0.051	GT:DP:AD:GQ:GL	0/0:49:49,0:40:-0.00,-15.54,-110.76	0/0:22:22,0:40:-0.00,-7.48,-50.62	0/0:46:46,0:40:-0.00,-14.65,-104.08	0/0:35:35,0:40:-0.00,-11.36,-79.58	0/0:53:53,0:40:0.00,-16.74,-119.67	0/0:56:56,0:40:0.00,-17.63,-126.36	0/0:33:33,0:40:-0.00,-10.77,-75.12	0/0:50:50,0:40:0.00,-15.84,-112.99	0/0:31:31,0:40:-0.00,-10.17,-70.67	0/0:37:37,0:40:-0.00,-11.96,-84.03	0/0:46:46,0:40:-0.00,-14.65,-104.08	0/0:30:30,0:40:-0.00,-9.87,-68.44	0/0:32:32,0:40:-0.00,-10.47,-72.90	0/0:33:33,0:40:-0.00,-10.77,-75.12	0/0:60:60,0:40:0.00,-18.82,-135.27	0/0:41:41,0:40:-0.00,-13.15,-92.94	0/0:54:54,0:40:0.00,-17.03,-121.90	0/0:46:15,0:40:-0.00,-5.39,-35.03	0/0:39:39,0:40:-0.00,-12.56,-88.49	0/0:42:42,0:40:-0.00,-13.45,-95.17	0/0:52:52,0:40:0.00,-16.44,-117.45	0/0:52:52,0:40:0.00,-16.44,-117.45	0/0:58:58,0:40:0.00,-18.23,-130.81	0/0:45:45,0:40:-0.00,-14.35,-101.85	0/0:29:29,0:40:-0.00,-9.57,-66.21	0/0:6:6,0:33:-0.00,-2.71,-14.98	0/0:38:38,0:40:-0.00,-12.26,-86.26	0/0:38:38,0:40:-0.00,-12.26,-86.26	0/0:37:37,0:40:-0.00,-11.96,-84.03	0/0:33:33,0:40:-0.00,-10.77,-75.12	0/0:68:68,0:40:0.00,-21.21,-153.09	0/0:41:41,0:40:-0.00,-13.15,-92.94	0/0:51:51,0:40:-0.00,-16.14,-115.22	0/0:36:36,0:40:-0.00,-11.66,-81.81	0/0:48:48,0:40:-0.00,-15.24,-108.54	0/0:53:53,0:40:0.00,-16.74,-119.67	0/0:15:4,0:27:-0.00,-2.11,-10.53	0/0:38:38,0:40:-0.00,-12.26,-86.26	0/0:54:54,0:40:0.00,-17.03,-121.90	0/0:36:36,0:40:-0.00,-11.66,-81.81	0/0:26:26,0:40:-0.00,-8.68,-59.53
5	59	.	A	G	.	PASS	NS=85;AF=0.071	GT:DP:AD:GQ:GL	0/0:16:16,0:40:-0.00,-5.75,-69.56	0/0:10:10,0:40:-0.00,-3.95,-44.01	0/0:12:12,0:40:-0.00,-4.55,-52.53	0/0:5:5,0:30:-0.00,-2.44,-22.72	0/0:14:14,0:40:-0.00,-5.15,-61.04	0/0:6:6,0:34:-0.00,-2.74,-26.98	0/0:7:7,0:37:-0.00,-3.04,-31.24	0/0:8:8,0:40:-0.00,-3.34,-35.50	0/0:13:13,0:40:-0.00,-4.85,-56.78	0/0:9:9,0:40:-0.00,-3.64,-39.75	0/0:18:18,0:40:-0.00,-6.35,-78.07	0/0:11:11,0:40:-0.00,-4.25,-48.27	0/0:13:13,0:40:-0.00,-4.85,-56.78	./.	0/0:7:7,0:37:-0.00,-3.04,-31.24	0/0:7:7,0:37:-0.00,-3.04,-31.24	0/0:4:4,0:27:-0.00,-2.14,-18.47	./.	0/0:11:11,0:40:-0.00,-4.25,-48.27	0/0:6:6,0:34:-0.00,-2.74,-26.98	0/0:18:18,0:40:-0.00,-6.35,-78.07	0/0:10:10,0:40:-0.00,-3.95,-44.01	0/0:8:8,0:40:-0.00,-3.34,-35.50	0/0:11:11,0:40:-0.00,-4.25,-48.27	0/0:13:13,0:40:-0.00,-4.85,-56.78	./.	0/0:5:5,0:30:-0.00,-2.44,-22.72	0/0:9:9,0:40:-0.00,-3.64,-39.75	0/0:16:16,0:40:-0.00,-5.75,-69.56	./.	0/0:14:14,0:40:-0.00,-5.15,-61.04	0/0:7:7,0:37:-0.00,-3.04,-31.24	0/0:11:11,0:40:-0.00,-4.25,-48.27	0/0:11:11,0:40:-0.00,-4.25,-48.27	0/0:18:18,0:40:-0.00,-6.35,-78.07	0/0:14:14,0:40:-0.00,-5.15,-61.04	0/0:17:17,0:40:-0.00,-6.05,-73.81	0/0:8:8,0:40:-0.00,-3.34,-35.50	0/0:5:5,0:30:-0.00,-2.44,-22.72	0/0:11:11,0:40:-0.00,-4.25,-48.27	0/0:12:12,0:40:-0.00,-4.55,-52.53
7	10	.	T	C	.	PASS	NS=85;AF=0.106	GT:DP:AD:GQ:GL	0/0:11:11,0:40:-0.00,-4.10,-49.08	0/0:13:13,0:40:-0.00,-4.70,-57.81	0/0:11:11,0:40:-0.00,-4.10,-49.08	0/0:11:11,0:40:-0.00,-4.10,-49.08	0/0:10:10,0:40:-0.00,-3.80,-44.72	0/0:23:23,0:40:-0.00,-7.71,-101.43	0/0:23:23,0:40:-0.00,-7.71,-101.43	0/0:12:12,0:40:-0.00,-4.40,-53.45	0/0:16:16,0:40:-0.00,-5.60,-70.89	0/0:10:10,0:40:-0.00,-3.80,-44.72	0/0:13:13,0:40:-0.00,-4.70,-57.81	0/0:9:9,0:40:-0.00,-3.50,-40.36	./.	0/0:9:9,0:40:-0.00,-3.50,-40.36	0/0:6:6,0:32:-0.00,-2.59,-27.27	0/0:11:11,0:40:-0.00,-4.10,-49.08	0/0:13:13,0:40:-0.00,-4.70,-57.81	0/0:11:11,0:40:-0.00,-4.10,-49.08	0/0:19:19,0:40:-0.00,-6.51,-83.98	0/0:8:8,0:39:-0.00,-3.20,-36.00	0/0:15:15,0:40:-0.00,-5.30,-66.53	0/0:15:15,0:40:-0.00,-5.30,-66.53	0/0:27:27,0:40:-0.00,-8.91,-118.88	0/0:6:6,0:32:-0.00,-2.59,-27.27	0/0:17:17,0:40:-0.00,-5.90,-75.26	./.	0/0:22:22,0:40:-0.00,-7.41,-97.07	0/0:7:7,0:35:-0.00,-2.89,-31.64	0/0:19:19,0:40:-0.00,-6.51,-83.98	0/0:17:17,0:40:-0.00,-5.90,-75.26	0/0:13:13,0:40:-0.00,-4.70,-57.81	0/0:13:13,0:40:-0.00,-4.70,-57.81	0/0:12:12,0:40:-0.00,-4.40,-53.45	0/0:15:15,0:40:-0.00,-5.30,-66.53	0/0:10:10,0:40:-0.00,-3.80,-44.72	0/0:14:14,0:40:-0.00,-5.00,-62.17	0/0:10:10,0:40:-0.00,-3.80,-44.72	0/0:14:14,0:40:-0.00,-5.00,-62.17	0/0:16:16,0:40:-0.00,-5.60,-70.89	0/0:24:24,0:40:-0.00,-8.01,-105.79	0/0:8:8,0:39:-0.00,-3.20,-36.00
15	16	.	C	G	.	PASS	NS=86;AF=0.058	GT:DP:AD:GQ:GL	0/0:16:16,0:40:-0.00,-5.77,-72.96	0/0:8:8,0:40:-0.00,-3.36,-37.29	0/0:19:19,0:40:-0.00,-6.67,-86.34	0/0:26:26,0:40:-0.00,-8.78,-117.55	0/0:12:12,0:40:-0.00,-4.57,-55.13	0/0:20:20,0:40:-0.00,-6.97,-90.80	0/0:22:22,0:40:-0.00,-7.58,-99.72	0/0:21:21,0:40:-0.00,-7.28,-95.26	0/0:19:19,0:40:-0.00,-6.67,-86.34	0/0:14:14,0:40:-0.00,-5.17,-64.04	0/0:28:28,0:40:-0.00,-9.38,-126.47	0/0:24:24,0:40:-0.00,-8.18,-108.63	0/0:29:29,0:40:-0.00,-9.68,-130.93	0/0:17:17,0:40:-0.00,-6.07,-77.42	0/0:21:21,0:40:-0.00,-7.28,-95.26	0/0:18:18,0:40:-0.00,-6.37,-81.88	0/0:18:18,0:40:-0.00,-6.37,-81.88	0/0:23:23,0:40:-0.00,-7.88,-104.18	0/0:16:16,0:40:-0.00,-5.77,-72.96	0/0:18:18,0:40:-0.00,-6.37,-81.88	0/0:8:8,0:40:-0.00,-3.36,-37.29	0/0:6:6,0:34:-0.00,-2.76,-28.37	0/0:25:25,0:40:-0.00,-8.48,-113.09	0/0:23:23,0:40:-0.00,-7.88,-104.18	0/0:20:20,0:40:-0.00,-6.97,-90.80	0/0:9:9,0:40:-0.00,-3.66,-41.75	0/0:13:13,0:40:-0.00,-4.87,-59.58	0/0:9:9,0:40:-0.00,-3.66,-41.75	0/0:21:21,0:40:-0.00,-7.28,-95.26	0/0:7:7,0:37:-0.00,-3.06,-32.83	0/0:25:25,0:40:-0.00,-8.48,-113.09	0/0:13:13,0:40:-0.00,-4.87,-59.58	0/0:31:31,0:40:-0.00,-10.29,-139.85	0/0:27:27,0:40:-0.00,-9.08,-122.01	0/0:21:21,0:40:-0.00,-7.28,-95.26	0/0:27:27,0:40:-0.00,-9.08,-122.01	0/0:6:6,0:34:-0.00,-2.76,-28.37	0/0:30:30,0:40:-0.00,-9.98,-135.39	0/0:22:22,0:40:-0.00,-7.58,-99.72	0/0:13:13,0:40:-0.00,-4.87,-59.58	0/0:16:16,0:40:-0.00,-5.77,-72.96
16	7	.	G	C	.	PASS	NS=89;AF=0.197	GT:DP:AD:GQ:GL	0/0:29:29,0:40:-0.00,-9.20,-65.72	0/0:43:43,0:40:-0.00,-13.38,-97.05	0/0:36:36,0:40:-0.00,-11.29,-81.39	0/0:44:44,0:40:-0.00,-13.68,-99.29	0/0:33:33,0:40:-0.00,-10.39,-74.67	0/0:37:37,0:40:-0.00,-11.59,-83.62	0/0:41:41,0:40:-0.00,-12.78,-92.58	0/0:39:39,0:40:-0.00,-12.18,-88.10	0/0:25:25,0:40:-0.00,-8.00,-56.77	0/0:40:40,0:40:-0.00,-12.48,-90.34	0/0:25:25,0:40:-0.00,-8.00,-56.77	0/0:43:43,0:40:-0.00,-13.38,-97.05	0/0:40:40,0:40:-0.00,-12.48,-90.34	0/0:26:26,0:40:-0.00,-8.30,-59.00	0/0:39:39,0:40:-0.00,-12.18,-88.10	0/0:36:36,0:40:-0.00,-11.29,-81.39	0/0:34:34,0:40:-0.00,-10.69,-76.91	0/0:39:39,0:40:-0.00,-12.18,-88.10	0/0:35:35,0:40:-0.00,-10.99,-79.15	0/0:32:32,0:40:-0.00,-10.09,-72.43	0/0:46:46,0:40:-0.00,-14.27,-103.77	0/0:24:24,0:40:-0.00,-7.71,-54.53	0/0:20:20,0:40:-0.00,-6.51,-45.58	0/0:43:43,0:40:-0.00,-13.38,-97.05	0/0:39:39,0:40:-0.00,-12.18,-88.10	0/0:20:20,0:40:-0.00,-6.51,-45.58	0/0:28:28,0:40:-0.00,-8.90,-63.48	0/0:36:36,0:40:-0.00,-11.29,-81.39	0/0:41:41,0:40:-0.00,-12.78,-92.58	0/0:33:33,0:40:-0.00,-10.39,-74.67	0/0:43:43,0:40:-0.00,-13.38,-97.05	0/0:44:44,0:40:-0.00,-13.68,-99.29	0/0:34:34,0:40:-0.00,-10.69,-76.91	0/0:41:41,0:40:-0.00,-12.78,-92.58	0/0:48:48,0:40:-0.00,-14.87,-108.24	0/0:36:36,0:40:-0.00,-11.29,-81.39	0/0:22:22,0:40:-0.00,-7.11,-50.05	0/0:26:26,0:40:-0.00,-8.30,-59.00	0/0:44:44,0:40:-0.00,-13.68,-99.29	0/0:47:47,0:40:-0.00,-14.57,-106.00	0/0:42:42,0:40:-0.00,-13.08,-94.81
17	37	.	A	G	.	PASS	NS=90;AF=0.072	GT:DP:AD:GQ:GL	0/0:26:26,0:40:-0.00,-9.07,-124.25	0/0:37:37,0:40:-0.00,-12.38,-176.33	0/0:29:29,0:40:-0.00,-9.97,-138.45	0/0:33:33,0:40:-0.00,-11.18,-157.39	0/0:43:43,0:40:-0.00,-14.19,-204.74	0/0:26:26,0:40:-0.00,-9.07,-124.25	0/0:37:37,0:40:-0.00,-12.38,-176.33	0/0:28:28,0:40:-0.00,-9.67,-133.72	0/0:37:37,0:40:-0.00,-12.38,-176.33	0/0:31:31,0:40:-0.00,-10.58,-147.92	0/0:28:28,0:40:-0.00,-9.67,-133.72	0/0:33:31,2:22:-0.01,-1.72,-138.46	0/0:14:14,0:40:-0.00,-5.46,-67.43	0/0:41:41,0:40:-0.00,-13.59,-195.27	0/0:35:35,0:40:-0.00,-11.78,-166.86	0/0:20:20,0:40:-0.00,-7.26,-95.84	0/0:28:28,0:40:-0.00,-9.67,-133.72	0/0:14:14,0:40:-0.00,-5.46,-67.43	0/0:36:36,0:40:-0.00,-12.08,-171.59	0/0:21:21,0:40:-0.00,-7.57,-100.57	0/0:14:14,0:40:-0.00,-5.46,-67.43	0/0:14:14,0:40:-0.00,-5.46,-67.43	0/0:28:28,0:40:-0.00,-9.67,-133.72	0/0:22:22,0:40:-0.00,-7.87,-105.31	0/0:18:18,0:40:-0.00,-6.66,-86.37	0/0:13:13,0:40:-0.00,-5.16,-62.69	0/0:22:22,0:40:-0.00,-7.87,-105.31	0/0:11:11,0:40:-0.00,-4.56,-53.22	0/0:41:41,0:40:-0.00,-13.59,-195.27	0/0:15:15,0:40:-0.00,-5.76,-72.16	0/0:35:35,0:40:-0.00,-11.78,-166.86	0/0:35:35,0:40:-0.00,-11.78,-166.86	0/0:16:16,0:40:-0.00,-6.06,-76.90	0/0:24:24,0:40:-0.00,-8.47,-114.78	0/0:36:36,0:40:-0.00,-12.08,-171.59	0/0:13:13,0:40:-0.00,-5.16,-62.69	0/0:35:35,0:40:-0.00,-11.78,-166.86	0/0:30:30,0:40:-0.00,-10.27,-143.19	0/0:16:16,0:40:-0.00,-6.06,-76.90	0/0:29:28,1:40:-0.00,-5.24,-128.98	0/0:39:39,0:40:-0.00,-12.98,-185.80
20	4	.	G	A	.	PASS	NS=85;AF=0.188	GT:DP:AD:GQ:GL	0/1:19:4,15:40:-47.88,-0.00,-9.53	0/1:21:10,11:40:-32.90,0.00,-30.49	./.	0/1:33:4,29:40:-93.97,-0.00,-5.32	0/1:26:15,11:40:-31.40,0.00,-46.95	0/1:26:12,14:40:-42.18,0.00,-36.17	0/1:24:11,13:40:-39.19,0.00,-33.18	0/1:22:12,10:40:-29.01,0.00,-37.37	0/1:23:9,14:40:-43.08,0.00,-26.29	0/1:28:9,19:40:-59.54,0.00,-24.79	0/0:21:21,0:40:-0.00,-6.62,-76.63	0/0:18:18,0:40:-0.00,-5.72,-65.85	0/1:20:11,9:40:-26.02,0.00,-34.38	0/1:23:15,8:40:-21.52,0.00,-47.85	0/0:10:10,0:40:-0.00,-3.31,-37.11	0/0:26:26,0:40:-0.00,-8.13,-94.60	0/1:28:17,11:40:-30.80,0.00,-53.53	0/0:21:21,0:40:-0.00,-6.62,-76.63	0/0:28:28,0:40:-0.00,-8.73,-101.79	0/1:32:17,15:40:-43.97,0.00,-52.33	0/1:38:20,18:40:-52.94,0.00,-61.30	0/1:22:13,9:40:-25.42,0.00,-40.97	0/1:24:12,12:40:-35.59,0.00,-36.77	0/1:35:13,22:40:-68.22,0.00,-37.05	0/0:23:23,0:40:-0.00,-7.22,-83.82	0/0:20:20,0:40:-0.00,-6.32,-73.04	0/0:28:28,0:40:-0.00,-8.73,-101.79	0/0:22:22,0:40:-0.00,-6.92,-80.23	0/1:22:7,15:40:-46.98,0.00,-19.41	1/1:22:0,22:40:-77.87,-5.75,-0.00	0/1:35:18,17:40:-50.25,0.00,-55.02	0/1:26:15,11:40:-31.40,0.00,-46.95	1/1:20:0,20:40:-70.69,-5.14,-0.00	0/0:21:21,0:40:-0.00,-6.62,-76.63	0/1:22:6,16:40:-50.57,-0.00,-15.81	1/1:14:0,14:40:-49.13,-3.34,-0.00	0/0:29:29,0:40:-0.00,-9.03,-105.38	0/0:15:15,0:40:-0.00,-4.82,-55.07	0/0:51:51,0:40:-0.00,-15.65,-184.43	0/1:42:24,18:40:-51.74,0.00,-74.47	0/0:17:17,0:40:-0.00,-5.42,-62.26
21	52	.	T	C	.	PASS	NS=85;AF=0.094	GT:DP:AD:GQ:GL	./.	0/0:5:5,0:32:-0.00,-2.58,-22.88	0/0:15:15,0:40:-0.00,-5.59,-66.52	0/0:13:13,0:40:-0.00,-4.99,-57.79	0/0:17:17,0:40:-0.00,-6.19,-75.25	0/0:25:25,0:40:-0.00,-8.60,-110.16	0/0:11:11,0:40:-0.00,-4.38,-49.06	0/0:14:14,0:40:-0.00,-5.29,-62.15	0/0:21:21,0:40:-0.00,-7.39,-92.70	0/0:8:8,0:40:-0.00,-3.48,-35.97	0/0:13:13,0:40:-0.00,-4.99,-57.79	0/0:17:17,0:40:-0.00,-6.19,-75.25	0/0:6:6,0:35:-0.00,-2.88,-27.24	0/0:11:11,0:40:-0.00,-4.38,-49.06	0/0:19:19,0:40:-0.00,-6.79,-83.97	0/0:15:15,0:40:-0.00,-5.59,-66.52	0/0:17:17,0:40:-0.00,-6.19,-75.25	0/0:10:10,0:40:-0.00,-4.08,-44.70	0/0:6:6,0:35:-0.00,-2.88,-27.24	0/0:14:14,0:40:-0.00,-5.29,-62.15	0/0:11:11,0:40:-0.00,-4.38,-49.06	0/0:9:9,0:40:-0.00,-3.78,-40.33	0/0:23:23,0:40:-0.00,-8.00,-101.43	0/0:22:22,0:40:-0.00,-7.70,-97.07	0/0:12:12,0:40:-0.00,-4.69,-53.43	./.	0/0:9:9,0:40:-0.00,-3.78,-40.33	0/0:13:13,0:40:-0.00,-4.99,-57.79	0/0:13:13,0:40:-0.00,-4.99,-57.79	0/0:8:8,0:40:-0.00,-3.48,-35.97	0/0:20:20,0:40:-0.00,-7.09,-88.34	0/0:14:14,0:40:-0.00,-5.29,-62.15	0/0:19:19,0:40:-0.00,-6.79,-83.97	0/0:19:19,0:40:-0.00,-6.79,-83.97	0/0:14:14,0:40:-0.00,-5.29,-62.15	0/0:18:18,0:40:-0.00,-6.49,-79.61	0/0:22:22,0:40:-0.00,-7.70,-97.07	0/0:9:9,0:40:-0.00,-3.78,-40.33	0/0:24:24,0:40:-0.00,-8.30,-105.79	0/0:27:26,1:40:-0.00,-4.84,-110.16	0/0:19:19,0:40:-0.00,-6.79,-83.97
22	18	.	C	T	.	PASS	NS=83;AF=0.120	GT:DP:AD:GQ:GL	0/0:16:16,0:40:-0.00,-5.40,-73.10	0/0:18:18,0:40:-0.00,-6.00,-82.08	0/0:17:17,0:40:-0.00,-5.70,-77.59	0/0:18:18,0:40:-0.00,-6.00,-82.08	0/0:17:17,0:40:-0.00,-5.70,-77.59	0/0:20:20,0:40:-0.00,-6.60,-91.06	0/0:13:13,0:40:-0.00,-4.50,-59.63	0/0:11:11,0:40:-0.00,-3.89,-50.65	0/0:19:19,0:40:-0.00,-6.30,-86.57	0/0:12:12,0:40:-0.00,-4.20,-55.14	0/0:17:17,0:40:-0.00,-5.70,-77.59	0/0:23:23,0:40:-0.00,-7.51,-104.53	0/0:29:29,0:40:-0.00,-9.31,-131.48	0/0:19:19,0:40:-0.00,-6.30,-86.57	0/0:20:20,0:40:-0.00,-6.60,-91.06	0/0:24:24,0:40:-0.00,-7.81,-109.02	0/0:22:22,0:40:-0.00,-7.21,-100.04	0/0:15:15,0:40:-0.00,-5.10,-68.61	0/0:18:18,0:40:-0.00,-6.00,-82.08	0/0:17:17,0:40:-0.00,-5.70,-77.59	0/0:10:10,0:40:-0.00,-3.59,-46.16	./.	0/0:15:15,0:40:-0.00,-5.10,-68.61	0/0:20:20,0:40:-0.00,-6.60,-91.06	0/0:4:4,0:23:-0.01,-1.79,-19.22	./.	0/0:14:14,0:40:-0.00,-4.80,-64.12	0/0:17:17,0:40:-0.00,-5.70,-77.59	0/0:17:17,0:40:-0.00,-5.70,-77.59	0/0:10:10,0:40:-0.00,-3.59,-46.16	0/0:9:9,0:40:-0.00,-3.29,-41.67	0/0:16:16,0:40:-0.00,-5.40,-73.10	0/0:31:31,0:40:-0.00,-9.91,-140.46	0/0:13:13,0:40:-0.00,-4.50,-59.63	0/0:22:22,0:40:-0.00,-7.21,-100.04	0/0:32:32,0:40:-0.00,-10.22,-144.95	0/0:38:38,0:40:-0.00,-12.02,-171.89	0/0:23:23,0:40:-0.00,-7.51,-104.53	0/0:15:15,0:40:-0.00,-5.10,-68.61	0/0:12:12,0:40:-0.00,-4.20,-55.14	0/0:16:16,0:40:-0.00,-5.40,-73.10
23	75	.	A	G	.	PASS	NS=84;AF=0.065	GT:DP:AD:GQ:GL	0/0:31:31,0:40:-0.00,-10.13,-151.36	0/0:52:52,0:40:-0.00,-16.46,-252.80	0/0:55:55,0:40:0.00,-17.36,-267.30	0/0:32:32,0:40:-0.00,-10.44,-156.19	0/0:38:38,0:40:-0.00,-12.24,-185.17	0/0:51:51,0:40:-0.00,-16.15,-247.97	0/0:51:51,0:40:-0.00,-16.15,-247.97	0/0:35:35,0:40:-0.00,-11.34,-170.68	0/0:44:44,0:40:-0.00,-14.05,-214.16	0/0:28:28,0:40:-0.00,-9.23,-136.86	0/0:57:57,0:40:-0.00,-17.96,-276.96	0/0:42:42,0:40:-0.00,-13.45,-204.49	0/0:37:37,0:40:-0.00,-11.94,-180.34	./.	0/0:15:15,0:40:-0.00,-5.32,-74.06	0/0:34:34,0:40:-0.00,-11.04,-165.85	0/0:43:43,0:40:-0.00,-13.75,-209.33	0/0:35:35,0:40:-0.00,-11.34,-170.68	0/0:28:28,0:40:-0.00,-9.23,-136.86	0/0:52:52,0:40:-0.00,-16.46,-252.80	0/0:37:37,0:40:-0.00,-11.94,-180.34	0/0:43:43,0:40:-0.00,-13.75,-209.33	0/0:43:43,0:40:-0.00,-13.75,-209.33	0/0:43:43,0:40:-0.00,-13.75,-209.33	0/0:25:25,0:40:-0.00,-8.33,-122.37	0/0:28:28,0:40:-0.00,-9.23,-136.86	0/0:34:34,0:40:-0.00,-11.04,-165.85	0/0:38:38,0:40:-0.00,-12.24,-185.17	0/0:45:45,0:40:-0.00,-14.35,-218.99	0/0:41:40,1:40:-0.00,-8.31,-190.00	0/0:44:44,0:40:-0.00,-14.05,-214.16	./.	0/0:40:40,0:40:-0.00,-12.84,-194.83	0/0:35:35,0:40:-0.00,-11.34,-170.68	0/0:29:29,0:40:-0.00,-9.53,-141.69	0/0:60:60,0:40:-0.00,-18.86,-291.45	0/0:57:57,0:40:-0.00,-17.96,-276.96	0/0:54:54,0:40:-0.00,-17.06,-262.46	0/0:30:30,0:40:-0.00,-9.83,-146.52	0/0:38:38,0:40:-0.00,-12.24,-185.17	0/0:31:31,0:40:-0.00,-10.13,-151.36
24	106	.	C	T	.	PASS	NS=90;AF=0.472	GT:DP:AD:GQ:GL	1/1:20:0,20:40:-62.77,-6.83,-0.00	1/1:17:0,17:40:-53.35,-5.93,-0.00	1/1:25:1,24:40:-72.19,-5.19,-0.00	1/1:25:0,25:40:-78.48,-8.34,-0.00	1/1:21:0,21:40:-65.91,-7.13,-0.00	1/1:27:0,27:40:-84.76,-8.94,-0.00	1/1:31:0,31:40:-97.33,-10.14,-0.00	1/1:20:0,20:40:-62.77,-6.83,-0.00	1/1:24:0,24:40:-75.34,-8.04,-0.00	1/1:17:0,17:40:-53.35,-5.93,-0.00	1/1:22:0,22:40:-69.05,-7.43,-0.00	1/1:31:1,30:40:-91.04,-7.00,-0.00	1/1:36:1,35:40:-106.75,-8.50,-0.00	1/1:34:0,33:40:-103.61,-10.74,-0.00	1/1:26:0,26:40:-81.62,-8.64,-0.00	1/1:28:0,28:40:-87.90,-9.24,-0.00	1/1:24:0,24:40:-75.34,-8.04,-0.00	1/1:21:0,21:40:-65.91,-7.13,-0.00	1/1:25:0,25:40:-78.48,-8.34,-0.00	1/1:21:0,21:40:-65.91,-7.13,-0.00	1/1:21:0,21:40:-65.91,-7.13,-0.00	1/1:23:0,22:40:-69.05,-7.43,-0.00	1/1:20:0,20:40:-62.77,-6.83,-0.00	1/1:23:0,23:40:-72.19,-7.73,-0.00	1/1:19:0,19:40:-59.63,-6.53,-0.00	1/1:3:0,3:23:-9.38,-1.73,-0.01	0/1:19:13,6:40:-12.26,-0.00,-34.31	1/1:21:0,21:40:-65.91,-7.13,-0.00	1/1:27:0,27:40:-84.76,-8.94,-0.00	0/1:23:8,15:40:-39.33,0.00,-17.40	1/1:23:0,23:40:-72.19,-7.73,-0.00	1/1:27:0,27:40:-84.76,-8.94,-0.00	1/1:32:0,32:40:-100.47,-10.44,-0.00	1/1:33:0,33:40:-103.61,-10.74,-0.00	1/1:27:0,27:40:-84.76,-8.94,-0.00	1/1:27:0,27:40:-84.76,-8.94,-0.00	1/1:16:0,16:40:-50.21,-5.63,-0.00	1/1:24:0,24:40:-75.34,-8.04,-0.00	1/1:32:0,32:40:-100.47,-10.44,-0.00	1/1:32:0,32:40:-100.47,-10.44,-0.00	0/1:23:9,14:40:-36.19,0.00,-20.54
26	59	.	C	T	.	PASS	NS=90;AF=0.172	GT:DP:AD:GQ:GL	0/0:16:16,0:40:-0.00,-5.44,-75.08	0/1:17:9,8:40:-31.36,0.00,-36.88	0/0:26:26,0:40:-0.00,-8.45,-121.46	0/0:32:32,0:40:-0.00,-10.25,-149.28	0/0:29:29,0:40:-0.00,-9.35,-135.37	0/0:28:28,0:40:-0.00,-9.05,-130.73	0/0:19:19,0:40:-0.00,-6.34,-88.99	0/0:17:17,0:40:-0.00,-5.74,-79.72	0/0:17:17,0:40:-0.00,-5.74,-79.72	0/0:13:13,0:40:-0.00,-4.54,-61.17	1/1:24:0,24:40:-110.42,-6.96,-0.00	0/1:31:15,16:40:-64.25,0.00,-60.49	0/1:19:8,11:40:-44.67,0.00,-31.64	0/0:22:21,1:32:-0.00,-2.61,-93.63	1/1:20:1,19:16:-82.62,-1.15,-0.03	0/0:25:24,1:40:-0.00,-3.51,-107.54	0/1:37:14,23:40:-94.90,0.00,-54.05	0/1:23:13,10:40:-38.83,0.00,-53.62	1/1:26:0,26:40:-119.69,-7.57,-0.00	1/1:35:0,35:40:-161.43,-10.28,-0.00	1/1:24:0,24:40:-110.42,-6.96,-0.00	0/0:33:33,0:40:-0.00,-10.56,-153.92	0/1:38:19,19:40:-76.05,0.00,-76.93	0/1:21:11,10:40:-39.43,0.00,-44.95	0/0:25:25,0:40:-0.00,-8.15,-116.82	0/0:8:8,0:37:-0.00,-3.03,-37.98	0/0:30:30,0:40:-0.00,-9.65,-140.01	0/1:26:11,15:40:-61.11,0.00,-43.45	0/0:23:23,0:40:-0.00,-7.55,-107.54	0/1:26:16,10:40:-37.93,0.00,-66.63	0/1:24:9,15:40:-61.72,0.00,-34.77	0/0:23:23,0:40:-0.00,-7.55,-107.54	1/1:24:0,24:40:-110.42,-6.96,-0.00	0/0:26:26,0:40:-0.00,-8.45,-121.46	0/1:34:22,12:40:-44.79,0.00,-92.05	0/1:32:14,18:40:-73.22,0.00,-55.55	0/1:13:4,9:40:-37.20,-0.00,-14.90	0/1:27:20,7:40:-23.71,0.00,-84.88	0/1:31:17,14:40:-54.97,0.00,-69.77	0/0:34:34,0:40:-0.00,-10.86,-158.56	1/1:33:0,33:40:-152.15,-9.67,-0.00
28	55	.	G	T	.	PASS	NS=88;AF=0.438	GT:DP:AD:GQ:GL	0/1:36:15,21:40:-59.11,0.00,-39.29	0/0:48:48,0:40:-0.00,-14.45,-160.05	0/1:34:15,19:40:-53.05,0.00,-39.89	0/1:50:33,17:40:-41.57,0.00,-95.04	0/1:38:28,10:40:-21.87,0.00,-81.99	1/1:34:0,34:40:-113.08,-10.07,-0.00	1/1:34:0,34:40:-113.08,-10.07,-0.00	0/1:21:14,7:40:-16.99,0.00,-40.47	0/0:26:26,0:40:-0.00,-7.83,-86.77	0/1:40:15,25:40:-71.23,0.00,-38.09	1/1:40:0,40:40:-133.06,-11.88,-0.00	1/1:32:0,32:40:-106.42,-9.47,-0.00	0/0:47:45,0:40:-0.00,-13.55,-150.06	0/1:47:31,16:40:-39.14,0.00,-89.28	0/1:40:25,14:40:-34.89,0.00,-71.70	0/1:49:16,33:40:-95.17,0.00,-38.71	1/1:40:1,39:40:-126.40,-8.54,-0.00	0/1:32:25,7:40:-13.68,-0.00,-73.80	0/1:44:20,24:40:-66.69,0.00,-53.54	1/1:32:2,30:34:-93.10,-2.81,-0.00	0/1:52:32,20:40:-50.96,0.00,-91.10	1/1:30:0,30:40:-99.76,-8.87,-0.00	1/1:29:1,28:40:-89.76,-5.24,-0.00	1/1:36:0,36:40:-119.74,-10.67,-0.00	1/1:35:1,34:40:-109.75,-7.04,-0.00	1/1:6:0,6:22:-19.83,-1.66,-0.01	0/1:36:12,24:40:-69.10,0.00,-29.30	1/1:42:0,42:40:-139.73,-12.48,-0.00	./.	1/1:41:0,41:40:-136.40,-12.18,-0.00	1/1:31:0,31:40:-103.09,-9.17,-0.00	1/1:23:0,23:40:-76.44,-6.76,-0.00	0/1:39:18,21:40:-58.20,0.00,-48.38	1/1:37:0,37:40:-123.07,-10.97,-0.00	0/0:41:41,0:40:-0.00,-12.35,-136.74	1/1:42:0,42:40:-139.73,-12.48,-0.00	0/1:42:30,12:40:-27.32,0.00,-87.45	1/1:47:0,47:40:-156.38,-13.98,-0.00	0/1:26:4,22:40:-65.45,-0.00,-5.66	1/1:13:0,13:40:-43.13,-3.75,-0.00	0/0:18:18,0:40:-0.00,-5.43,-60.13
29	5	.	C	T	.	PASS	NS=89;AF=0.090	GT:DP:AD:GQ:GL	0/0:15:15,0:40:-0.00,-5.18,-49.76	0/0:7:7,0:34:-0.00,-2.77,-24.06	0/0:24:24,0:40:-0.00,-7.88,-78.66	0/1:29:12,17:40:-45.21,0.00,-30.73	0/0:38:37,0:40:-0.00,-11.79,-120.42	0/0:19:19,0:40:-0.00,-6.38,-62.60	0/0:21:21,0:40:-0.00,-6.98,-69.03	./.	0/0:31:31,0:40:-0.00,-9.99,-101.14	0/0:40:40,0:40:-0.00,-12.70,-130.05	0/1:36:22,14:40:-33.47,0.00,-60.75	0/1:33:17,16:40:-40.80,0.00,-45.59	0/1:32:21,11:40:-25.04,0.00,-58.74	0/0:21:21,0:40:-0.00,-6.98,-69.03	0/0:28:28,0:40:-0.00,-9.09,-91.51	1/1:33:0,33:40:-104.41,-9.01,-0.00	0/1:28:12,16:40:-42.30,0.00,-31.03	0/0:24:24,0:40:-0.00,-7.88,-78.66	0/0:24:24,0:40:-0.00,-7.88,-78.66	0/1:20:11,9:40:-22.23,0.00,-30.23	0/0:33:33,0:40:-0.00,-10.59,-107.57	0/0:28:28,0:40:-0.00,-9.09,-91.51	0/0:27:27,0:40:-0.00,-8.79,-88.30	0/0:40:40,0:40:-0.00,-12.70,-130.05	0/0:19:19,0:40:-0.00,-6.38,-62.60	0/0:3:3,0:21:-0.01,-1.58,-11.22	0/0:35:35,0:40:-0.00,-11.19,-113.99	0/0:16:16,0:40:-0.00,-5.48,-52.97	0/0:39:39,0:40:-0.00,-12.40,-126.84	0/0:31:31,0:40:-0.00,-9.99,-101.14	0/0:27:27,0:40:-0.00,-8.79,-88.30	0/0:31:31,0:40:-0.00,-9.99,-101.14	0/0:31:31,0:40:-0.00,-9.99,-101.14	0/1:26:14,12:40:-30.06,0.00,-38.06	0/0:13:13,0:40:-0.00,-4.58,-43.33	0/0:29:28,0:40:-0.00,-9.09,-91.51	0/1:12:8,4:40:-8.57,-0.00,-23.00	0/1:18:11,7:40:-16.40,0.00,-30.83	0/1:25:7,18:40:-49.63,0.00,-15.88	0/0:30:30,0:40:-0.00,-9.69,-97.93	0/0:20:20,0:40:-0.00,-6.68,-65.81
30	8	.	T	A	.	PASS	NS=86;AF=0.052	GT:DP:AD:GQ:GL	0/0:17:17,0:40:-0.00,-5.99,-80.01	0/0:17:17,0:40:-0.00,-5.99,-80.01	0/0:19:19,0:40:-0.00,-6.60,-89.24	0/0:22:22,0:40:-0.00,-7.50,-103.07	0/0:17:16,1:19:-0.02,-1.40,-70.81	0/0:47:47,0:40:-0.00,-15.02,-218.37	0/0:28:28,0:40:-0.00,-9.30,-130.74	0/0:25:25,0:40:-0.00,-8.40,-116.91	0/0:17:17,0:40:-0.00,-5.99,-80.01	0/0:16:16,0:40:-0.00,-5.69,-75.40	0/0:22:22,0:40:-0.00,-7.50,-103.07	0/0:21:21,0:40:-0.00,-7.20,-98.46	0/0:13:13,0:40:-0.00,-4.79,-61.56	0/0:16:16,0:40:-0.00,-5.69,-75.40	0/0:17:17,0:40:-0.00,-5.99,-80.01	0/0:29:29,0:40:-0.00,-9.61,-135.35	0/0:17:17,0:40:-0.00,-5.99,-80.01	0/0:24:24,0:40:-0.00,-8.10,-112.29	0/0:39:39,0:40:-0.00,-12.62,-181.47	0/0:23:23,0:40:-0.00,-7.80,-107.68	0/0:24:24,0:40:-0.00,-8.10,-112.29	0/0:22:22,0:40:-0.00,-7.50,-103.07	0/0:29:29,0:40:-0.00,-9.61,-135.35	0/0:25:25,0:40:-0.00,-8.40,-116.91	0/0:17:17,0:40:-0.00,-5.99,-80.01	./.	0/0:24:24,0:40:-0.00,-8.10,-112.29	0/0:33:33,0:40:-0.00,-10.81,-153.80	0/0:15:15,0:40:-0.00,-5.39,-70.79	0/0:27:27,0:40:-0.00,-9.00,-126.13	0/0:28:28,0:40:-0.00,-9.30,-130.74	0/0:29:29,0:40:-0.00,-9.61,-135.35	0/0:42:42,0:40:-0.00,-13.52,-195.31	0/0:19:19,0:40:-0.00,-6.60,-89.24	0/0:21:21,0:40:-0.00,-7.20,-98.46	0/0:18:18,0:40:-0.00,-6.29,-84.62	0/0:28:28,0:40:-0.00,-9.30,-130.74	0/0:22:22,0:40:-0.00,-7.50,-103.07	0/0:9:9,0:40:-0.00,-3.58,-43.12	0/0:31:31,0:40:-0.00,-10.21,-144.58	0/0:18:18,0:40:-0.00,-6.29,-84.62
33	159	.	C	T	.	PASS	NS=73;AF=0.205	GT:DP:AD:GQ:GL	0/0:6:6,0:31:-0.00,-2.49,-25.10	0/0:8:8,0:37:-0.00,-3.09,-33.22	0/0:4:4,0:24:-0.01,-1.89,-16.97	0/0:8:8,0:37:-0.00,-3.09,-33.22	0/0:8:8,0:37:-0.00,-3.09,-33.22	0/0:4:4,0:24:-0.01,-1.89,-16.97	0/0:14:14,0:40:-0.00,-4.90,-57.60	0/0:9:9,0:40:-0.00,-3.39,-37.29	0/0:5:5,0:28:-0.00,-2.19,-21.03	0/0:8:8,0:37:-0.00,-3.09,-33.22	0/0:16:16,0:40:-0.00,-5.50,-65.73	0/0:8:8,0:37:-0.00,-3.09,-33.22	0/0:6:6,0:31:-0.00,-2.49,-25.10	./.	./.	0/0:11:11,0:40:-0.00,-4.00,-45.41	0/0:9:9,0:40:-0.00,-3.39,-37.29	0/0:7:7,0:34:-0.00,-2.79,-29.16	0/0:17:17,0:40:-0.00,-5.80,-69.80	0/0:5:5,0:28:-0.00,-2.19,-21.03	0/0:7:7,0:34:-0.00,-2.79,-29.16	0/0:4:4,0:24:-0.01,-1.89,-16.97	0/0:6:6,0:31:-0.00,-2.49,-25.10	0/0:6:6,0:31:-0.00,-2.49,-25.10	0/0:4:4,0:24:-0.01,-1.89,-16.97	0/0:5:5,0:28:-0.00,-2.19,-21.03	0/0:8:8,0:37:-0.00,-3.09,-33.22	0/0:8:8,0:37:-0.00,-3.09,-33.22	0/0:11:11,0:40:-0.00,-4.00,-45.41	./.	0/0:8:8,0:37:-0.00,-3.09,-33.22	0/0:9:9,0:40:-0.00,-3.39,-37.29	0/0:11:11,0:40:-0.00,-4.00,-45.41	./.	0/0:5:5,0:28:-0.00,-2.19,-21.03	0/0:10:10,0:40:-0.00,-3.70,-41.35	0/0:7:7,0:34:-0.00,-2.79,-29.16	0/0:9:9,0:40:-0.00,-3.39,-37.29	0/0:7:7,0:34:-0.00,-2.79,-29.16	0/0:14:14,0:40:-0.00,-4.90,-57.60	0/0:6:6,0:31:-0.00,-2.49,-25.10
34	66	.	C	T	.	PASS	NS=88;AF=0.051	GT:DP:AD:GQ:GL	0/1:21:10,11:40:-43.93,0.00,-41.19	0/0:11:11,0:40:-0.00,-4.16,-53.01	0/1:20:9,11:40:-44.23,0.00,-36.85	0/1:17:7,10:40:-40.49,0.00,-28.46	./.	0/1:29:15,14:40:-55.45,0.00,-62.01	0/1:24:12,12:40:-47.67,0.00,-49.58	0/1:31:13,18:40:-73.43,0.00,-52.12	0/1:22:12,10:40:-38.98,0.00,-50.18	0/1:22:16,6:40:-20.40,0.00,-68.76	0/0:35:35,0:40:-0.00,-11.39,-164.50	0/0:22:22,0:40:-0.00,-7.47,-104.11	0/0:27:27,0:40:-0.00,-8.98,-127.34	0/0:27:27,0:40:-0.00,-8.98,-127.34	0/0:23:23,0:40:-0.00,-7.78,-108.76	0/0:26:26,0:40:-0.00,-8.68,-122.69	0/0:27:27,0:40:-0.00,-8.98,-127.34	0/0:12:12,0:40:-0.00,-4.46,-57.66	0/0:35:35,0:40:-0.00,-11.39,-164.50	0/0:16:16,0:40:-0.00,-5.67,-76.24	0/0:34:34,0:40:-0.00,-11.09,-159.86	0/0:23:23,0:40:-0.00,-7.78,-108.76	0/0:35:35,0:40:-0.00,-11.39,-164.50	0/0:24:24,0:40:-0.00,-8.08,-113.40	0/0:25:25,0:40:-0.00,-8.38,-118.05	0/0:5:5,0:30:-0.00,-2.36,-25.14	0/0:33:33,0:40:-0.00,-10.79,-155.21	0/0:21:21,0:40:-0.00,-7.17,-99.46	0/0:26:26,0:40:-0.00,-8.68,-122.69	0/0:30:30,0:40:-0.00,-9.88,-141.27	0/0:33:33,0:40:-0.00,-10.79,-155.21	0/0:25:25,0:40:-0.00,-8.38,-118.05	0/0:20:20,0:40:-0.00,-6.87,-94.82	0/0:24:24,0:40:-0.00,-8.08,-113.40	0/0:17:17,0:40:-0.00,-5.97,-80.88	0/0:15:15,0:40:-0.00,-5.37,-71.59	0/0:22:22,0:40:-0.00,-7.47,-104.11	0/0:24:24,0:40:-0.00,-8.08,-113.40	./.	0/0:27:27,0:40:-0.00,-8.98,-127.34	0/0:21:21,0:40:-0.00,-7.17,-99.46
36	8	.	C	T	.	PASS	NS=90;AF=0.094	GT:DP:AD:GQ:GL	0/1:36:18,18:40:-75.00,0.00,-76.20	0/1:24:13,11:40:-44.88,0.00,-55.72	1/1:15:0,15:40:-71.09,-4.22,-0.00	0/1:25:11,14:40:-59.03,0.00,-45.78	0/0:49:49,0:40:-0.00,-15.66,-237.34	0/1:30:20,10:40:-38.25,0.00,-87.64	0/0:38:37,1:40:-0.00,-7.53,-174.69	1/1:29:0,29:40:-138.56,-8.44,-0.00	1/1:31:1,30:40:-138.56,-4.22,-0.00	0/1:38:26,12:40:-45.48,0.00,-114.15	0/0:68:68,0:40:0.00,-21.38,-328.90	0/0:39:39,0:40:-0.00,-12.65,-189.15	0/0:41:41,0:40:-0.00,-13.25,-198.78	0/0:33:33,0:40:-0.00,-10.84,-160.23	0/0:38:38,0:40:-0.00,-12.35,-184.33	0/0:44:44,0:40:-0.00,-14.15,-213.24	0/0:40:40,0:40:-0.00,-12.95,-193.97	0/0:38:38,0:40:-0.00,-12.35,-184.33	0/0:49:49,0:40:-0.00,-15.66,-237.34	0/0:30:30,0:40:-0.00,-9.94,-145.77	0/0:57:57,0:40:0.00,-18.07,-275.89	0/0:25:25,0:40:-0.00,-8.43,-121.68	0/0:46:46,0:40:-0.00,-14.75,-222.88	0/0:36:36,0:40:-0.00,-11.74,-174.69	0/0:51:51,0:40:0.00,-16.26,-246.98	0/0:13:13,0:40:-0.00,-4.82,-63.85	0/0:46:46,0:40:-0.00,-14.75,-222.88	0/0:31:31,0:40:-0.00,-10.24,-150.59	0/0:42:42,0:40:-0.00,-13.55,-203.60	0/0:49:49,0:40:-0.00,-15.66,-237.34	0/0:36:36,0:40:-0.00,-11.74,-174.69	0/0:46:46,0:40:-0.00,-14.75,-222.88	0/0:25:25,0:40:-0.00,-8.43,-121.68	0/0:42:42,0:40:-0.00,-13.55,-203.60	0/0:27:27,0:40:-0.00,-9.04,-131.32	0/0:24:24,0:40:-0.00,-8.13,-116.86	0/0:50:50,0:40:-0.00,-15.96,-242.16	0/0:31:31,0:40:-0.00,-10.24,-150.59	0/0:45:45,0:40:-0.00,-14.45,-218.06	0/0:37:37,0:40:-0.00,-12.05,-179.51	0/0:29:29,0:40:-0.00,-9.64,-140.95
37	6	.	C	T	.	PASS	NS=77;AF=0.071	GT:DP:AD:GQ:GL	0/0:11:11,0:40:-0.00,-4.05,-25.53	0/0:3:3,0:22:-0.01,-1.67,-8.00	0/0:21:21,0:40:-0.00,-7.03,-47.46	0/0:13:13,0:40:-0.00,-4.64,-29.92	0/0:12:12,0:40:-0.00,-4.35,-27.73	0/0:15:15,0:40:-0.00,-5.24,-34.31	0/0:17:17,0:40:-0.00,-5.84,-38.69	0/0:23:23,0:40:-0.00,-7.63,-51.85	0/0:12:12,0:40:-0.00,-4.35,-27.73	./.	0/0:25:25,0:40:-0.00,-8.22,-56.23	0/0:7:7,0:35:-0.00,-2.86,-16.76	0/0:20:5,0:29:-0.00,-2.26,-12.38	0/0:4:3,0:22:-0.01,-1.67,-8.00	0/0:4:4,0:25:-0.00,-1.97,-10.19	0/0:4:4,0:25:-0.00,-1.97,-10.19	0/0:10:10,0:40:-0.00,-3.75,-23.34	0/0:8:8,0:38:-0.00,-3.15,-18.96	0/0:11:11,0:40:-0.00,-4.05,-25.53	0/0:16:16,0:40:-0.00,-5.54,-36.50	0/0:11:11,0:40:-0.00,-4.05,-25.53	0/0:10:10,0:40:-0.00,-3.75,-23.34	0/0:29:29,0:40:-0.00,-9.42,-65.01	0/0:22:22,0:40:-0.00,-7.33,-49.66	0/0:29:29,0:40:-0.00,-9.42,-65.01	0/0:6:6,0:32:-0.00,-2.56,-14.57	0/0:11:11,0:40:-0.00,-4.05,-25.53	./.	0/0:5:5,0:29:-0.00,-2.26,-12.38	0/0:13:13,0:40:-0.00,-4.64,-29.92	0/0:12:12,0:40:-0.00,-4.35,-27.73	0/0:22:22,0:40:-0.00,-7.33,-49.66	0/0:22:22,0:40:-0.00,-7.33,-49.66	0/0:19:19,0:40:-0.00,-6.43,-43.08	0/0:25:25,0:40:-0.00,-8.22,-56.23	0/0:10:10,0:40:-0.00,-3.75,-23.34	0/0:11:11,0:40:-0.00,-4.05,-25.53	0/0:24:24,0:40:-0.00,-7.93,-54.04	0/0:5:5,0:29:-0.00,-2.26,-12.38	0/0:18:18,0:40:-0.00,-6.14,-40.88	0/0:18:18,0:40:-0.00,-6.14,-40.88
38	23	.	G	A	.	PASS	NS=84;AF=0.107	GT:DP:AD:GQ:GL	0/0:13:13,0:40:-0.00,-4.45,-57.32	0/0:3:3,0:19:-0.02,-1.45,-14.44	0/0:9:9,0:39:-0.00,-3.24,-40.16	0/0:10:10,0:40:-0.00,-3.54,-44.45	0/0:5:5,0:26:-0.00,-2.04,-23.00	0/0:6:6,0:29:-0.00,-2.34,-27.29	0/0:4:4,0:23:-0.01,-1.75,-18.72	0/0:7:7,0:33:-0.00,-2.64,-31.58	0/0:7:7,0:33:-0.00,-2.64,-31.58	0/0:12:12,0:40:-0.00,-4.15,-53.03	0/0:4:4,0:23:-0.01,-1.75,-18.72	0/0:9:9,0:39:-0.00,-3.24,-40.16	0/0:8:8,0:36:-0.00,-2.94,-35.87	0/0:13:13,0:40:-0.00,-4.45,-57.32	0/0:11:11,0:40:-0.00,-3.85,-48.74	./.	0/0:14:14,0:40:-0.00,-4.75,-61.61	0/0:7:7,0:33:-0.00,-2.64,-31.58	0/0:18:18,0:40:-0.00,-5.95,-78.76	0/0:10:10,0:40:-0.00,-3.54,-44.45	0/0:16:16,0:40:-0.00,-5.35,-70.18	0/0:9:9,0:39:-0.00,-3.24,-40.16	0/0:10:10,0:40:-0.00,-3.54,-44.45	0/0:8:8,0:36:-0.00,-2.94,-35.87	0/0:18:18,0:40:-0.00,-5.95,-78.76	./.	0/0:10:10,0:40:-0.00,-3.54,-44.45	0/0:16:16,0:40:-0.00,-5.35,-70.18	0/0:16:16,0:40:-0.00,-5.35,-70.18	0/0:15:15,0:40:-0.00,-5.05,-65.89	0/0:13:13,0:40:-0.00,-4.45,-57.32	0/0:13:13,0:40:-0.00,-4.45,-57.32	0/0:14:14,0:40:-0.00,-4.75,-61.61	0/0:14:14,0:40:-0.00,-4.75,-61.61	0/0:8:8,0:36:-0.00,-2.94,-35.87	0/0:10:10,0:40:-0.00,-3.54,-44.45	./.	0/0:10:10,0:40:-0.00,-3.54,-44.45	0/0:7:7,0:33:-0.00,-2.64,-31.58	0/0:14:14,0:40:-0.00,-4.75,-61.61	0/0:10:10,0:40:-0.00,-3.54,-44.45
40	24	.	G	A	.	PASS	NS=90;AF=0.050	GT:DP:AD:GQ:GL	0/0:24:24,0:40:-0.00,-8.21,-114.54	0/0:22:22,0:40:-0.00,-7.61,-105.13	0/0:28:28,0:40:-0.00,-9.41,-133.36	0/0:32:32,0:40:-0.00,-10.62,-152.18	0/0:34:34,0:40:-0.00,-11.22,-161.59	0/0:19:19,0:40:-0.00,-6.70,-91.02	0/0:21:20,1:32:-0.00,-2.60,-91.02	0/0:24:24,0:40:-0.00,-8.21,-114.54	0/0:27:27,0:40:-0.00,-9.11,-128.66	0/0:27:27,0:40:-0.00,-9.11,-128.66	0/0:30:30,0:40:-0.00,-10.02,-142.77	0/0:18:18,0:40:-0.00,-6.40,-86.31	0/0:35:35,0:40:-0.00,-11.52,-166.30	0/0:25:25,0:40:-0.00,-8.51,-119.25	0/0:40:39,1:40:-0.00,-8.32,-180.41	0/0:31:31,0:40:-0.00,-10.32,-147.48	0/0:25:25,0:40:-0.00,-8.51,-119.25	0/0:32:32,0:40:-0.00,-10.62,-152.18	0/0:29:29,0:40:-0.00,-9.72,-138.07	0/0:20:20,0:40:-0.00,-7.01,-95.72	0/0:21:21,0:40:-0.00,-7.31,-100.43	0/0:41:41,0:40:-0.00,-13.33,-194.53	0/0:26:26,0:40:-0.00,-8.81,-123.95	0/0:35:35,0:40:-0.00,-11.52,-166.30	0/0:26:26,0:40:-0.00,-8.81,-123.95	0/0:3:3,0:24:-0.01,-1.89,-15.74	0/0:22:22,0:40:-0.00,-7.61,-105.13	0/0:25:25,0:40:-0.00,-8.51,-119.25	0/0:34:34,0:40:-0.00,-11.22,-161.59	0/0:33:33,0:40:-0.00,-10.92,-156.89	0/0:41:41,0:40:-0.00,-13.33,-194.53	0/0:29:29,0:40:-0.00,-9.72,-138.07	0/0:22:22,0:40:-0.00,-7.61,-105.13	0/0:27:27,0:40:-0.00,-9.11,-128.66	0/0:35:35,0:40:-0.00,-11.52,-166.30	0/0:30:30,0:40:-0.00,-10.02,-142.77	0/0:36:36,0:40:-0.00,-11.82,-171.00	0/0:30:30,0:40:-0.00,-10.02,-142.77	0/0:26:26,0:40:-0.00,-8.81,-123.95	0/0:30:30,0:40:-0.00,-10.02,-142.77	0/0:30:30,0:40:-0.00,-10.02,-142.77
43	3	.	C	T	.	PASS	NS=89;AF=0.067	GT:DP:AD:GQ:GL	0/0:19:19,0:40:-0.00,-6.53,-90.69	0/0:7:7,0:36:-0.00,-2.92,-34.42	0/0:20:20,0:40:-0.00,-6.83,-95.38	0/0:36:36,0:40:-0.00,-11.64,-170.40	0/0:20:19,1:27:-0.00,-2.14,-86.00	0/0:21:21,0:40:-0.00,-7.13,-100.06	0/0:15:15,0:40:-0.00,-5.32,-71.93	0/0:21:21,0:40:-0.00,-7.13,-100.06	0/0:37:37,0:40:-0.00,-11.95,-175.08	0/0:29:29,0:40:-0.00,-9.54,-137.57	0/0:36:36,0:40:-0.00,-11.64,-170.40	0/0:21:21,0:40:-0.00,-7.13,-100.06	0/0:33:32,1:40:-0.00,-6.05,-146.95	0/0:22:22,0:40:-0.00,-7.43,-104.75	0/0:19:19,0:40:-0.00,-6.53,-90.69	0/0:21:21,0:40:-0.00,-7.13,-100.06	0/0:26:26,0:40:-0.00,-8.63,-123.51	0/0:28:28,0:40:-0.00,-9.24,-132.89	0/0:25:25,0:40:-0.00,-8.33,-118.82	0/0:28:28,0:40:-0.00,-9.24,-132.89	0/0:29:29,0:40:-0.00,-9.54,-137.57	0/0:15:15,0:40:-0.00,-5.32,-71.93	0/0:38:38,0:40:-0.00,-12.25,-179.77	0/0:36:36,0:40:-0.00,-11.64,-170.40	0/0:15:15,0:40:-0.00,-5.32,-71.93	0/0:6:6,0:32:-0.00,-2.61,-29.73	0/0:30:30,0:40:-0.00,-9.84,-142.26	0/0:24:24,0:40:-0.00,-8.03,-114.13	0/0:29:29,0:40:-0.00,-9.54,-137.57	0/0:21:21,0:40:-0.00,-7.13,-100.06	0/0:20:20,0:40:-0.00,-6.83,-95.38	0/0:37:37,0:40:-0.00,-11.95,-175.08	0/0:33:33,0:40:-0.00,-10.74,-156.33	0/0:28:28,0:40:-0.00,-9.24,-132.89	0/0:39:39,0:40:-0.00,-12.55,-184.46	0/0:25:25,0:40:-0.00,-8.33,-118.82	0/0:24:24,0:40:-0.00,-8.03,-114.13	0/0:22:22,0:40:-0.00,-7.43,-104.75	0/0:18:18,0:40:-0.00,-6.23,-86.00	0/0:33:33,0:40:-0.00,-10.74,-156.33	0/0:29:29,0:40:-0.00,-9.54,-137.57
45	41	.	G	T	.	PASS	NS=88;AF=0.108	GT:DP:AD:GQ:GL	0/0:19:19,0:40:-0.00,-6.20,-31.89	0/0:19:19,0:40:-0.00,-6.20,-31.89	0/0:20:20,0:40:-0.00,-6.49,-33.50	0/0:16:16,0:40:-0.00,-5.33,-27.06	0/0:26:26,0:40:-0.00,-8.24,-43.17	0/0:39:39,0:40:-0.00,-12.01,-64.12	0/0:21:21,0:40:-0.00,-6.78,-35.11	0/0:14:14,0:40:-0.00,-4.75,-23.83	0/0:18:18,0:40:-0.00,-5.91,-30.28	0/0:21:21,0:40:-0.00,-6.78,-35.11	0/0:29:29,0:40:-0.00,-9.11,-48.01	0/0:31:31,0:40:-0.00,-9.69,-51.23	0/0:17:17,0:40:-0.00,-5.62,-28.67	0/0:11:11,0:40:-0.00,-3.88,-19.00	0/0:29:29,0:40:-0.00,-9.11,-48.01	0/0:26:26,0:40:-0.00,-8.24,-43.17	0/0:23:23,0:40:-0.00,-7.37,-38.34	0/0:9:9,0:40:-0.00,-3.30,-15.77	0/0:12:12,0:40:-0.00,-4.17,-20.61	0/0:17:17,0:40:-0.00,-5.62,-28.67	0/0:22:22,0:40:-0.00,-7.08,-36.72	0/0:28:28,0:40:-0.00,-8.82,-46.39	0/0:30:30,0:40:-0.00,-9.40,-49.62	0/0:23:23,0:40:-0.00,-7.37,-38.34	0/0:23:23,0:40:-0.00,-7.37,-38.34	0/0:3:3,0:21:-0.01,-1.57,-6.12	0/0:15:15,0:40:-0.00,-5.04,-25.44	0/0:24:24,0:40:-0.00,-7.66,-39.95	0/0:18:18,0:40:-0.00,-5.91,-30.28	0/0:22:22,0:40:-0.00,-7.08,-36.72	0/0:33:33,0:40:-0.00,-10.27,-54.45	0/0:12:12,0:40:-0.00,-4.17,-20.61	0/0:16:16,0:40:-0.00,-5.33,-27.06	0/0:21:21,0:40:-0.00,-6.78,-35.11	0/0:18:18,0:40:-0.00,-5.91,-30.28	0/0:18:18,0:40:-0.00,-5.91,-30.28	0/0:34:34,0:40:-0.00,-10.56,-56.06	0/0:42:42,0:40:-0.00,-12.89,-68.96	0/0:31:31,0:40:-0.00,-9.69,-51.23	0/0:17:17,0:40:-0.00,-5.62,-28.67	0/0:38:38,0:40:-0.00,-11.72,-62.51
47	31	.	C	T	.	PASS	NS=86;AF=0.116	GT:DP:AD:GQ:GL	0/1:19:11,8:40:-9.53,-0.00,-16.72	0/0:12:12,0:40:-0.00,-4.20,-24.97	0/0:23:23,0:40:-0.00,-7.46,-46.71	./.	0/1:24:12,11:40:-14.28,-0.00,-17.51	./.	0/0:21:21,0:40:-0.00,-6.87,-42.76	0/0:19:19,0:40:-0.00,-6.27,-38.81	0/0:26:26,0:40:-0.00,-8.35,-52.64	0/0:17:17,0:40:-0.00,-5.68,-34.85	0/0:22:22,0:40:-0.00,-7.16,-44.73	0/0:12:12,0:40:-0.00,-4.20,-24.97	0/0:31:31,0:40:-0.00,-9.83,-62.52	0/0:17:17,0:40:-0.00,-5.68,-34.85	0/1:19:6,13:40:-19.41,-0.00,-6.84	0/1:28:14,14:40:-18.72,0.00,-19.98	0/1:21:9,12:40:-16.84,-0.00,-12.18	./.	0/1:14:5,9:40:-12.99,-0.00,-6.35	0/0:14:14,0:40:-0.00,-4.79,-28.93	0/0:25:25,0:40:-0.00,-8.05,-50.66	0/0:35:35,0:40:-0.00,-11.02,-70.42	0/1:22:11,11:40:-14.57,-0.00,-15.84	0/1:24:10,14:40:-19.91,-0.00,-13.27	1/1:25:0,25:40:-48.14,-6.79,-0.00	./.	0/1:27:7,20:40:-30.87,-0.00,-6.45	1/1:17:0,17:40:-32.33,-4.42,-0.00	1/1:27:0,27:40:-52.09,-7.38,-0.00	0/1:26:15,11:40:-13.39,-0.00,-22.55	0/1:34:19,15:40:-18.92,0.00,-28.09	0/1:38:18,20:40:-27.61,0.00,-24.92	0/0:26:26,0:40:-0.00,-8.35,-52.64	0/0:25:25,0:40:-0.00,-8.05,-50.66	0/1:10:5,5:40:-6.27,-0.00,-7.54	0/0:13:13,0:40:-0.00,-4.49,-26.95	0/0:9:9,0:40:-0.00,-3.31,-19.05	0/0:22:22,0:40:-0.00,-7.16,-44.73	0/0:12:12,0:40:-0.00,-4.20,-24.97	0/1:40:15,25:40:-36.90,0.00,-18.40	0/0:18:18,0:40:-0.00,-5.98,-36.83
49	101	.	G	A	.	PASS	NS=86;AF=0.128	GT:DP:AD:GQ:GL	0/0:43:43,0:40:-0.00,-13.59,-121.06	0/0:55:55,0:40:0.00,-17.20,-154.52	0/0:71:71,0:40:0.00,-22.00,-199.13	0/0:59:59,0:40:-0.00,-18.40,-165.68	0/0:33:33,0:40:-0.00,-10.59,-93.18	0/0:38:36,2:40:-0.00,-6.52,-95.97	0/0:35:35,0:40:-0.00,-11.19,-98.76	0/0:48:48,0:40:-0.00,-15.10,-135.00	0/0:38:38,0:40:-0.00,-12.09,-107.12	0/0:54:53,0:40:0.00,-16.60,-148.95	0/0:44:44,0:40:-0.00,-13.89,-123.85	0/0:54:54,0:40:0.00,-16.90,-151.73	0/1:23:16,7:40:-11.93,-0.00,-38.19	0/1:34:21,13:40:-25.36,0.00,-48.83	0/1:38:23,15:40:-29.73,0.00,-53.21	1/1:28:1,27:40:-71.33,-5.13,-0.00	0/0:35:35,0:40:-0.00,-11.19,-98.76	0/0:35:35,0:40:-0.00,-11.19,-98.76	1/1:33:2,31:40:-79.69,-3.85,-0.00	0/0:51:51,0:40:-0.00,-16.00,-143.37	0/0:51:50,0:40:0.00,-15.70,-140.58	0/0:33:31,0:40:-0.00,-9.99,-87.60	0/1:40:25,15:40:-29.13,0.00,-58.18	0/1:45:27,16:40:-31.02,0.00,-62.86	0/1:29:16,13:40:-26.86,0.00,-36.39	0/1:26:21,5:40:-5.45,-0.00,-51.23	0/1:28:19,9:40:-16.01,0.00,-45.06	0/1:40:25,15:40:-29.13,0.00,-58.18	0/0:59:59,0:40:-0.00,-18.40,-165.68	1/1:31:0,31:40:-85.27,-8.82,-0.00	0/0:75:75,0:40:0.00,-23.20,-210.29	1/1:22:0,22:40:-60.17,-6.12,-0.00	0/0:40:40,0:40:-0.00,-12.69,-112.70	0/1:29:24,5:40:-4.55,-0.00,-58.70	0/0:40:40,0:40:-0.00,-12.69,-112.70	0/0:22:22,0:40:-0.00,-7.29,-62.51	0/1:41:12,29:40:-67.87,0.00,-21.63	0/1:49:29,20:40:-40.37,0.00,-66.63	0/0:39:39,0:40:-0.00,-12.39,-109.91	0/1:34:16,18:40:-39.30,0.00,-34.89	0/0:42:42,0:40:-0.00,-13.29,-118.28
51	69	.	C	T	.	PASS	NS=81;AF=0.370	GT:DP:AD:GQ:GL	0/1:16:3,13:40:-55.98,-0.00,-9.51	1/1:20:0,20:40:-93.28,-5.74,-0.00	1/1:9:0,9:30:-41.78,-2.43,-0.00	1/1:9:0,9:30:-41.78,-2.43,-0.00	./.	1/1:8:0,8:27:-37.10,-2.13,-0.00	1/1:14:0,14:40:-65.19,-3.93,-0.00	./.	./.	./.	0/1:28:16,12:40:-47.68,0.00,-66.77	1/1:26:0,26:40:-121.37,-7.54,-0.00	0/1:29:13,16:40:-66.11,0.00,-52.42	0/0:31:31,0:40:-0.00,-9.41,-145.51	1/1:27:0,27:40:-126.06,-7.84,-0.00	0/1:33:12,21:40:-88.31,0.00,-46.54	0/0:38:38,0:40:-0.00,-11.52,-178.28	0/1:24:10,14:40:-58.25,0.00,-39.88	1/1:34:0,34:40:-158.83,-9.95,-0.00	0/0:29:29,0:40:-0.00,-8.81,-136.14	0/1:53:29,24:40:-96.34,0.00,-120.11	0/0:36:36,0:40:-0.00,-10.91,-168.92	0/0:45:45,0:40:-0.00,-13.62,-211.06	0/0:27:26,1:40:-0.00,-3.52,-117.41	0/1:34:14,20:40:-83.33,0.00,-55.60	0/1:7:4,3:40:-11.86,-0.00,-16.91	0/1:46:24,22:40:-89.08,0.00,-98.81	0/0:34:34,0:40:-0.00,-10.31,-159.55	0/1:23:11,12:40:-49.19,0.00,-44.86	0/1:28:12,16:40:-66.41,0.00,-48.04	0/1:39:21,18:40:-72.46,0.00,-86.87	0/1:30:11,19:40:-79.85,0.00,-42.76	0/0:47:47,0:40:-0.00,-14.22,-220.42	0/1:46:31,15:40:-56.31,0.00,-131.58	0/1:33:18,15:40:-60.22,0.00,-74.63	0/0:33:33,0:40:-0.00,-10.01,-154.87	1/1:23:0,23:40:-107.33,-6.64,-0.00	0/1:15:7,8:40:-32.87,0.00,-28.54	0/1:38:16,22:40:-91.49,0.00,-63.76	0/1:49:24,25:40:-102.23,0.00,-97.91	1/1:15:0,15:40:-69.87,-4.23,-0.00
52	15	.	C	A	.	PASS	NS=82;AF=0.476	GT:DP:AD:GQ:GL	0/0:19:19,0:40:-0.00,-5.69,-65.80	0/0:28:27,1:40:-0.00,-4.94,-90.00	0/0:51:51,0:40:-0.00,-15.32,-176.44	0/0:4:4,0:17:-0.03,-1.21,-13.96	0/1:45:29,16:40:-41.81,0.00,-86.86	0/1:69:45,24:40:-62.25,0.00,-134.96	0/0:19:19,0:40:-0.00,-5.69,-65.80	./.	0/1:42:26,16:40:-42.71,0.00,-77.39	0/1:37:22,15:40:-40.76,0.00,-65.06	./.	./.	1/1:11:0,11:38:-37.93,-3.18,-0.00	0/1:17:15,2:24:-1.83,-0.01,-46.88	0/0:38:37,1:40:-0.00,-7.95,-124.58	./.	0/0:50:50,0:40:-0.00,-15.02,-172.99	0/0:12:12,0:40:-0.00,-3.59,-41.60	0/0:34:34,0:40:-0.00,-10.20,-117.66	0/0:37:37,0:40:-0.00,-11.11,-128.04	0/0:51:51,0:40:-0.00,-15.32,-176.44	./.	0/0:16:16,0:40:-0.00,-4.79,-55.43	0/0:20:20,0:40:-0.00,-5.99,-69.26	0/0:29:29,0:40:-0.00,-8.70,-100.38	0/0:35:35,0:40:-0.00,-10.51,-121.12	0/0:64:63,1:40:0.00,-15.77,-214.48	0/0:23:23,0:40:-0.00,-6.90,-79.63	./.	0/0:29:29,0:40:-0.00,-8.70,-100.38	./.	./.	0/1:29:10,19:40:-57.00,0.00,-25.98	0/0:22:22,0:40:-0.00,-6.59,-76.17	0/0:14:14,0:40:-0.00,-4.19,-48.51	0/0:28:28,0:40:-0.00,-8.40,-96.92	0/0:36:36,0:40:-0.00,-10.81,-124.58	0/0:28:27,0:40:-0.00,-8.10,-93.46	0/0:49:48,1:40:-0.00,-11.26,-162.61	0/1:66:40,26:40:-70.07,0.00,-118.58	0/0:46:46,0:40:-0.00,-13.82,-159.16
55	56	.	A	C	.	PASS	NS=87;AF=0.115	GT:DP:AD:GQ:GL	0/0:8:8,0:37:-0.00,-3.06,-23.53	0/0:4:4,0:24:-0.01,-1.86,-12.41	0/0:3:3,0:21:-0.01,-1.57,-9.63	1/1:9:0,9:27:-23.79,-2.10,-0.00	0/0:9:9,0:40:-0.00,-3.36,-26.32	0/1:8:6,2:31:-2.51,-0.00,-14.91	0/0:10:10,0:40:-0.00,-3.66,-29.10	0/1:9:5,4:40:-7.77,-0.00,-11.82	0/0:7:7,0:34:-0.00,-2.76,-20.75	0/0:9:9,0:40:-0.00,-3.36,-26.32	0/0:16:16,0:40:-0.00,-5.46,-45.80	0/0:7:7,0:34:-0.00,-2.76,-20.75	0/0:24:24,0:40:-0.00,-7.86,-68.07	0/0:11:11,0:40:-0.00,-3.96,-31.88	0/0:16:16,0:40:-0.00,-5.46,-45.80	0/0:10:10,0:40:-0.00,-3.66,-29.10	0/1:11:6,5:40:-9.96,-0.00,-14.01	0/0:10:10,0:40:-0.00,-3.66,-29.10	0/1:13:8,5:40:-9.36,-0.00,-18.97	0/0:5:5,0:27:-0.00,-2.16,-15.19	1/1:12:0,12:36:-32.14,-3.00,-0.00	0/0:10:10,0:40:-0.00,-3.66,-29.10	0/1:8:3,5:40:-10.86,-0.00,-6.56	0/1:9:5,4:40:-7.77,-0.00,-11.82	0/0:14:14,0:40:-0.00,-4.86,-40.23	0/0:4:4,0:24:-0.01,-1.86,-12.41	0/0:12:12,0:40:-0.00,-4.26,-34.67	0/0:12:12,0:40:-0.00,-4.26,-34.67	0/0:8:8,0:37:-0.00,-3.06,-23.53	0/0:7:7,0:34:-0.00,-2.76,-20.75	0/1:9:7,2:28:-2.21,-0.00,-17.39	0/0:10:10,0:40:-0.00,-3.66,-29.10	0/0:9:9,0:40:-0.00,-3.36,-26.32	0/0:27:27,0:40:-0.00,-8.76,-76.42	0/0:16:16,0:40:-0.00,-5.46,-45.80	0/0:20:20,0:40:-0.00,-6.66,-56.93	0/0:3:3,0:21:-0.01,-1.57,-9.63	0/1:13:9,4:40:-6.57,-0.00,-21.76	0/0:8:8,0:37:-0.00,-3.06,-23.53	0/0:12:12,0:40:-0.00,-4.26,-34.67	0/0:12:12,0:40:-0.00,-4.26,-34.67
56	13	.	C	G	.	PASS	NS=80;AF=0.144	GT:DP:AD:GQ:GL	0/1:37:22,15:40:-45.58,0.00,-73.29	1/1:41:1,40:40:-148.49,-8.35,-0.00	1/1:67:0,67:40:-255.75,-20.01,-0.00	1/1:49:1,48:40:-179.13,-10.76,-0.00	1/1:60:0,60:40:-228.93,-17.90,-0.00	0/1:29:17,12:40:-36.49,0.00,-56.55	0/1:60:25,35:40:-115.27,0.00,-77.86	1/1:52:0,52:40:-198.29,-15.49,-0.00	0/1:43:24,19:40:-59.09,0.00,-79.15	1/1:46:0,46:40:-175.30,-13.69,-0.00	0/0:47:47,0:40:-0.00,-14.89,-180.94	./.	./.	0/1:32:15,17:40:-54.74,0.00,-47.98	0/0:39:38,1:40:-0.00,-8.65,-142.64	0/1:36:19,17:40:-53.54,0.00,-62.10	0/1:27:14,13:40:-40.92,0.00,-45.66	0/0:53:52,1:40:-0.00,-12.87,-196.26	0/0:56:55,1:40:-0.00,-13.77,-207.76	./.	0/0:58:58,0:40:0.00,-18.20,-223.08	0/0:52:51,0:40:0.00,-16.10,-196.26	./.	./.	0/0:22:22,0:40:-0.00,-7.37,-85.18	0/0:50:50,0:40:-0.00,-15.80,-192.43	./.	0/0:68:68,0:40:0.00,-21.21,-261.38	0/0:62:61,1:40:0.00,-15.58,-230.74	0/0:64:64,0:40:0.00,-20.01,-246.06	0/0:66:66,0:40:0.00,-20.61,-253.72	0/0:56:56,0:40:-0.00,-17.60,-215.42	0/1:36:14,22:40:-72.69,0.00,-42.95	0/0:61:61,0:40:-0.00,-19.11,-234.57	./.	0/0:36:36,0:40:-0.00,-11.58,-138.80	0/0:41:41,0:40:-0.00,-13.09,-157.96	0/1:35:18,17:40:-53.84,0.00,-58.57	0/0:29:29,0:40:-0.00,-9.47,-111.99	./.	./.
57	4	.	G	C	.	PASS	NS=87;AF=0.069	GT:DP:AD:GQ:GL	0/0:24:12,0:40:-0.00,-4.23,-21.57	0/0:29:29,0:40:-0.00,-9.19,-49.87	0/0:48:48,0:40:-0.00,-14.74,-81.51	0/0:27:26,0:40:-0.00,-8.32,-44.88	0/0:39:16,0:40:-0.00,-5.40,-28.23	0/0:22:20,0:40:-0.00,-6.57,-34.89	0/0:18:12,0:40:-0.00,-4.23,-21.57	0/0:26:26,0:40:-0.00,-8.32,-44.88	0/0:24:24,0:40:-0.00,-7.74,-41.55	0/0:29:14,0:40:-0.00,-4.82,-24.90	0/0:37:37,0:40:-0.00,-11.53,-63.19	0/0:30:30,0:40:-0.00,-9.49,-51.54	0/0:25:25,0:40:-0.00,-8.03,-43.21	0/0:20:20,0:40:-0.00,-6.57,-34.89	0/0:29:29,0:40:-0.00,-9.19,-49.87	0/0:37:37,0:40:-0.00,-11.53,-63.19	0/0:29:29,0:40:-0.00,-9.19,-49.87	0/0:30:30,0:40:-0.00,-9.49,-51.54	./.	0/0:20:20,0:40:-0.00,-6.57,-34.89	0/0:40:23,0:40:-0.00,-7.44,-39.88	0/1:35:15,20:40:-22.36,0.00,-15.62	./.	./.	0/1:20:9,11:40:-11.75,-0.00,-10.01	0/1:14:9,5:40:-3.51,-0.00,-11.76	0/0:20:20,0:40:-0.00,-6.57,-34.89	0/1:23:9,14:40:-15.87,-0.00,-9.13	0/1:32:17,14:40:-13.53,-0.00,-20.12	0/1:41:24,17:40:-15.61,0.00,-28.85	0/1:44:17,27:40:-31.39,0.00,-16.32	1/1:31:1,30:40:-46.70,-6.52,-0.00	0/0:25:25,0:40:-0.00,-8.03,-43.21	0/0:29:14,1:40:-0.00,-3.44,-23.23	0/0:26:26,0:40:-0.00,-8.32,-44.88	0/0:28:28,0:40:-0.00,-8.90,-48.21	0/0:41:41,0:40:-0.00,-12.69,-69.85	0/0:44:44,0:40:-0.00,-13.57,-74.85	0/0:23:23,0:40:-0.00,-7.44,-39.88	0/0:33:33,0:40:-0.00,-10.36,-56.53	0/0:36:36,0:40:-0.00,-11.24,-61.53
58	3	.	A	G	.	PASS	NS=84;AF=0.089	GT:DP:AD:GQ:GL	0/0:15:15,0:40:-0.00,-5.29,-67.92	1/1:7:0,7:22:-29.97,-1.71,-0.01	1/1:16:0,16:40:-70.00,-4.41,-0.00	./.	./.	1/1:16:0,16:40:-70.00,-4.41,-0.00	0/0:13:13,0:40:-0.00,-4.69,-59.02	0/0:19:19,0:40:-0.00,-6.49,-85.71	0/1:14:4,10:40:-39.50,-0.00,-13.99	0/0:17:17,0:40:-0.00,-5.89,-76.82	0/0:26:26,0:40:-0.00,-8.60,-116.86	0/0:20:20,0:40:-0.00,-6.79,-90.16	0/0:18:18,0:40:-0.00,-6.19,-81.26	0/0:4:4,0:25:-0.00,-1.98,-18.98	0/0:19:19,0:40:-0.00,-6.49,-85.71	0/0:28:28,0:40:-0.00,-9.20,-125.75	0/0:30:30,0:40:-0.00,-9.80,-134.65	0/0:8:8,0:38:-0.00,-3.18,-36.78	0/0:14:14,0:40:-0.00,-4.99,-63.47	0/0:9:9,0:40:-0.00,-3.48,-41.22	0/0:6:6,0:32:-0.00,-2.58,-27.88	0/0:7:7,0:35:-0.00,-2.88,-32.33	0/0:10:10,0:40:-0.00,-3.78,-45.67	0/0:7:7,0:35:-0.00,-2.88,-32.33	0/0:8:8,0:38:-0.00,-3.18,-36.78	./.	0/0:23:23,0:40:-0.00,-7.70,-103.51	0/0:13:13,0:40:-0.00,-4.69,-59.02	0/0:18:18,0:40:-0.00,-6.19,-81.26	0/0:10:10,0:40:-0.00,-3.78,-45.67	0/0:21:21,0:40:-0.00,-7.09,-94.61	0/0:24:24,0:40:-0.00,-8.00,-107.96	0/0:15:15,0:40:-0.00,-5.29,-67.92	0/0:20:20,0:40:-0.00,-6.79,-90.16	0/0:15:15,0:40:-0.00,-5.29,-67.92	0/0:14:14,0:40:-0.00,-4.99,-63.47	0/0:9:9,0:40:-0.00,-3.48,-41.22	0/0:18:18,0:40:-0.00,-6.19,-81.26	0/0:15:15,0:40:-0.00,-5.29,-67.92	0/0:33:33,0:40:-0.00,-10.71,-148.00	0/0:6:6,0:32:-0.00,-2.58,-27.88
61	45	.	C	T	.	PASS	NS=75;AF=0.073	GT:DP:AD:GQ:GL	0/0:24:24,0:40:-0.00,-8.27,-113.56	0/0:41:41,0:40:-0.00,-13.39,-193.14	0/0:45:45,0:40:-0.00,-14.59,-211.87	0/0:43:43,0:40:-0.00,-13.99,-202.51	0/0:44:44,0:40:-0.00,-14.29,-207.19	0/0:52:52,0:40:-0.00,-16.70,-244.64	0/0:40:40,0:40:-0.00,-13.08,-188.46	0/0:40:40,0:40:-0.00,-13.08,-188.46	0/0:25:25,0:40:-0.00,-8.57,-118.24	./.	0/0:49:49,0:40:-0.00,-15.79,-230.59	0/1:25:3,22:40:-94.42,-0.00,-6.69	1/1:24:0,24:40:-111.14,-7.06,-0.00	0/0:28:27,1:40:-0.00,-4.79,-122.92	0/0:43:43,0:40:-0.00,-13.99,-202.51	./.	0/0:40:40,0:40:-0.00,-13.08,-188.46	0/0:19:19,0:40:-0.00,-6.76,-90.16	0/1:38:21,17:40:-67.10,0.00,-87.04	1/1:31:1,30:40:-134.54,-4.48,-0.00	0/0:32:32,0:40:-0.00,-10.68,-151.01	0/0:45:45,0:40:-0.00,-14.59,-211.87	0/0:38:38,0:40:-0.00,-12.48,-179.10	0/0:27:27,0:40:-0.00,-9.17,-127.61	0/0:14:14,0:40:-0.00,-5.26,-66.75	0/0:20:20,0:40:-0.00,-7.06,-94.84	0/0:30:30,0:40:-0.00,-10.07,-141.65	0/0:30:30,0:40:-0.00,-10.07,-141.65	0/0:54:54,0:40:-0.00,-17.30,-254.00	0/0:45:44,1:40:-0.00,-9.91,-202.51	0/0:14:14,0:40:-0.00,-5.26,-66.75	0/0:38:38,0:40:-0.00,-12.48,-179.10	0/0:30:30,0:40:-0.00,-10.07,-141.65	0/1:32:13,19:40:-78.27,0.00,-51.39	0/0:42:42,0:40:-0.00,-13.69,-197.82	0/0:10:10,0:40:-0.00,-4.05,-48.03	1/1:18:0,18:40:-83.05,-5.25,-0.00	0/0:29:28,1:40:-0.00,-5.09,-127.61	0/1:41:20,21:40:-84.92,0.00,-81.45	0/0:21:21,0:40:-0.00,-7.37,-99.52	0/0:35:35,0:40:-0.00,-11.58,-165.06
64	34	.	T	C	.	PASS	NS=88;AF=0.182	GT:DP:AD:GQ:GL	0/1:36:15,21:40:-90.17,0.00,-62.30	0/1:28:18,10:40:-39.49,0.00,-79.18	0/0:41:41,0:40:-0.00,-12.68,-198.95	0/0:35:35,0:40:-0.00,-10.88,-170.00	0/1:30:16,14:40:-58.19,0.00,-68.93	0/0:48:46,2:40:-0.00,-5.14,-213.43	0/0:33:32,1:40:-0.00,-5.45,-150.69	0/1:40:19,21:40:-88.96,0.00,-80.40	0/0:47:47,0:40:-0.00,-14.49,-227.91	1/1:34:0,34:40:-162.99,-9.49,-0.00	0/1:63:36,27:40:-110.99,0.00,-155.51	0/1:51:27,24:40:-100.13,0.00,-115.69	0/0:47:47,0:40:-0.00,-14.49,-227.91	0/1:32:18,14:40:-57.59,0.00,-77.98	0/1:24:13,11:40:-45.52,0.00,-56.26	0/0:50:50,0:40:-0.00,-15.39,-242.38	0/1:41:24,17:40:-69.36,0.00,-104.23	0/1:23:5,18:40:-79.60,0.00,-17.95	0/1:51:20,31:40:-133.91,0.00,-81.91	0/1:33:18,15:40:-62.11,0.00,-77.68	0/1:35:18,17:40:-71.16,0.00,-77.08	0/0:45:45,0:40:-0.00,-13.89,-218.26	0/0:38:38,0:40:-0.00,-11.78,-184.47	0/0:29:29,0:40:-0.00,-9.07,-141.04	0/1:39:17,22:40:-94.09,0.00,-71.05	0/0:3:3,0:17:-0.02,-1.27,-15.59	0/0:38:38,0:40:-0.00,-11.78,-184.47	0/0:32:32,0:40:-0.00,-9.98,-155.52	0/0:50:50,0:40:-0.00,-15.39,-242.38	0/0:32:32,0:40:-0.00,-9.98,-155.52	0/1:46:25,21:40:-87.15,0.00,-107.55	0/1:58:28,30:40:-126.98,0.00,-118.41	0/1:31:18,13:40:-53.06,0.00,-78.28	0/0:30:30,0:40:-0.00,-9.37,-145.87	0/0:33:33,0:40:-0.00,-10.28,-160.34	0/0:32:32,0:40:-0.00,-9.98,-155.52	0/0:30:30,0:40:-0.00,-9.37,-145.87	0/0:56:56,0:40:-0.00,-17.20,-271.34	./.	0/0:53:53,0:40:0.00,-16.30,-256.86	0/0:37:37,0:40:-0.00,-11.48,-179.65
68	129	.	C	T	.	PASS	NS=79;AF=0.139	GT:DP:AD:GQ:GL	0/1:8:5,3:40:-10.04,-0.00,-20.15	0/1:10:3,7:40:-26.60,-0.00,-10.96	0/1:12:5,7:40:-26.00,0.00,-18.94	0/1:18:8,10:40:-37.06,0.00,-30.01	0/1:11:4,7:40:-26.30,-0.00,-14.95	0/0:13:13,0:40:-0.00,-4.33,-57.29	0/1:5:1,4:40:-15.24,-0.00,-3.89	0/1:10:4,6:40:-22.31,-0.00,-15.25	0/0:5:5,0:25:-0.01,-1.93,-22.98	0/1:18:6,12:40:-45.64,0.00,-21.43	./.	0/1:14:8,6:40:-21.11,0.00,-31.21	0/1:9:2,7:40:-26.90,-0.00,-6.98	0/0:6:6,0:28:-0.00,-2.23,-27.26	0/0:10:10,0:40:-0.00,-3.43,-44.42	./.	0/0:5:5,0:25:-0.01,-1.93,-22.98	0/0:10:10,0:40:-0.00,-3.43,-44.42	0/1:19:9,10:40:-36.76,0.00,-34.00	0/0:11:11,0:40:-0.00,-3.73,-48.71	0/1:8:2,6:40:-22.91,-0.00,-7.28	0/0:14:14,0:40:-0.00,-4.63,-61.58	0/0:19:19,0:40:-0.00,-6.14,-83.03	0/0:9:9,0:38:-0.00,-3.13,-40.13	0/0:14:14,0:40:-0.00,-4.63,-61.58	./.	0/0:18:18,0:40:-0.00,-5.84,-78.74	0/1:7:3,4:40:-14.63,-0.00,-11.87	0/1:16:8,8:40:-29.09,0.00,-30.61	0/0:16:16,0:40:-0.00,-5.23,-70.16	0/1:16:4,12:40:-46.25,-0.00,-13.45	1/1:18:0,18:40:-75.70,-4.31,-0.00	./.	0/1:10:7,3:40:-9.44,-0.00,-28.12	0/0:18:18,0:40:-0.00,-5.84,-78.74	0/0:13:13,0:40:-0.00,-4.33,-57.29	0/0:33:33,0:40:-0.00,-10.35,-143.09	0/1:19:9,10:40:-36.76,0.00,-34.00	0/0:11:11,0:40:-0.00,-3.73,-48.71	0/0:11:11,0:40:-0.00,-3.73,-48.71	0/1:7:1,6:40:-23.22,-0.00,-3.29
72	88	.	C	T	.	PASS	NS=87;AF=0.126	GT:DP:AD:GQ:GL	0/1:19:7,12:40:-47.47,0.00,-26.45	1/1:19:0,19:40:-83.70,-4.89,-0.00	0/0:19:19,0:40:-0.00,-6.26,-86.44	0/1:19:14,5:40:-16.13,0.00,-57.79	0/0:13:13,0:40:-0.00,-4.45,-59.58	0/0:18:18,0:40:-0.00,-5.96,-81.97	0/0:19:18,1:23:-0.01,-1.79,-77.50	0/1:12:4,8:40:-31.67,-0.00,-15.13	0/1:6:3,3:40:-11.08,-0.00,-12.46	0/0:17:17,0:40:-0.00,-5.66,-77.49	./.	0/1:20:12,8:40:-29.26,0.00,-48.54	0/1:14:5,9:40:-35.54,0.00,-19.00	0/0:10:10,0:40:-0.00,-3.55,-46.15	0/0:10:10,0:40:-0.00,-3.55,-46.15	0/1:23:8,15:40:-59.70,0.00,-29.73	0/0:17:17,0:40:-0.00,-5.66,-77.49	0/1:11:9,2:40:-5.10,-0.00,-37.82	0/0:18:18,0:40:-0.00,-5.96,-81.97	0/1:9:5,4:40:-14.66,-0.00,-20.51	0/0:12:12,0:40:-0.00,-4.15,-55.10	0/0:17:17,0:40:-0.00,-5.66,-77.49	0/1:14:8,6:40:-22.11,0.00,-32.44	0/1:26:10,16:40:-63.27,0.00,-37.78	0/0:11:11,0:40:-0.00,-3.85,-50.62	./.	0/0:11:11,0:40:-0.00,-3.85,-50.62	0/0:10:10,0:40:-0.00,-3.55,-46.15	0/0:13:13,0:40:-0.00,-4.45,-59.58	./.	0/0:16:16,0:40:-0.00,-5.36,-73.01	0/0:21:21,0:40:-0.00,-6.86,-95.40	0/0:19:19,0:40:-0.00,-6.26,-86.44	0/0:13:13,0:40:-0.00,-4.45,-59.58	0/0:28:28,0:40:-0.00,-8.97,-126.74	0/0:13:13,0:40:-0.00,-4.45,-59.58	0/0:21:21,0:40:-0.00,-6.86,-95.40	0/1:16:8,8:40:-30.46,0.00,-31.83	0/0:26:26,0:40:-0.00,-8.37,-117.78	0/1:16:10,6:40:-21.51,0.00,-40.79	0/1:15:4,11:40:-44.19,-0.00,-14.22
77	52	.	C	T	.	PASS	NS=87;AF=0.155	GT:DP:AD:GQ:GL	0/1:14:3,11:40:-30.10,-0.00,-5.82	0/0:6:6,0:29:-0.00,-2.33,-20.06	0/0:16:16,0:40:-0.00,-5.34,-51.72	0/0:21:21,0:40:-0.00,-6.84,-67.56	0/1:14:9,5:40:-11.10,-0.00,-24.82	0/0:11:11,0:40:-0.00,-3.84,-35.89	0/0:14:14,0:40:-0.00,-4.74,-45.39	0/0:18:18,0:40:-0.00,-5.94,-58.06	0/0:16:16,0:40:-0.00,-5.34,-51.72	0/0:11:11,0:40:-0.00,-3.84,-35.89	0/1:19:7,12:40:-31.76,0.00,-16.98	0/1:16:8,8:40:-20.00,0.00,-21.05	./.	0/0:14:14,0:40:-0.00,-4.74,-45.39	0/1:16:6,10:40:-26.33,-0.00,-14.72	0/1:23:12,11:40:-27.39,0.00,-31.61	0/1:22:7,15:40:-40.36,0.00,-16.08	1/1:17:0,17:40:-52.78,-4.59,-0.00	0/1:24:11,13:40:-33.42,0.00,-28.14	0/1:22:6,16:40:-43.53,-0.00,-12.91	1/1:18:0,18:40:-55.95,-4.89,-0.00	1/1:11:0,11:34:-33.78,-2.78,-0.00	0/0:17:17,0:40:-0.00,-5.64,-54.89	0/0:21:21,0:40:-0.00,-6.84,-67.56	0/0:7:7,0:33:-0.00,-2.63,-23.22	./.	0/0:17:17,0:40:-0.00,-5.64,-54.89	0/1:14:4,10:40:-26.93,-0.00,-8.98	0/1:32:9,23:40:-62.69,0.00,-19.40	1/1:13:0,13:40:-40.12,-3.38,-0.00	0/1:16:7,9:40:-23.16,0.00,-17.88	1/1:17:0,17:40:-52.78,-4.59,-0.00	0/1:27:15,12:40:-29.35,0.00,-39.91	0/0:16:16,0:40:-0.00,-5.34,-51.72	0/0:15:15,0:40:-0.00,-5.04,-48.56	0/1:9:3,6:40:-15.77,-0.00,-7.32	0/1:9:5,4:40:-9.43,-0.00,-13.65	0/1:18:3,15:40:-41.56,-0.00,-4.61	0/0:13:13,0:40:-0.00,-4.44,-42.22	0/0:23:23,0:40:-0.00,-7.44,-73.89	0/1:24:9,15:40:-39.76,0.00,-21.81
82	5	.	A	G	.	PASS	NS=79;AF=0.171	GT:DP:AD:GQ:GL	0/0:20:20,0:40:-0.00,-6.73,-91.47	0/0:12:12,0:40:-0.00,-4.32,-55.22	0/0:31:31,0:40:-0.00,-10.04,-141.31	0/0:4:4,0:25:-0.01,-1.91,-18.98	0/0:13:13,0:40:-0.00,-4.62,-59.75	0/0:8:8,0:38:-0.00,-3.11,-37.09	./.	0/0:29:29,0:40:-0.00,-9.43,-132.24	0/0:7:7,0:34:-0.00,-2.81,-32.56	0/0:9:9,0:40:-0.00,-3.41,-41.62	0/0:19:19,0:40:-0.00,-6.42,-86.93	0/0:12:12,0:40:-0.00,-4.32,-55.22	./.	0/0:13:13,0:40:-0.00,-4.62,-59.75	./.	./.	0/0:16:16,0:40:-0.00,-5.52,-73.34	0/0:10:10,0:40:-0.00,-3.72,-46.16	./.	0/1:8:7,1:19:-1.43,-0.02,-29.47	0/0:22:22,0:40:-0.00,-7.33,-100.53	0/0:29:29,0:40:-0.00,-9.43,-132.24	0/0:13:13,0:40:-0.00,-4.62,-59.75	0/0:21:21,0:40:-0.00,-7.03,-96.00	./.	./.	0/0:22:22,0:40:-0.00,-7.33,-100.53	0/0:29:28,1:40:-0.00,-4.90,-123.18	0/0:15:15,0:40:-0.00,-5.22,-68.81	0/0:23:23,0:40:-0.00,-7.63,-105.06	0/0:13:13,0:40:-0.00,-4.62,-59.75	./.	0/0:26:26,0:40:-0.00,-8.53,-118.65	0/0:18:18,0:40:-0.00,-6.12,-82.40	0/0:15:15,0:40:-0.00,-5.22,-68.81	0/0:3:3,0:21:-0.01,-1.62,-14.45	0/0:36:36,0:40:-0.00,-11.54,-163.96	0/0:13:13,0:40:-0.00,-4.62,-59.75	0/0:35:35,0:40:-0.00,-11.24,-159.43	./.	./.
83	82	.	G	C	.	PASS	NS=85;AF=0.053	GT:DP:AD:GQ:GL	0/1:10:5,5:40:-12.08,-0.00,-13.99	0/0:12:12,0:40:-0.00,-4.49,-40.25	0/1:16:9,7:40:-16.66,0.00,-24.97	0/0:17:17,0:40:-0.00,-6.00,-56.22	0/1:5:2,3:40:-7.19,-0.00,-5.92	0/1:4:3,1:16:-1.14,-0.03,-9.44	0/0:5:5,0:30:-0.00,-2.39,-17.89	./.	0/0:7:7,0:36:-0.00,-2.99,-24.28	0/0:8:8,0:40:-0.00,-3.29,-27.47	0/0:9:9,0:40:-0.00,-3.59,-30.66	0/0:12:12,0:40:-0.00,-4.49,-40.25	0/0:11:11,0:40:-0.00,-4.19,-37.05	0/0:5:5,0:30:-0.00,-2.39,-17.89	0/0:9:9,0:40:-0.00,-3.59,-30.66	./.	0/0:12:12,0:40:-0.00,-4.49,-40.25	0/0:7:7,0:36:-0.00,-2.99,-24.28	0/0:18:18,0:40:-0.00,-6.30,-59.41	0/0:3:3,0:23:-0.01,-1.79,-11.51	0/0:6:6,0:33:-0.00,-2.69,-21.08	0/0:10:10,0:40:-0.00,-3.89,-33.86	0/0:17:17,0:40:-0.00,-6.00,-56.22	0/0:7:7,0:36:-0.00,-2.99,-24.28	0/1:6:4,2:40:-3.70,-0.00,-12.00	0/1:5:3,2:40:-4.00,-0.00,-9.11	0/0:10:10,0:40:-0.00,-3.89,-33.86	0/0:7:7,0:36:-0.00,-2.99,-24.28	0/1:7:1,6:27:-16.18,-0.00,-2.12	0/0:13:13,0:40:-0.00,-4.79,-43.44	0/1:12:8,4:40:-8.28,-0.00,-22.98	0/0:10:10,0:40:-0.00,-3.89,-33.86	0/0:11:11,0:40:-0.00,-4.19,-37.05	0/0:13:13,0:40:-0.00,-4.79,-43.44	0/0:16:16,0:40:-0.00,-5.70,-53.03	0/0:12:12,0:40:-0.00,-4.49,-40.25	0/0:24:24,0:40:-0.00,-8.10,-78.58	0/0:12:12,0:40:-0.00,-4.49,-40.25	0/1:11:3,7:40:-18.47,-0.00,-7.61	0/0:9:9,0:40:-0.00,-3.59,-30.66	0/0:7:7,0:36:-0.00,-2.99,-24.28
84	17	.	T	C	.	PASS	NS=86;AF=0.413	GT:DP:AD:GQ:GL	0/1:25:14,11:40:-42.39,0.00,-56.26	0/1:15:9,6:40:-22.73,0.00,-36.60	0/0:20:20,0:40:-0.00,-5.97,-90.93	0/1:13:3,10:40:-41.47,-0.00,-10.01	0/1:20:11,9:40:-34.83,0.00,-44.16	0/1:37:33,4:40:-7.05,-0.00,-138.77	1/1:15:0,15:40:-67.73,-4.20,-0.00	0/1:13:7,6:40:-23.34,0.00,-28.14	0/1:17:11,6:40:-22.13,0.00,-45.07	0/1:17:12,5:40:-17.60,0.00,-49.60	0/1:20:12,8:40:-30.30,0.00,-48.70	0/0:15:15,0:40:-0.00,-4.46,-68.26	0/1:7:1,6:34:-25.14,-0.00,-2.75	1/1:24:0,24:40:-108.52,-6.90,-0.00	./.	0/1:20:10,10:40:-39.36,0.00,-39.63	./.	1/1:19:1,18:13:-76.85,-0.92,-0.06	0/0:11:11,0:39:-0.00,-3.26,-50.13	0/1:17:6,11:40:-44.80,0.00,-22.40	0/1:15:4,11:40:-45.40,-0.00,-13.94	1/1:23:0,23:40:-103.99,-6.60,-0.00	0/0:12:12,0:40:-0.00,-3.56,-54.66	0/0:18:18,0:40:-0.00,-5.37,-81.86	0/1:15:6,9:40:-36.33,0.00,-23.00	./.	0/0:25:25,0:40:-0.00,-7.47,-113.59	0/1:20:10,10:40:-39.36,0.00,-39.63	0/1:23:8,15:40:-61.12,-0.00,-29.66	1/1:26:0,26:40:-117.59,-7.51,-0.00	0/0:27:27,0:40:-0.00,-8.08,-122.66	1/1:23:0,23:40:-103.99,-6.60,-0.00	0/0:12:12,0:40:-0.00,-3.56,-54.66	1/1:13:0,13:40:-58.66,-3.59,-0.00	0/0:9:9,0:33:-0.00,-2.66,-41.07	1/1:9:0,9:30:-40.53,-2.39,-0.00	0/0:10:10,0:36:-0.00,-2.96,-45.60	1/1:13:0,13:40:-58.66,-3.59,-0.00	0/0:35:35,0:40:-0.00,-10.48,-158.92	0/1:31:15,16:40:-63.25,0.00,-58.98	1/1:23:0,23:40:-103.99,-6.60,-0.00
85	89	.	T	C	.	PASS	NS=84;AF=0.101	GT:DP:AD:GQ:GL	0/0:6:6,0:32:-0.00,-2.54,-28.63	./.	0/0:7:7,0:35:-0.00,-2.84,-33.18	0/0:12:12,0:40:-0.00,-4.35,-55.97	0/0:6:6,0:32:-0.00,-2.54,-28.63	0/0:9:9,0:40:-0.00,-3.45,-42.30	0/0:6:6,0:32:-0.00,-2.54,-28.63	0/0:16:16,0:40:-0.00,-5.55,-74.20	0/0:8:8,0:38:-0.00,-3.14,-37.74	0/0:3:3,0:22:-0.01,-1.65,-14.96	0/0:17:17,0:40:-0.00,-5.85,-78.76	0/0:30:30,0:40:-0.00,-9.77,-138.01	1/1:42:1,41:40:-181.03,-7.54,-0.00	./.	0/0:22:22,0:40:-0.00,-7.36,-101.55	0/0:36:36,0:40:-0.00,-11.57,-165.36	0/0:10:10,0:40:-0.00,-3.75,-46.86	0/0:30:30,0:40:-0.00,-9.77,-138.01	0/0:19:19,0:40:-0.00,-6.46,-87.88	0/0:15:15,0:40:-0.00,-5.25,-69.65	0/0:17:17,0:40:-0.00,-5.85,-78.76	0/0:36:36,0:40:-0.00,-11.57,-165.36	0/0:14:14,0:40:-0.00,-4.95,-65.09	0/0:11:11,0:40:-0.00,-4.05,-51.41	./.	0/1:9:8,1:16:-1.14,-0.03,-34.33	0/0:27:27,0:40:-0.00,-8.86,-124.34	0/1:41:14,27:40:-109.98,0.00,-52.01	0/0:8:8,0:38:-0.00,-3.14,-37.74	0/1:28:9,19:40:-77.43,0.00,-33.13	0/0:14:14,0:40:-0.00,-4.95,-65.09	./.	0/1:22:2,20:37:-83.80,-0.00,-3.04	1/1:22:0,22:40:-98.99,-6.08,-0.00	0/0:24:24,0:40:-0.00,-7.96,-110.66	0/0:17:17,0:40:-0.00,-5.85,-78.76	0/1:12:3,9:40:-36.67,-0.00,-10.60	0/1:25:10,15:40:-60.10,0.00,-38.59	0/1:29:8,21:40:-86.25,0.00,-28.27	0/0:35:35,0:40:-0.00,-11.27,-160.80	0/0:21:21,0:40:-0.00,-7.06,-96.99
87	7	.	T	G	.	PASS	NS=89;AF=0.421	GT:DP:AD:GQ:GL	0/1:35:14,21:40:-55.10,0.00,-33.52	0/1:33:21,12:40:-27.63,0.00,-55.96	1/1:27:1,26:40:-77.72,-4.62,-0.00	0/1:33:27,6:40:-8.92,-0.00,-74.67	0/1:38:22,16:40:-38.60,0.00,-57.57	0/1:31:13,18:40:-46.95,0.00,-31.61	0/1:30:17,13:40:-31.65,0.00,-44.38	0/1:27:22,5:40:-7.61,-0.00,-60.88	0/1:32:19,13:40:-31.05,0.00,-50.02	0/1:23:14,9:40:-21.28,0.00,-37.13	0/0:38:38,0:40:-0.00,-11.30,-118.77	0/0:31:30,1:40:-0.00,-6.07,-90.70	0/0:20:19,1:34:-0.00,-2.77,-56.39	0/0:18:18,0:40:-0.00,-5.28,-56.39	0/0:30:28,2:33:-0.00,-2.65,-81.34	0/0:25:25,0:40:-0.00,-7.39,-78.22	0/1:31:17,14:40:-34.47,0.00,-44.08	0/0:33:33,0:40:-0.00,-9.79,-103.17	0/0:22:22,0:40:-0.00,-6.48,-68.87	0/0:37:37,0:40:-0.00,-11.00,-115.65	0/1:34:24,10:40:-21.09,0.00,-65.01	0/1:25:16,9:40:-20.68,0.00,-42.77	./.	0/0:41:41,0:40:-0.00,-12.20,-128.13	0/0:22:22,0:40:-0.00,-6.48,-68.87	0/0:14:14,0:40:-0.00,-4.08,-43.92	0/0:34:34,0:40:-0.00,-10.09,-106.29	0/0:32:31,1:40:-0.00,-6.37,-93.82	0/1:36:15,21:40:-54.80,0.00,-36.34	0/1:22:15,7:40:-15.35,0.00,-40.55	0/0:39:39,0:40:-0.00,-11.60,-121.89	0/0:25:25,0:40:-0.00,-7.39,-78.22	1/1:32:0,32:40:-99.55,-9.24,-0.00	0/1:22:7,15:40:-40.30,0.00,-15.60	1/1:28:0,28:40:-87.07,-8.03,-0.00	0/0:23:23,0:40:-0.00,-6.79,-71.99	0/1:31:23,8:40:-15.76,0.00,-62.80	0/1:45:15,30:40:-80.16,0.00,-33.64	0/1:38:21,17:40:-41.72,0.00,-54.45	0/1:30:13,17:40:-44.13,0.00,-31.91	0/1:34:14,20:40:-52.28,0.00,-33.82
88	188	.	G	A	.	PASS	NS=90;AF=0.050	GT:DP:AD:GQ:GL	0/0:24:24,0:40:-0.00,-8.21,-85.85	0/0:13:13,0:40:-0.00,-4.90,-47.25	0/0:19:19,0:40:-0.00,-6.71,-68.30	0/0:20:20,0:40:-0.00,-7.01,-71.81	0/0:18:18,0:40:-0.00,-6.41,-64.79	0/0:12:12,0:40:-0.00,-4.60,-43.74	0/0:17:17,0:40:-0.00,-6.10,-61.28	0/0:28:28,0:40:-0.00,-9.41,-99.89	0/0:16:16,0:40:-0.00,-5.80,-57.78	0/0:17:17,0:40:-0.00,-6.10,-61.28	0/0:17:17,0:40:-0.00,-6.10,-61.28	0/0:15:15,0:40:-0.00,-5.50,-54.27	0/0:16:16,0:40:-0.00,-5.80,-57.78	0/0:10:10,0:40:-0.00,-4.00,-36.72	0/0:18:18,0:40:-0.00,-6.41,-64.79	0/0:27:27,0:40:-0.00,-9.11,-96.38	0/0:11:11,0:40:-0.00,-4.30,-40.23	0/0:14:14,0:40:-0.00,-5.20,-50.76	0/0:14:14,0:40:-0.00,-5.20,-50.76	0/0:17:17,0:40:-0.00,-6.10,-61.28	0/0:11:11,0:40:-0.00,-4.30,-40.23	0/0:26:26,0:40:-0.00,-8.81,-92.87	0/0:22:22,0:40:-0.00,-7.61,-78.83	0/0:24:24,0:40:-0.00,-8.21,-85.85	0/0:17:17,0:40:-0.00,-6.10,-61.28	0/0:10:10,0:40:-0.00,-4.00,-36.72	0/0:24:24,0:40:-0.00,-8.21,-85.85	0/0:35:35,0:40:-0.00,-11.52,-124.46	0/0:22:22,0:40:-0.00,-7.61,-78.83	0/0:20:20,0:40:-0.00,-7.01,-71.81	0/0:26:26,0:40:-0.00,-8.81,-92.87	0/0:17:17,0:40:-0.00,-6.10,-61.28	0/0:18:18,0:40:-0.00,-6.41,-64.79	0/0:25:25,0:40:-0.00,-8.51,-89.36	0/0:25:25,0:40:-0.00,-8.51,-89.36	0/0:33:33,0:40:-0.00,-10.92,-117.44	0/0:4:4,0:28:-0.00,-2.20,-15.66	0/0:24:24,0:40:-0.00,-8.21,-85.85	0/0:18:18,0:40:-0.00,-6.41,-64.79	0/0:33:33,0:40:-0.00,-10.92,-117.44	0/0:26:26,0:40:-0.00,-8.81,-92.87
89	24	.	C	T	.	PASS	NS=90;AF=0.211	GT:DP:AD:GQ:GL	0/1:29:13,16:40:-67.37,0.00,-53.91	./.	0/1:41:18,23:40:-97.21,0.00,-74.19	1/1:46:1,45:40:-209.39,-8.55,-0.00	0/1:28:13,15:40:-62.89,0.00,-54.21	0/1:23:9,14:40:-59.62,0.00,-36.60	1/1:29:0,29:40:-137.71,-8.21,-0.00	0/1:30:21,9:40:-33.62,0.00,-91.84	0/1:38:19,19:40:-79.00,0.00,-79.87	0/1:32:13,19:40:-80.80,0.00,-53.01	0/0:34:33,1:40:-0.00,-5.82,-153.79	0/1:43:24,19:40:-77.49,0.00,-102.26	0/0:33:33,0:40:-0.00,-10.29,-158.57	0/0:23:23,0:40:-0.00,-7.28,-110.78	0/0:24:24,0:40:-0.00,-7.58,-115.56	0/0:29:29,0:40:-0.00,-9.09,-139.46	0/0:23:22,1:31:-0.00,-2.51,-101.23	0/0:28:28,0:40:-0.00,-8.79,-134.68	0/0:45:44,1:40:-0.00,-9.13,-206.36	0/0:28:28,0:40:-0.00,-8.79,-134.68	0/1:32:19,13:40:-52.13,0.00,-81.68	1/1:27:0,27:40:-128.15,-7.61,-0.00	0/1:33:10,23:40:-99.62,0.00,-38.37	0/1:46:19,27:40:-114.82,0.00,-77.46	0/1:29:19,10:40:-38.70,0.00,-82.58	0/1:22:4,18:40:-79.04,-0.00,-13.01	0/1:45:22,23:40:-96.01,0.00,-92.10	0/0:35:35,0:40:-0.00,-10.89,-168.13	0/0:33:33,0:40:-0.00,-10.29,-158.57	0/0:30:30,0:40:-0.00,-9.39,-144.24	0/1:39:14,25:40:-107.37,0.00,-55.68	0/1:42:23,19:40:-77.79,0.00,-97.78	1/1:43:0,43:40:-204.61,-12.43,-0.00	0/1:27:3,24:40:-106.20,-0.00,-6.72	0/1:26:12,14:40:-58.72,0.00,-50.03	1/1:35:0,35:40:-166.38,-10.02,-0.00	0/1:36:21,15:40:-60.48,0.00,-90.03	0/1:43:20,23:40:-96.61,0.00,-83.15	1/1:35:0,35:40:-166.38,-10.02,-0.00	1/1:42:1,41:40:-190.28,-7.35,-0.00	0/1:38:17,21:40:-88.56,0.00,-70.31
93	31	.	T	C	.	PASS	NS=83;AF=0.054	GT:DP:AD:GQ:GL	0/0:39:39,0:40:-0.00,-13.07,-187.78	0/0:52:52,0:40:-0.00,-16.98,-249.93	0/0:46:46,0:40:-0.00,-15.17,-221.25	0/0:31:31,0:40:-0.00,-10.66,-149.54	0/0:44:44,0:40:-0.00,-14.57,-211.68	0/0:41:41,0:40:-0.00,-13.67,-197.34	0/0:52:52,0:40:-0.00,-16.98,-249.93	0/0:47:47,0:40:-0.00,-15.47,-226.03	0/0:21:21,0:40:-0.00,-7.65,-101.73	0/0:29:29,0:40:-0.00,-10.06,-139.97	0/0:59:59,0:40:-0.00,-19.09,-283.40	0/0:38:37,1:40:-0.00,-7.98,-173.44	0/0:35:35,0:40:-0.00,-11.86,-168.66	0/0:36:36,0:40:-0.00,-12.16,-173.44	0/0:33:33,0:40:-0.00,-11.26,-159.10	0/0:47:47,0:40:-0.00,-15.47,-226.03	0/0:44:44,0:40:-0.00,-14.57,-211.68	0/0:57:57,0:40:0.00,-18.48,-273.83	0/0:41:41,0:40:-0.00,-13.67,-197.34	0/0:40:40,0:40:-0.00,-13.37,-192.56	0/0:34:34,0:40:-0.00,-11.56,-163.88	0/0:40:40,0:40:-0.00,-13.37,-192.56	0/0:20:20,0:40:-0.00,-7.35,-96.95	0/0:38:38,0:40:-0.00,-12.77,-183.00	0/0:37:37,0:40:-0.00,-12.46,-178.22	0/0:12:12,0:40:-0.00,-4.94,-58.70	0/0:43:43,0:40:-0.00,-14.27,-206.90	0/0:26:26,0:40:-0.00,-9.15,-125.63	0/0:42:42,0:40:-0.00,-13.97,-202.12	0/0:39:39,0:40:-0.00,-13.07,-187.78	0/0:50:50,0:40:-0.00,-16.38,-240.37	0/0:44:44,0:40:-0.00,-14.57,-211.68	0/0:57:57,0:40:0.00,-18.48,-273.83	0/0:45:45,0:40:-0.00,-14.87,-216.47	0/0:50:50,0:40:-0.00,-16.38,-240.37	0/0:25:25,0:40:-0.00,-8.85,-120.85	0/0:49:49,0:40:-0.00,-16.08,-235.59	0/0:47:47,0:40:-0.00,-15.47,-226.03	0/0:32:32,0:40:-0.00,-10.96,-154.32	0/0:24:24,0:40:-0.00,-8.55,-116.07	0/0:26:26,0:40:-0.00,-9.15,-125.63
94	5	.	G	C	.	PASS	NS=89;AF=0.051	GT:DP:AD:GQ:GL	0/1:16:9,7:40:-16.74,-0.00,-25.08	0/1:23:10,13:40:-33.90,0.00,-26.18	0/1:14:2,12:39:-33.39,-0.00,-3.21	0/1:23:10,13:40:-33.90,0.00,-26.18	0/1:23:8,15:40:-40.32,0.00,-19.76	0/1:17:6,11:40:-29.28,-0.00,-15.15	0/1:20:11,9:40:-21.96,0.00,-30.30	0/1:9:4,5:40:-12.42,-0.00,-11.13	0/1:12:4,8:40:-21.15,-0.00,-10.23	0/0:14:14,0:40:-0.00,-5.13,-46.87	0/0:14:14,0:40:-0.00,-5.13,-46.87	0/0:19:19,0:40:-0.00,-6.64,-62.92	0/0:21:21,0:40:-0.00,-7.24,-69.34	0/0:12:12,0:40:-0.00,-4.53,-40.45	0/0:19:19,0:40:-0.00,-6.64,-62.92	0/0:13:13,0:40:-0.00,-4.83,-43.66	0/0:22:22,0:40:-0.00,-7.54,-72.55	0/0:21:21,0:40:-0.00,-7.24,-69.34	0/0:20:20,0:40:-0.00,-6.94,-66.13	0/0:21:21,0:40:-0.00,-7.24,-69.34	0/0:18:18,0:40:-0.00,-6.34,-59.71	0/0:27:27,0:40:-0.00,-9.04,-88.60	0/0:11:11,0:40:-0.00,-4.23,-37.24	0/0:21:21,0:40:-0.00,-7.24,-69.34	0/0:26:26,0:40:-0.00,-8.74,-85.39	0/0:3:3,0:24:-0.01,-1.83,-11.56	0/0:33:33,0:40:-0.00,-10.85,-107.87	0/0:18:18,0:40:-0.00,-6.34,-59.71	0/0:12:12,0:40:-0.00,-4.53,-40.45	0/0:16:16,0:40:-0.00,-5.73,-53.29	0/0:12:12,0:40:-0.00,-4.53,-40.45	0/0:18:17,1:38:-0.00,-3.13,-53.29	0/0:15:15,0:40:-0.00,-5.43,-50.08	0/0:12:12,0:40:-0.00,-4.53,-40.45	0/0:23:23,0:40:-0.00,-7.84,-75.76	0/0:34:34,0:40:-0.00,-11.15,-111.08	0/0:32:31,0:40:-0.00,-10.25,-101.45	0/0:19:19,0:40:-0.00,-6.64,-62.92	0/0:10:10,0:40:-0.00,-3.93,-34.02	0/0:17:17,0:40:-0.00,-6.04,-56.50	0/0:16:16,0:40:-0.00,-5.73,-53.29
95	23	.	C	A	.	PASS	NS=83;AF=0.108	GT:DP:AD:GQ:GL	0/0:7:7,0:35:-0.00,-2.86,-30.49	0/0:7:7,0:35:-0.00,-2.86,-30.49	0/0:7:7,0:35:-0.00,-2.86,-30.49	./.	0/0:4:4,0:25:-0.00,-1.96,-17.93	0/0:14:14,0:40:-0.00,-4.97,-59.79	0/0:9:9,0:40:-0.00,-3.46,-38.86	0/0:6:6,0:32:-0.00,-2.56,-26.30	0/0:7:7,0:35:-0.00,-2.86,-30.49	0/0:10:10,0:40:-0.00,-3.76,-43.04	./.	0/0:14:14,0:40:-0.00,-4.97,-59.79	./.	0/0:11:11,0:40:-0.00,-4.07,-47.23	0/0:8:8,0:38:-0.00,-3.16,-34.67	0/0:12:12,0:40:-0.00,-4.37,-51.42	0/0:9:9,0:40:-0.00,-3.46,-38.86	0/0:5:5,0:29:-0.00,-2.26,-22.11	0/0:5:5,0:29:-0.00,-2.26,-22.11	0/0:5:5,0:29:-0.00,-2.26,-22.11	0/0:10:10,0:40:-0.00,-3.76,-43.04	0/0:14:14,0:40:-0.00,-4.97,-59.79	0/0:8:8,0:38:-0.00,-3.16,-34.67	0/0:10:10,0:40:-0.00,-3.76,-43.04	./.	./.	0/0:6:6,0:32:-0.00,-2.56,-26.30	0/0:7:7,0:35:-0.00,-2.86,-30.49	0/0:14:14,0:40:-0.00,-4.97,-59.79	0/0:9:9,0:40:-0.00,-3.46,-38.86	0/0:5:5,0:29:-0.00,-2.26,-22.11	0/0:4:4,0:25:-0.00,-1.96,-17.93	0/0:3:3,0:22:-0.01,-1.67,-13.75	0/0:15:15,0:40:-0.00,-5.27,-63.98	0/0:7:7,0:35:-0.00,-2.86,-30.49	0/0:15:15,0:40:-0.00,-5.27,-63.98	0/0:4:4,0:25:-0.00,-1.96,-17.93	0/0:17:17,0:40:-0.00,-5.87,-72.35	0/0:13:13,0:40:-0.00,-4.67,-55.60	0/0:11:11,0:40:-0.00,-4.07,-47.23	0/0:7:7,0:35:-0.00,-2.86,-30.49
96	21	.	G	A	.	PASS	NS=87;AF=0.103	GT:DP:AD:GQ:GL	0/1:33:23,10:40:-36.80,0.00,-99.75	1/1:32:0,32:40:-150.15,-8.87,-0.00	0/0:27:27,0:40:-0.00,-8.76,-129.26	0/1:43:26,17:40:-66.94,0.00,-110.95	./.	0/0:28:28,0:40:-0.00,-9.06,-133.99	0/0:33:33,0:40:-0.00,-10.56,-157.67	0/0:20:20,0:40:-0.00,-6.65,-96.11	0/0:19:19,0:40:-0.00,-6.35,-91.37	0/1:21:10,11:40:-45.14,0.00,-41.80	0/0:31:31,0:40:-0.00,-9.96,-148.20	0/0:35:35,0:40:-0.00,-11.16,-167.14	0/0:24:24,0:40:-0.00,-7.85,-115.05	0/0:21:21,0:40:-0.00,-6.95,-100.84	0/0:23:23,0:40:-0.00,-7.55,-110.31	0/0:33:33,0:40:-0.00,-10.56,-157.67	0/0:24:24,0:40:-0.00,-7.85,-115.05	0/0:29:29,0:40:-0.00,-9.36,-138.73	0/0:36:36,0:40:-0.00,-11.47,-171.88	0/0:52:52,0:40:0.00,-16.28,-247.65	0/0:29:29,0:40:-0.00,-9.36,-138.73	0/0:32:32,0:40:-0.00,-10.26,-152.93	0/0:40:40,0:40:-0.00,-12.67,-190.82	0/0:32:32,0:40:-0.00,-10.26,-152.93	0/0:37:37,0:40:-0.00,-11.77,-176.61	0/0:25:25,0:40:-0.00,-8.15,-119.78	0/0:24:24,0:40:-0.00,-7.85,-115.05	0/0:36:36,0:40:-0.00,-11.47,-171.88	0/0:21:21,0:40:-0.00,-6.95,-100.84	0/0:26:26,0:40:-0.00,-8.45,-124.52	0/0:37:37,0:40:-0.00,-11.77,-176.61	0/0:30:30,0:40:-0.00,-9.66,-143.46	0/0:30:30,0:40:-0.00,-9.66,-143.46	0/0:26:26,0:40:-0.00,-8.45,-124.52	0/0:33:33,0:40:-0.00,-10.56,-157.67	0/0:36:36,0:40:-0.00,-11.47,-171.88	0/0:52:52,0:40:0.00,-16.28,-247.65	0/0:39:39,0:40:-0.00,-12.37,-186.08	0/0:40:40,0:40:-0.00,-12.67,-190.82	0/1:22:12,10:40:-40.11,0.00,-50.97	0/0:41:41,0:40:-0.00,-12.97,-195.56
97	20	.	G	A	.	PASS	NS=84;AF=0.095	GT:DP:AD:GQ:GL	0/0:46:46,0:40:-0.00,-14.59,-154.08	0/0:56:56,0:40:0.00,-17.60,-187.27	0/0:66:66,0:40:0.00,-20.61,-220.46	0/0:49:49,0:40:-0.00,-15.50,-164.04	0/0:68:68,0:40:0.00,-21.21,-227.10	0/0:73:73,0:40:0.00,-22.72,-243.69	0/0:59:59,0:40:0.00,-18.51,-197.23	0/0:43:43,0:40:-0.00,-13.69,-144.12	0/0:51:51,0:40:-0.00,-16.10,-170.67	0/0:40:40,0:40:-0.00,-12.79,-134.17	0/0:49:49,0:40:-0.00,-15.50,-164.04	0/0:48:48,0:40:-0.00,-15.20,-160.72	0/0:35:35,0:40:-0.00,-11.29,-117.57	0/0:61:61,0:40:0.00,-19.11,-203.86	0/0:51:51,0:40:-0.00,-16.10,-170.67	0/0:59:59,0:40:0.00,-18.51,-197.23	0/0:49:48,1:40:-0.00,-12.18,-157.40	0/0:49:49,0:40:-0.00,-15.50,-164.04	0/0:50:50,0:40:-0.00,-15.80,-167.36	0/0:54:54,0:40:0.00,-17.00,-180.63	0/1:53:32,21:40:-53.00,0.00,-90.92	0/0:54:53,0:40:0.00,-16.70,-177.31	0/1:53:23,30:40:-82.87,0.00,-61.05	0/1:52:23,29:40:-79.85,0.00,-61.35	0/0:51:50,1:40:-0.00,-12.78,-164.04	0/0:21:21,0:40:-0.00,-7.07,-71.11	0/0:77:77,0:40:-0.00,-23.92,-256.96	0/0:52:52,0:40:0.00,-16.40,-173.99	0/0:52:52,0:40:0.00,-16.40,-173.99	0/0:50:50,0:40:-0.00,-15.80,-167.36	0/1:62:30,32:40:-86.80,0.00,-81.57	0/0:72:72,0:40:-0.00,-22.42,-240.37	0/0:63:63,0:40:0.00,-19.71,-210.50	0/0:47:47,0:40:-0.00,-14.90,-157.40	0/0:69:69,0:40:0.00,-21.51,-230.41	0/0:34:34,0:40:-0.00,-10.98,-114.25	0/0:66:66,0:40:0.00,-20.61,-220.46	0/0:61:60,0:40:0.00,-18.81,-200.54	0/0:47:47,0:40:-0.00,-14.90,-157.40	0/0:72:72,0:40:-0.00,-22.42,-240.37	0/0:49:48,1:40:-0.00,-12.18,-157.40
98	109	.	C	T	.	PASS	NS=87;AF=0.121	GT:DP:AD:GQ:GL	0/0:14:14,0:40:-0.00,-4.72,-47.13	0/0:14:14,0:40:-0.00,-4.72,-47.13	0/0:16:16,0:40:-0.00,-5.32,-53.64	0/0:21:21,0:40:-0.00,-6.82,-69.92	0/0:20:20,0:40:-0.00,-6.52,-66.66	0/0:48:48,0:40:-0.00,-14.94,-157.83	0/0:25:25,0:40:-0.00,-8.03,-82.94	0/0:19:19,0:40:-0.00,-6.22,-63.41	0/0:18:18,0:40:-0.00,-5.92,-60.15	0/0:10:10,0:40:-0.00,-3.51,-34.10	0/1:19:6,13:40:-36.11,-0.00,-14.86	0/1:22:8,14:40:-38.46,0.00,-20.47	0/1:14:6,8:40:-21.33,0.00,-16.36	0/1:18:6,12:40:-33.15,0.00,-15.16	0/1:24:21,3:26:-2.05,-0.00,-62.20	0/0:41:41,0:40:-0.00,-12.84,-135.04	0/0:28:28,0:40:-0.00,-8.93,-92.71	0/0:23:22,1:40:-0.00,-4.17,-69.92	0/0:31:31,0:40:-0.00,-9.83,-102.48	0/0:15:15,0:40:-0.00,-5.02,-50.38	0/0:19:19,0:40:-0.00,-6.22,-63.41	0/0:12:12,0:40:-0.00,-4.12,-40.62	0/0:27:27,0:40:-0.00,-8.63,-89.46	0/0:23:23,0:40:-0.00,-7.42,-76.43	0/0:17:17,0:40:-0.00,-5.62,-56.90	0/0:3:3,0:19:-0.02,-1.42,-11.33	0/0:17:17,0:40:-0.00,-5.62,-56.90	0/0:12:12,0:40:-0.00,-4.12,-40.62	0/0:20:20,0:40:-0.00,-6.52,-66.66	0/0:18:17,0:40:-0.00,-5.62,-56.90	0/0:28:28,0:40:-0.00,-8.93,-92.71	0/0:31:31,0:40:-0.00,-9.83,-102.48	0/0:29:29,0:40:-0.00,-9.23,-95.97	0/0:22:22,0:40:-0.00,-7.12,-73.18	0/0:26:26,0:40:-0.00,-8.33,-86.20	0/0:30:30,0:40:-0.00,-9.53,-99.22	0/0:12:12,0:40:-0.00,-4.12,-40.62	0/1:16:11,5:40:-10.96,-0.00,-32.04	./.	0/0:23:23,0:40:-0.00,-7.42,-76.43	0/1:15:9,6:40:-14.52,-0.00,-25.83
99	14	.	T	C	.	PASS	NS=80;AF=0.062	GT:DP:AD:GQ:GL	0/0:17:17,0:40:-0.00,-6.02,-77.52	0/0:11:11,0:40:-0.00,-4.21,-50.73	0/0:21:21,0:40:-0.00,-7.22,-95.38	0/0:12:12,0:40:-0.00,-4.52,-55.20	0/0:22:22,0:40:-0.00,-7.53,-99.85	0/0:12:12,0:40:-0.00,-4.52,-55.20	0/0:12:12,0:40:-0.00,-4.52,-55.20	0/0:11:11,0:40:-0.00,-4.21,-50.73	0/0:18:18,0:40:-0.00,-6.32,-81.99	0/0:19:19,0:40:-0.00,-6.62,-86.45	0/0:20:20,0:40:-0.00,-6.92,-90.92	0/0:25:25,0:40:-0.00,-8.43,-113.25	0/1:14:8,6:40:-21.67,0.00,-32.22	0/0:16:16,0:40:-0.00,-5.72,-73.06	0/1:22:8,14:40:-54.99,-0.00,-29.81	0/1:21:17,4:40:-10.64,-0.00,-70.30	0/0:14:14,0:40:-0.00,-5.12,-64.13	0/0:15:15,0:40:-0.00,-5.42,-68.59	0/1:19:13,6:40:-20.17,0.00,-53.04	0/0:17:17,0:40:-0.00,-6.02,-77.52	0/0:20:20,0:40:-0.00,-6.92,-90.92	0/0:27:27,0:40:-0.00,-9.03,-122.18	0/0:27:27,0:40:-0.00,-9.03,-122.18	0/0:18:18,0:40:-0.00,-6.32,-81.99	0/0:26:26,0:40:-0.00,-8.73,-117.71	0/0:4:4,0:27:-0.00,-2.11,-19.48	0/1:16:5,11:40:-43.40,0.00,-18.22	0/0:18:18,0:40:-0.00,-6.32,-81.99	0/0:7:7,0:37:-0.00,-3.01,-32.87	0/0:14:14,0:40:-0.00,-5.12,-64.13	0/0:17:17,0:40:-0.00,-6.02,-77.52	0/0:30:30,0:40:-0.00,-9.93,-135.57	0/0:19:19,0:40:-0.00,-6.62,-86.45	1/1:23:0,23:40:-101.09,-6.22,-0.00	0/0:29:29,0:40:-0.00,-9.63,-131.11	0/0:25:25,0:40:-0.00,-8.43,-113.25	0/0:32:32,0:40:-0.00,-10.54,-144.50	0/0:30:30,0:40:-0.00,-9.93,-135.57	0/1:17:7,10:40:-38.63,0.00,-26.85	0/1:32:17,15:40:-56.44,0.00,-66.99	0/0:19:19,0:40:-0.00,-6.62,-86.45
101	15	.	G	C	.	PASS	NS=84;AF=0.095	GT:DP:AD:GQ:GL	0/0:24:24,0:40:-0.00,-8.65,-79.72	0/0:17:17,0:40:-0.00,-6.54,-56.75	0/0:31:30,0:40:-0.00,-10.45,-99.41	0/0:35:35,0:40:-0.00,-11.96,-115.82	0/0:29:28,0:40:-0.00,-9.85,-92.85	0/0:37:37,0:40:-0.00,-12.56,-122.39	0/0:33:33,0:40:-0.00,-11.36,-109.26	0/0:28:28,0:40:-0.00,-9.85,-92.85	0/0:18:18,0:40:-0.00,-6.85,-60.03	0/0:29:28,1:40:-0.00,-6.87,-89.57	0/0:21:21,0:40:-0.00,-7.75,-69.88	0/0:18:18,0:40:-0.00,-6.85,-60.03	0/0:28:28,0:40:-0.00,-9.85,-92.85	0/0:27:27,0:40:-0.00,-9.55,-89.57	0/0:19:19,0:40:-0.00,-7.15,-63.31	0/0:32:32,0:40:-0.00,-11.06,-105.98	0/0:36:35,1:40:-0.00,-8.98,-112.54	0/0:18:18,0:40:-0.00,-6.85,-60.03	0/0:19:19,0:40:-0.00,-7.15,-63.31	0/0:10:10,0:40:-0.00,-4.44,-33.78	0/0:33:33,0:40:-0.00,-11.36,-109.26	0/0:27:27,0:40:-0.00,-9.55,-89.57	0/0:33:33,0:40:-0.00,-11.36,-109.26	0/0:26:26,0:40:-0.00,-9.25,-86.29	0/0:17:17,0:40:-0.00,-6.54,-56.75	0/0:12:12,0:40:-0.00,-5.04,-40.34	0/0:19:18,1:40:-0.00,-3.86,-56.75	0/0:25:25,0:40:-0.00,-8.95,-83.00	0/0:34:34,0:40:-0.00,-11.66,-112.54	0/0:24:24,0:40:-0.00,-8.65,-79.72	0/0:20:20,0:40:-0.00,-7.45,-66.59	0/0:18:18,0:40:-0.00,-6.85,-60.03	0/0:25:25,0:40:-0.00,-8.95,-83.00	0/0:32:32,0:40:-0.00,-11.06,-105.98	0/0:23:23,0:40:-0.00,-8.35,-76.44	0/0:29:29,0:40:-0.00,-10.15,-96.13	0/0:17:17,0:40:-0.00,-6.54,-56.75	0/0:29:29,0:40:-0.00,-10.15,-96.13	0/0:43:43,0:40:-0.00,-14.37,-142.08	0/0:35:35,0:40:-0.00,-11.96,-115.82	0/0:18:18,0:40:-0.00,-6.85,-60.03
103	15	.	G	C	.	PASS	NS=88;AF=0.108	GT:DP:AD:GQ:GL	0/0:26:26,0:40:-0.00,-8.41,-100.57	0/0:25:25,0:40:-0.00,-8.11,-96.77	0/0:39:39,0:40:-0.00,-12.33,-150.08	0/1:51:25,26:40:-83.07,0.00,-80.83	./.	0/1:48:20,28:40:-91.59,0.00,-62.69	0/0:32:32,0:40:-0.00,-10.22,-123.42	0/0:44:44,0:40:-0.00,-13.83,-169.12	0/0:35:35,0:40:-0.00,-11.12,-134.85	0/0:40:40,0:40:-0.00,-12.63,-153.89	0/1:51:28,23:40:-71.65,0.00,-92.25	0/0:35:34,1:40:-0.00,-7.31,-127.23	0/1:46:26,20:40:-61.73,0.00,-86.14	0/0:36:35,1:40:-0.00,-7.62,-131.04	0/0:58:58,0:40:0.00,-18.04,-222.43	0/0:22:22,0:40:-0.00,-7.21,-85.34	0/0:31:31,0:40:-0.00,-9.92,-119.61	0/0:40:40,0:40:-0.00,-12.63,-153.89	0/1:41:25,16:40:-48.00,0.00,-83.84	0/0:38:38,0:40:-0.00,-12.03,-146.27	0/1:48:27,21:40:-64.93,0.00,-89.35	0/1:41:20,21:40:-67.04,0.00,-64.80	0/0:45:45,0:40:-0.00,-14.13,-172.93	0/0:54:54,0:40:0.00,-16.84,-207.20	0/1:43:23,20:40:-62.63,0.00,-75.62	0/1:67:27,40:40:-131.57,0.00,-83.63	0/0:41:41,0:40:-0.00,-12.93,-157.69	1/1:23:0,23:40:-86.02,-5.95,-0.00	0/1:35:14,21:40:-68.85,0.00,-43.75	0/1:45:17,28:40:-92.49,0.00,-52.17	0/0:53:53,0:40:0.00,-16.54,-203.39	0/1:42:20,22:40:-70.55,0.00,-64.50	0/0:29:29,0:40:-0.00,-9.32,-112.00	0/1:59:30,29:40:-92.09,0.00,-97.46	0/0:38:38,0:40:-0.00,-12.03,-146.27	./.	0/0:19:19,0:40:-0.00,-6.31,-73.92	0/0:11:11,0:40:-0.00,-3.90,-43.45	0/1:64:35,29:40:-90.58,0.00,-115.00	0/0:31:30,1:40:-0.00,-6.11,-112.00	0/1:45:16,29:40:-96.30,0.00,-48.36
106	70	.	T	C	.	PASS	NS=88;AF=0.199	GT:DP:AD:GQ:GL	0/1:19:8,11:40:-33.58,0.00,-23.53	0/0:30:30,0:40:-0.00,-9.56,-109.45	0/0:33:32,1:40:-0.00,-6.84,-113.07	0/1:35:20,15:40:-43.25,0.00,-62.17	0/0:39:36,3:19:-0.02,-1.42,-120.33	0/0:25:25,0:40:-0.00,-8.06,-91.34	0/0:30:30,0:40:-0.00,-9.56,-109.45	1/1:34:0,34:40:-122.30,-9.95,-0.00	0/0:27:27,0:40:-0.00,-8.66,-98.58	0/0:22:22,0:40:-0.00,-7.15,-80.48	0/0:30:30,0:40:-0.00,-9.56,-109.45	0/1:27:13,14:40:-42.04,0.00,-39.23	1/1:24:0,24:40:-86.09,-6.94,-0.00	0/0:19:19,0:40:-0.00,-6.25,-69.61	0/0:8:8,0:36:-0.00,-2.94,-29.78	0/0:26:25,0:40:-0.00,-8.06,-91.34	0/0:18:18,0:40:-0.00,-5.95,-65.99	0/1:29:13,16:40:-48.68,0.00,-38.63	./.	0/1:21:13,8:40:-22.11,0.00,-41.03	0/1:21:11,10:40:-29.36,0.00,-33.79	0/0:25:25,0:40:-0.00,-8.06,-91.34	1/1:42:1,41:40:-144.03,-8.74,-0.00	1/1:30:0,30:40:-107.82,-8.75,-0.00	1/1:29:0,29:40:-104.20,-8.45,-0.00	0/1:10:1,9:13:-29.10,-0.05,-0.94	1/1:33:0,33:40:-118.68,-9.65,-0.00	0/1:31:16,15:40:-44.45,0.00,-48.89	0/1:32:19,13:40:-36.91,0.00,-59.45	0/0:8:8,0:36:-0.00,-2.94,-29.78	0/0:24:24,0:40:-0.00,-7.76,-87.72	0/1:38:18,20:40:-60.45,0.00,-54.02	0/0:20:20,0:40:-0.00,-6.55,-73.23	0/1:14:2,12:40:-38.71,-0.00,-3.31	0/1:31:19,12:40:-33.59,0.00,-59.75	1/1:33:0,33:40:-118.68,-9.65,-0.00	0/0:38:38,0:40:-0.00,-11.97,-138.41	0/1:36:11,25:40:-79.16,0.00,-29.28	0/1:41:23,18:40:-52.31,0.00,-71.23	0/1:27:19,8:40:-20.31,0.00,-60.95	1/1:41:2,39:40:-133.17,-4.82,-0.00
108	4	.	T	C	.	PASS	NS=79;AF=0.089	GT:DP:AD:GQ:GL	0/0:19:19,0:40:-0.00,-6.36,-81.98	0/0:3:3,0:21:-0.01,-1.55,-14.54	./.	./.	0/0:5:5,0:27:-0.00,-2.15,-22.96	0/0:6:6,0:31:-0.00,-2.45,-27.18	0/0:8:8,0:37:-0.00,-3.05,-35.61	0/0:9:9,0:40:-0.00,-3.35,-39.82	0/0:8:8,0:37:-0.00,-3.05,-35.61	0/0:17:17,0:40:-0.00,-5.76,-73.55	0/1:8:4,4:40:-13.82,-0.00,-15.70	0/0:10:10,0:40:-0.00,-3.65,-44.04	0/0:9:9,0:40:-0.00,-3.35,-39.82	0/0:5:5,0:27:-0.00,-2.15,-22.96	0/1:7:3,4:40:-14.12,-0.00,-11.78	0/0:15:15,0:40:-0.00,-5.15,-65.12	0/0:7:7,0:34:-0.00,-2.75,-31.39	0/0:5:5,0:27:-0.00,-2.15,-22.96	0/0:11:11,0:40:-0.00,-3.95,-48.25	0/1:9:3,6:40:-21.95,-0.00,-11.18	0/0:7:7,0:34:-0.00,-2.75,-31.39	0/0:7:7,0:34:-0.00,-2.75,-31.39	0/0:14:14,0:40:-0.00,-4.85,-60.90	0/0:6:6,0:31:-0.00,-2.45,-27.18	0/0:11:11,0:40:-0.00,-3.95,-48.25	./.	0/0:11:11,0:40:-0.00,-3.95,-48.25	0/1:7:5,2:40:-5.69,-0.00,-20.21	0/1:15:8,7:40:-24.36,0.00,-30.45	0/0:13:13,0:40:-0.00,-4.55,-56.69	0/0:11:11,0:40:-0.00,-3.95,-48.25	0/0:13:13,0:40:-0.00,-4.55,-56.69	0/1:8:2,6:40:-22.25,-0.00,-7.26	0/1:11:8,3:40:-8.70,-0.00,-31.66	0/0:23:23,0:40:-0.00,-7.56,-98.84	0/1:17:12,5:40:-15.32,0.00,-46.71	0/0:7:7,0:34:-0.00,-2.75,-31.39	0/0:12:12,0:40:-0.00,-4.25,-52.47	0/0:4:4,0:24:-0.01,-1.85,-18.75	0/1:8:5,3:40:-9.60,-0.00,-19.91	0/0:19:19,0:40:-0.00,-6.36,-81.98
109	21	.	T	G	.	PASS	NS=87;AF=0.080	GT:DP:AD:GQ:GL	0/1:17:9,8:40:-30.24,0.00,-36.00	0/1:13:9,4:40:-13.25,-0.00,-37.20	1/1:30:0,30:40:-135.21,-8.84,-0.00	0/1:18:6,12:40:-48.13,0.00,-22.05	0/0:11:11,0:40:-0.00,-4.33,-51.23	1/1:20:1,19:18:-80.66,-1.31,-0.02	0/1:21:8,13:40:-51.77,0.00,-30.25	1/1:19:1,18:14:-76.14,-1.03,-0.04	1/1:17:0,17:40:-76.09,-4.93,-0.00	0/1:14:10,4:40:-12.95,-0.00,-41.45	0/0:22:22,0:40:-0.00,-7.64,-101.25	0/0:27:27,0:40:-0.00,-9.15,-123.99	0/0:12:12,0:40:-0.00,-4.63,-55.78	0/0:17:17,0:40:-0.00,-6.14,-78.51	0/0:14:14,0:40:-0.00,-5.24,-64.87	0/0:26:26,0:40:-0.00,-8.85,-119.44	0/0:16:16,0:40:-0.00,-5.84,-73.97	0/0:26:26,0:40:-0.00,-8.85,-119.44	0/0:14:14,0:40:-0.00,-5.24,-64.87	0/0:22:22,0:40:-0.00,-7.64,-101.25	0/0:13:13,0:40:-0.00,-4.93,-60.33	0/0:28:28,0:40:-0.00,-9.45,-128.53	0/0:19:19,0:40:-0.00,-6.74,-87.61	0/0:17:17,0:40:-0.00,-6.14,-78.51	0/0:14:14,0:40:-0.00,-5.24,-64.87	./.	0/0:22:22,0:40:-0.00,-7.64,-101.25	0/0:18:18,0:40:-0.00,-6.44,-83.06	0/0:24:24,0:40:-0.00,-8.25,-110.35	0/0:20:20,0:40:-0.00,-7.04,-92.16	0/0:31:31,0:40:-0.00,-10.35,-142.18	0/0:16:16,0:40:-0.00,-5.84,-73.97	0/0:18:18,0:40:-0.00,-6.44,-83.06	0/0:17:17,0:40:-0.00,-6.14,-78.51	0/0:24:24,0:40:-0.00,-8.25,-110.35	0/0:20:20,0:40:-0.00,-7.04,-92.16	0/0:15:15,0:40:-0.00,-5.54,-69.42	0/0:10:10,0:40:-0.00,-4.03,-46.68	0/0:25:25,0:40:-0.00,-8.55,-114.89	0/0:21:21,0:40:-0.00,-7.34,-96.70	0/0:20:20,0:40:-0.00,-7.04,-92.16
110	71	.	A	G	.	PASS	NS=84;AF=0.143	GT:DP:AD:GQ:GL	0/1:14:8,6:40:-14.61,-0.00,-22.11	0/1:10:4,6:40:-15.81,-0.00,-10.25	1/1:5:0,5:18:-15.39,-1.34,-0.02	0/0:3:3,0:22:-0.01,-1.69,-10.78	0/1:15:6,9:40:-24.11,0.00,-15.28	0/1:6:1,5:22:-13.76,-0.01,-1.66	0/1:9:4,5:40:-12.85,-0.00,-10.55	1/1:6:0,6:22:-18.65,-1.63,-0.01	1/1:4:0,4:15:-12.14,-1.06,-0.04	1/1:13:0,13:40:-41.51,-3.73,-0.00	0/0:9:9,0:40:-0.00,-3.49,-30.37	0/0:13:13,0:40:-0.00,-4.69,-43.44	0/0:11:11,0:40:-0.00,-4.09,-36.90	0/0:10:10,0:40:-0.00,-3.79,-33.64	0/0:12:12,0:40:-0.00,-4.39,-40.17	1/1:7:0,7:25:-21.91,-1.93,-0.01	0/0:13:13,0:40:-0.00,-4.69,-43.44	0/0:9:9,0:40:-0.00,-3.49,-30.37	0/0:10:10,0:40:-0.00,-3.79,-33.64	./.	0/0:9:9,0:40:-0.00,-3.49,-30.37	0/0:9:9,0:40:-0.00,-3.49,-30.37	0/0:15:15,0:40:-0.00,-5.29,-49.97	0/0:11:11,0:40:-0.00,-4.09,-36.90	0/1:13:8,5:40:-11.65,-0.00,-22.41	./.	0/1:13:8,5:40:-11.65,-0.00,-22.41	0/0:8:8,0:38:-0.00,-3.19,-27.10	0/0:11:11,0:40:-0.00,-4.09,-36.90	0/0:12:12,0:40:-0.00,-4.39,-40.17	1/1:9:0,9:31:-28.44,-2.52,-0.00	0/1:12:5,7:40:-18.48,-0.00,-12.91	0/0:17:17,0:40:-0.00,-5.89,-56.51	0/0:8:8,0:38:-0.00,-3.19,-27.10	0/0:12:12,0:40:-0.00,-4.39,-40.17	0/0:4:4,0:26:-0.00,-1.99,-14.04	0/1:16:10,6:40:-14.01,-0.00,-28.04	0/0:18:18,0:40:-0.00,-6.19,-59.77	0/0:10:10,0:40:-0.00,-3.79,-33.64	0/0:19:19,0:40:-0.00,-6.50,-63.04	0/1:9:7,2:37:-3.05,-0.00,-20.35
111	11	.	C	T	.	PASS	NS=90;AF=0.056	GT:DP:AD:GQ:GL	0/0:38:38,0:40:-0.00,-12.51,-129.39	0/0:30:30,0:40:-0.00,-10.10,-102.45	0/0:40:40,0:40:-0.00,-13.11,-136.12	0/0:49:49,0:40:-0.00,-15.82,-166.42	0/0:46:46,0:40:-0.00,-14.91,-156.32	0/0:50:50,0:40:0.00,-16.12,-169.79	0/0:18:18,0:40:-0.00,-6.49,-62.05	0/0:39:39,0:40:-0.00,-12.81,-132.75	0/0:29:29,0:40:-0.00,-9.80,-99.09	0/0:31:31,0:40:-0.00,-10.40,-105.82	0/0:55:55,0:40:0.00,-17.62,-186.62	0/0:36:36,0:40:-0.00,-11.90,-122.65	0/0:41:41,0:40:-0.00,-13.41,-139.49	0/0:34:34,0:40:-0.00,-11.30,-115.92	0/0:36:36,0:40:-0.00,-11.90,-122.65	0/0:44:44,0:40:-0.00,-14.31,-149.59	0/0:46:46,0:40:-0.00,-14.91,-156.32	0/0:40:40,0:40:-0.00,-13.11,-136.12	0/0:46:46,0:40:-0.00,-14.91,-156.32	0/0:35:32,0:40:-0.00,-10.70,-109.19	0/0:50:50,0:40:0.00,-16.12,-169.79	0/0:61:61,0:40:-0.00,-19.43,-206.83	0/0:42:40,2:40:-0.00,-6.98,-129.39	0/0:37:37,0:40:-0.00,-12.21,-126.02	0/0:34:34,0:40:-0.00,-11.30,-115.92	0/0:10:10,0:40:-0.00,-4.08,-35.12	0/0:34:34,0:40:-0.00,-11.30,-115.92	0/0:47:47,0:40:-0.00,-15.21,-159.69	0/0:38:38,0:40:-0.00,-12.51,-129.39	0/0:37:37,0:40:-0.00,-12.21,-126.02	0/0:57:57,0:40:-0.00,-18.22,-193.36	0/0:46:46,0:40:-0.00,-14.91,-156.32	0/0:43:43,0:40:-0.00,-14.01,-146.22	0/0:36:36,0:40:-0.00,-11.90,-122.65	0/0:46:46,0:40:-0.00,-14.91,-156.32	0/0:57:57,0:40:-0.00,-18.22,-193.36	0/0:62:62,0:40:-0.00,-19.73,-210.19	0/0:49:49,0:40:-0.00,-15.82,-166.42	0/0:30:30,0:40:-0.00,-10.10,-102.45	0/0:42:42,0:40:-0.00,-13.71,-142.86	0/0:32:32,0:40:-0.00,-10.70,-109.19
113	35	.	A	G	.	PASS	NS=86;AF=0.070	GT:DP:AD:GQ:GL	0/0:34:34,0:40:-0.00,-11.41,-100.00	0/0:15:14,0:40:-0.00,-5.40,-41.89	0/0:22:22,0:40:-0.00,-7.81,-65.14	0/0:25:25,0:40:-0.00,-8.71,-73.85	0/0:33:33,0:40:-0.00,-11.11,-97.09	0/0:29:29,0:40:-0.00,-9.91,-85.47	0/0:23:23,0:40:-0.00,-8.11,-68.04	0/0:22:22,0:40:-0.00,-7.81,-65.14	0/0:20:20,0:40:-0.00,-7.21,-59.33	0/0:25:25,0:40:-0.00,-8.71,-73.85	0/0:32:32,0:40:-0.00,-10.81,-94.19	0/0:28:28,0:40:-0.00,-9.61,-82.57	0/0:27:27,0:40:-0.00,-9.31,-79.66	0/0:18:18,0:40:-0.00,-6.60,-53.52	0/0:38:38,0:40:-0.00,-12.61,-111.62	0/0:33:33,0:40:-0.00,-11.11,-97.09	0/0:36:36,0:40:-0.00,-12.01,-105.81	0/0:9:9,0:40:-0.00,-3.90,-27.37	0/0:27:27,0:40:-0.00,-9.31,-79.66	0/0:26:26,0:40:-0.00,-9.01,-76.76	0/0:20:20,0:40:-0.00,-7.21,-59.33	0/0:33:33,0:40:-0.00,-11.11,-97.09	0/0:37:37,0:40:-0.00,-12.31,-108.71	0/0:44:44,0:40:-0.00,-14.42,-129.05	0/0:34:34,0:40:-0.00,-11.41,-100.00	./.	0/0:47:46,0:40:-0.00,-15.02,-134.86	0/0:22:22,0:40:-0.00,-7.81,-65.14	0/0:36:36,0:40:-0.00,-12.01,-105.81	0/0:21:21,0:40:-0.00,-7.51,-62.23	0/0:40:40,0:40:-0.00,-13.21,-117.43	0/0:34:33,0:40:-0.00,-11.11,-97.09	0/0:9:9,0:40:-0.00,-3.90,-27.37	0/0:25:25,0:40:-0.00,-8.71,-73.85	0/0:28:28,0:40:-0.00,-9.61,-82.57	0/0:29:29,0:40:-0.00,-9.91,-85.47	0/0:19:19,0:40:-0.00,-6.90,-56.42	0/0:20:19,0:40:-0.00,-6.90,-56.42	0/0:29:28,0:40:-0.00,-9.61,-82.57	0/0:28:28,0:40:-0.00,-9.61,-82.57	0/0:14:14,0:40:-0.00,-5.40,-41.89
116	34	.	A	T	.	PASS	NS=80;AF=0.081	GT:DP:AD:GQ:GL	0/0:29:29,0:40:-0.00,-10.24,-71.98	0/0:9:9,0:40:-0.00,-4.25,-23.04	0/0:43:43,0:40:-0.00,-14.43,-106.24	0/0:18:18,0:40:-0.00,-6.95,-45.06	0/0:17:17,0:40:-0.00,-6.65,-42.62	0/0:28:28,0:40:-0.00,-9.94,-69.53	0/0:18:18,0:40:-0.00,-6.95,-45.06	0/0:24:24,0:40:-0.00,-8.74,-59.75	0/0:11:11,0:40:-0.00,-4.85,-27.94	0/0:8:8,0:40:-0.00,-3.95,-20.60	0/0:39:39,0:40:-0.00,-13.24,-96.45	0/0:41:41,0:40:-0.00,-13.84,-101.34	0/0:41:41,0:40:-0.00,-13.84,-101.34	0/0:28:28,0:40:-0.00,-9.94,-69.53	0/0:29:29,0:40:-0.00,-10.24,-71.98	0/0:25:25,0:40:-0.00,-9.04,-62.19	0/0:34:34,0:40:-0.00,-11.74,-84.22	0/0:27:27,0:40:-0.00,-9.64,-67.09	0/0:13:13,0:40:-0.00,-5.45,-32.83	0/0:39:39,0:40:-0.00,-13.24,-96.45	0/0:35:35,0:40:-0.00,-12.04,-86.66	./.	0/0:24:24,0:40:-0.00,-8.74,-59.75	0/0:11:11,0:40:-0.00,-4.85,-27.94	0/0:49:49,0:40:-0.00,-16.23,-120.92	0/0:25:25,0:40:-0.00,-9.04,-62.19	0/0:33:33,0:40:-0.00,-11.44,-81.77	./.	0/0:41:41,0:40:-0.00,-13.84,-101.34	./.	./.	0/0:28:28,0:40:-0.00,-9.94,-69.53	0/0:11:11,0:40:-0.00,-4.85,-27.94	./.	./.	0/0:27:27,0:40:-0.00,-9.64,-67.09	./.	0/0:33:33,0:40:-0.00,-11.44,-81.77	./.	0/0:33:33,0:40:-0.00,-11.44,-81.77	0/0:49:49,0:40:-0.00,-16.23,-120.92
117	54	.	T	A	.	PASS	NS=90;AF=0.061	GT:DP:AD:GQ:GL	0/0:36:36,0:40:-0.00,-11.65,-129.20	0/0:34:34,0:40:-0.00,-11.05,-122.13	0/0:40:40,0:40:-0.00,-12.85,-143.34	0/0:45:45,0:40:-0.00,-14.36,-161.02	0/0:65:65,0:40:-0.00,-20.37,-231.74	0/0:39:39,0:40:-0.00,-12.55,-139.81	0/0:33:33,0:40:-0.00,-10.74,-118.59	0/0:42:42,0:40:-0.00,-13.45,-150.42	0/0:44:44,0:40:-0.00,-14.05,-157.49	0/0:60:60,0:40:0.00,-18.87,-214.06	0/1:34:19,15:40:-41.99,0.00,-58.04	0/0:42:40,2:40:-0.00,-6.38,-136.27	0/1:49:21,28:40:-83.45,0.00,-60.60	0/0:35:34,1:40:-0.00,-7.81,-118.59	0/0:35:35,0:40:-0.00,-11.35,-125.66	0/0:36:36,0:40:-0.00,-11.65,-129.20	0/0:41:41,0:40:-0.00,-13.15,-146.88	0/0:35:35,0:40:-0.00,-11.35,-125.66	0/0:39:39,0:40:-0.00,-12.55,-139.81	0/0:53:53,0:40:0.00,-16.76,-189.31	0/1:38:21,17:40:-47.86,0.00,-63.91	0/1:36:22,14:40:-37.86,0.00,-68.05	0/1:39:26,13:40:-33.42,0.00,-81.29	0/1:36:19,17:40:-48.46,0.00,-57.44	0/0:33:33,0:40:-0.00,-10.74,-118.59	0/0:26:26,0:40:-0.00,-8.64,-93.84	0/1:25:11,14:40:-41.17,0.00,-32.46	0/0:42:42,0:40:-0.00,-13.45,-150.42	0/1:53:23,30:40:-89.32,0.00,-66.47	0/0:40:38,2:40:-0.00,-5.78,-129.20	0/1:42:22,19:40:-54.03,0.00,-66.55	0/0:56:56,0:40:0.00,-17.67,-199.92	0/0:38:38,0:40:-0.00,-12.25,-136.27	0/1:48:26,22:40:-62.53,0.00,-78.58	0/0:25:25,0:40:-0.00,-8.34,-90.31	0/1:66:36,30:40:-85.40,0.00,-108.53	0/0:52:52,0:40:0.00,-16.46,-185.78	0/0:41:41,0:40:-0.00,-13.15,-146.88	0/0:34:34,0:40:-0.00,-11.05,-122.13	0/0:35:35,0:40:-0.00,-11.35,-125.66	0/0:42:42,0:40:-0.00,-13.45,-150.42
120	7	.	A	C	.	PASS	NS=87;AF=0.310	GT:DP:AD:GQ:GL	0/0:44:44,0:40:-0.00,-13.52,-211.79	0/0:37:37,0:40:-0.00,-11.41,-178.18	0/0:51:51,0:40:-0.00,-15.63,-245.40	0/0:29:29,0:40:-0.00,-9.01,-139.76	0/0:17:17,0:40:-0.00,-5.39,-82.14	0/0:48:46,2:40:-0.00,-5.12,-211.79	0/0:33:33,0:40:-0.00,-10.21,-158.97	0/0:33:33,0:40:-0.00,-10.21,-158.97	0/0:31:31,0:40:-0.00,-9.61,-149.36	0/0:28:28,0:40:-0.00,-8.70,-134.96	0/0:36:36,0:40:-0.00,-11.11,-173.37	./.	0/0:26:25,1:40:-0.00,-3.30,-115.75	0/0:25:25,0:40:-0.00,-7.80,-120.55	0/0:24:24,0:40:-0.00,-7.50,-115.75	0/0:51:51,0:40:-0.00,-15.63,-245.40	./.	0/1:41:23,18:40:-73.82,0.00,-98.33	0/0:41:41,0:40:-0.00,-12.62,-197.38	0/0:36:36,0:40:-0.00,-11.11,-173.37	0/0:42:42,0:40:-0.00,-12.92,-202.19	0/0:34:34,0:40:-0.00,-10.51,-163.77	0/0:33:33,0:40:-0.00,-10.21,-158.97	0/0:38:38,0:40:-0.00,-11.72,-182.98	0/0:26:26,0:40:-0.00,-8.10,-125.35	0/0:15:15,0:40:-0.00,-4.79,-72.53	0/0:42:42,0:40:-0.00,-12.92,-202.19	0/0:44:44,0:40:-0.00,-13.52,-211.79	0/0:44:43,1:40:-0.00,-8.72,-202.19	0/1:40:23,17:40:-69.32,0.00,-98.63	0/0:56:55,1:40:-0.00,-12.33,-259.81	0/0:42:42,0:40:-0.00,-12.92,-202.19	0/0:22:22,0:40:-0.00,-6.90,-106.15	0/1:33:21,12:40:-47.41,0.00,-91.13	0/0:51:51,0:40:-0.00,-15.63,-245.40	0/0:51:51,0:40:-0.00,-15.63,-245.40	0/0:29:29,0:40:-0.00,-9.01,-139.76	0/0:31:31,0:40:-0.00,-9.61,-149.36	0/1:22:16,6:40:-21.91,0.00,-70.44	0/0:38:38,0:40:-0.00,-11.72,-182.98	0/1:26:11,15:40:-63.93,0.00,-45.22
121	30	.	C	T	.	PASS	NS=78;AF=0.128	GT:DP:AD:GQ:GL	0/0:7:7,0:38:-0.00,-3.19,-14.58	0/0:3:3,0:26:-0.00,-2.01,-6.76	0/0:15:15,0:40:-0.00,-5.56,-30.23	0/0:8:8,0:40:-0.00,-3.48,-16.54	0/0:16:15,1:40:-0.00,-3.90,-28.27	0/0:6:6,0:35:-0.00,-2.89,-12.63	0/0:9:9,0:40:-0.00,-3.78,-18.49	./.	0/0:12:12,0:40:-0.00,-4.67,-24.36	0/0:8:7,1:20:-0.01,-1.54,-12.64	0/0:7:7,0:38:-0.00,-3.19,-14.58	0/0:9:9,0:40:-0.00,-3.78,-18.49	0/0:18:18,0:40:-0.00,-6.45,-36.09	0/0:5:5,0:32:-0.00,-2.60,-10.67	0/0:4:4,0:29:-0.00,-2.30,-8.72	0/0:16:16,0:40:-0.00,-5.85,-32.18	0/0:8:8,0:40:-0.00,-3.48,-16.54	0/0:6:6,0:35:-0.00,-2.89,-12.63	0/0:6:6,0:35:-0.00,-2.89,-12.63	0/0:17:17,0:40:-0.00,-6.15,-34.14	0/0:8:8,0:40:-0.00,-3.48,-16.54	0/0:19:19,0:40:-0.00,-6.74,-38.05	0/0:4:4,0:29:-0.00,-2.30,-8.72	0/0:10:10,0:40:-0.00,-4.08,-20.45	0/0:6:6,0:35:-0.00,-2.89,-12.63	./.	0/0:23:23,0:40:-0.00,-7.93,-45.87	0/0:14:14,0:40:-0.00,-5.26,-28.27	0/0:7:7,0:38:-0.00,-3.19,-14.58	0/0:11:11,0:40:-0.00,-4.37,-22.40	0/0:11:11,0:40:-0.00,-4.37,-22.40	0/0:9:9,0:40:-0.00,-3.78,-18.49	0/0:6:6,0:35:-0.00,-2.89,-12.63	0/0:10:10,0:40:-0.00,-4.08,-20.45	0/0:16:16,0:40:-0.00,-5.85,-32.18	0/0:7:7,0:38:-0.00,-3.19,-14.58	0/0:3:3,0:26:-0.00,-2.01,-6.76	0/0:7:7,0:38:-0.00,-3.19,-14.58	0/0:10:10,0:40:-0.00,-4.08,-20.45	0/0:14:14,0:40:-0.00,-5.26,-28.27	0/0:12:12,0:40:-0.00,-4.67,-24.36
122	147	.	T	G	.	PASS	NS=88;AF=0.074	GT:DP:AD:GQ:GL	0/0:20:20,0:40:-0.00,-6.80,-94.28	0/0:20:20,0:40:-0.00,-6.80,-94.28	0/0:34:34,0:40:-0.00,-11.02,-159.16	0/0:16:16,0:40:-0.00,-5.60,-75.74	0/0:27:27,0:40:-0.00,-8.91,-126.72	0/0:34:34,0:40:-0.00,-11.02,-159.16	0/0:23:23,0:40:-0.00,-7.71,-108.18	0/0:32:32,0:40:-0.00,-10.41,-149.89	0/0:21:21,0:40:-0.00,-7.10,-98.92	0/0:22:22,0:40:-0.00,-7.40,-103.55	0/0:25:25,0:40:-0.00,-8.31,-117.45	0/0:22:22,0:40:-0.00,-7.40,-103.55	0/0:22:22,0:40:-0.00,-7.40,-103.55	0/0:30:30,0:40:-0.00,-9.81,-140.62	0/0:17:17,0:40:-0.00,-5.90,-80.38	0/0:29:29,0:40:-0.00,-9.51,-135.99	0/0:24:24,0:40:-0.00,-8.01,-112.82	0/0:18:18,0:40:-0.00,-6.20,-85.01	0/0:17:17,0:40:-0.00,-5.90,-80.38	0/0:31:31,0:40:-0.00,-10.11,-145.26	0/0:28:28,0:40:-0.00,-9.21,-131.36	0/0:22:22,0:40:-0.00,-7.40,-103.55	0/0:26:26,0:40:-0.00,-8.61,-122.09	0/0:37:37,0:40:-0.00,-11.92,-173.06	0/0:25:25,0:40:-0.00,-8.31,-117.45	0/0:8:8,0:38:-0.00,-3.19,-38.67	0/0:18:18,0:40:-0.00,-6.20,-85.01	0/0:23:23,0:40:-0.00,-7.71,-108.18	0/0:35:35,0:40:-0.00,-11.32,-163.80	0/0:41:41,0:40:-0.00,-13.12,-191.60	0/0:44:44,0:40:-0.00,-14.03,-205.50	0/0:19:19,0:40:-0.00,-6.50,-89.65	0/0:15:15,0:40:-0.00,-5.30,-71.11	0/0:30:30,0:40:-0.00,-9.81,-140.62	0/0:17:17,0:40:-0.00,-5.90,-80.38	0/0:26:26,0:40:-0.00,-8.61,-122.09	./.	0/0:30:30,0:40:-0.00,-9.81,-140.62	0/0:30:29,1:40:-0.00,-5.18,-131.36	0/0:16:16,0:40:-0.00,-5.60,-75.74	0/0:30:30,0:40:-0.00,-9.81,-140.62
123	9	.	T	C	.	PASS	NS=87;AF=0.069	GT:DP:AD:GQ:GL	0/1:24:21,3:40:-5.66,-0.00,-89.16	0/0:16:16,0:40:-0.00,-5.54,-74.43	0/0:27:27,0:40:-0.00,-8.85,-124.30	0/0:9:9,0:40:-0.00,-3.43,-42.70	0/0:9:9,0:40:-0.00,-3.43,-42.70	0/0:18:18,0:40:-0.00,-6.14,-83.50	0/0:20:20,0:40:-0.00,-6.74,-92.57	0/0:16:16,0:40:-0.00,-5.54,-74.43	0/0:8:8,0:38:-0.00,-3.13,-38.16	0/0:13:13,0:40:-0.00,-4.63,-60.83	0/1:20:10,10:40:-38.60,0.00,-40.49	0/0:16:16,0:40:-0.00,-5.54,-74.43	0/0:12:12,0:40:-0.00,-4.33,-56.30	0/0:5:5,0:28:-0.00,-2.23,-24.56	0/0:26:26,0:40:-0.00,-8.55,-119.77	0/0:28:28,0:40:-0.00,-9.15,-128.84	0/0:17:17,0:40:-0.00,-5.84,-78.97	0/0:23:23,0:40:-0.00,-7.64,-106.17	0/0:23:23,0:40:-0.00,-7.64,-106.17	0/0:20:20,0:40:-0.00,-6.74,-92.57	0/0:27:27,0:40:-0.00,-8.85,-124.30	0/0:15:15,0:40:-0.00,-5.24,-69.90	0/0:16:16,0:40:-0.00,-5.54,-74.43	0/0:20:20,0:40:-0.00,-6.74,-92.57	0/0:23:23,0:40:-0.00,-7.64,-106.17	0/0:12:12,0:40:-0.00,-4.33,-56.30	0/0:10:10,0:40:-0.00,-3.73,-47.23	0/0:5:5,0:28:-0.00,-2.23,-24.56	0/0:12:12,0:40:-0.00,-4.33,-56.30	0/0:17:17,0:40:-0.00,-5.84,-78.97	0/0:19:19,0:40:-0.00,-6.44,-88.03	0/0:28:28,0:40:-0.00,-9.15,-128.84	0/0:28:28,0:40:-0.00,-9.15,-128.84	0/0:23:23,0:40:-0.00,-7.64,-106.17	0/0:14:14,0:40:-0.00,-4.93,-65.37	0/0:8:8,0:38:-0.00,-3.13,-38.16	./.	0/0:18:18,0:40:-0.00,-6.14,-83.50	0/0:22:22,0:40:-0.00,-7.34,-101.64	0/0:26:26,0:40:-0.00,-8.55,-119.77	0/0:28:28,0:40:-0.00,-9.15,-128.84
125	89	.	G	C	.	PASS	NS=76;AF=0.053	GT:DP:AD:GQ:GL	0/0:17:17,0:40:-0.00,-6.24,-58.02	0/0:20:20,0:40:-0.00,-7.14,-68.00	0/0:15:15,0:40:-0.00,-5.64,-51.36	0/0:17:17,0:40:-0.00,-6.24,-58.02	0/0:8:8,0:40:-0.00,-3.53,-28.07	0/0:20:20,0:40:-0.00,-7.14,-68.00	0/0:17:17,0:40:-0.00,-6.24,-58.02	0/0:20:20,0:40:-0.00,-7.14,-68.00	0/0:9:9,0:40:-0.00,-3.83,-31.40	0/0:19:19,0:40:-0.00,-6.84,-64.68	0/0:12:12,0:40:-0.00,-4.73,-41.38	0/1:6:2,4:40:-10.38,-0.00,-5.18	./.	0/1:12:4,8:40:-21.89,-0.00,-10.03	1/1:23:0,23:40:-75.08,-6.59,-0.00	0/0:13:13,0:40:-0.00,-5.04,-44.71	0/0:17:17,0:40:-0.00,-6.24,-58.02	0/0:8:8,0:40:-0.00,-3.53,-28.07	./.	1/1:9:0,9:30:-28.50,-2.38,-0.00	0/0:10:10,0:40:-0.00,-4.13,-34.73	0/0:19:19,0:40:-0.00,-6.84,-64.68	0/0:16:16,0:40:-0.00,-5.94,-54.69	0/0:21:21,0:40:-0.00,-7.44,-71.33	0/0:13:13,0:40:-0.00,-5.04,-44.71	./.	0/0:12:12,0:40:-0.00,-4.73,-41.38	0/0:11:11,0:40:-0.00,-4.43,-38.05	0/0:10:10,0:40:-0.00,-4.13,-34.73	0/0:10:10,0:40:-0.00,-4.13,-34.73	0/0:24:24,0:40:-0.00,-8.34,-81.31	0/0:19:19,0:40:-0.00,-6.84,-64.68	0/0:19:19,0:40:-0.00,-6.84,-64.68	0/0:4:4,0:29:-0.00,-2.33,-14.76	0/1:22:10,12:40:-32.19,0.00,-26.98	0/0:20:20,0:40:-0.00,-7.14,-68.00	0/0:30:30,0:40:-0.00,-10.15,-101.28	0/1:15:6,9:40:-24.31,0.00,-15.78	./.	0/0:12:12,0:40:-0.00,-4.73,-41.38	0/0:11:11,0:40:-0.00,-4.43,-38.05
129	13	.	G	C	.	PASS	NS=89;AF=0.051	GT:DP:AD:GQ:GL	0/0:28:28,0:40:-0.00,-9.45,-105.94	0/0:37:37,0:40:-0.00,-12.16,-139.47	0/0:22:22,0:40:-0.00,-7.65,-83.59	0/0:36:36,0:40:-0.00,-11.86,-135.74	0/0:25:25,0:40:-0.00,-8.55,-94.76	0/0:50:49,0:40:0.00,-15.77,-184.17	0/0:35:35,0:40:-0.00,-11.56,-132.02	0/0:24:24,0:40:-0.00,-8.25,-91.04	0/0:31:31,0:40:-0.00,-10.35,-117.12	0/0:27:27,0:40:-0.00,-9.15,-102.21	0/0:32:32,0:40:-0.00,-10.66,-120.84	0/0:26:26,0:40:-0.00,-8.85,-98.49	0/0:36:36,0:40:-0.00,-11.86,-135.74	0/0:24:24,0:40:-0.00,-8.25,-91.04	0/0:33:33,0:40:-0.00,-10.96,-124.57	0/0:61:61,0:40:0.00,-19.38,-228.88	0/0:37:37,0:40:-0.00,-12.16,-139.47	0/0:22:22,0:40:-0.00,-7.65,-83.59	0/0:32:32,0:40:-0.00,-10.66,-120.84	0/0:40:40,0:40:-0.00,-13.06,-150.64	0/0:53:53,0:40:0.00,-16.98,-199.08	0/0:44:44,0:40:-0.00,-14.27,-165.55	0/0:35:35,0:40:-0.00,-11.56,-132.02	0/0:34:34,0:40:-0.00,-11.26,-128.29	0/0:28:28,0:40:-0.00,-9.45,-105.94	0/0:12:12,0:40:-0.00,-4.64,-46.33	0/0:44:44,0:40:-0.00,-14.27,-165.55	0/0:35:35,0:40:-0.00,-11.56,-132.02	0/0:30:30,0:40:-0.00,-10.05,-113.39	0/0:52:52,0:40:-0.00,-16.67,-195.35	0/0:55:55,0:40:-0.00,-17.58,-206.53	0/0:37:37,0:40:-0.00,-12.16,-139.47	0/0:32:32,0:40:-0.00,-10.66,-120.84	0/0:43:43,0:40:-0.00,-13.97,-161.82	0/0:32:32,0:40:-0.00,-10.66,-120.84	0/0:45:45,0:40:-0.00,-14.57,-169.27	0/0:47:47,0:40:-0.00,-15.17,-176.72	0/0:54:54,0:40:-0.00,-17.28,-202.80	0/0:53:53,0:40:0.00,-16.98,-199.08	0/0:24:24,0:40:-0.00,-8.25,-91.04	0/0:37:37,0:40:-0.00,-12.16,-139.47
130	19	.	C	T	.	PASS	NS=88;AF=0.188	GT:DP:AD:GQ:GL	0/0:18:17,1:15:-0.04,-1.11,-74.84	0/0:27:27,0:40:-0.00,-8.39,-125.43	0/0:26:26,0:40:-0.00,-8.08,-120.83	0/0:27:27,0:40:-0.00,-8.39,-125.43	0/0:28:28,0:40:-0.00,-8.69,-130.03	0/0:23:23,0:40:-0.00,-7.18,-107.02	0/0:18:18,0:40:-0.00,-5.68,-84.01	0/0:23:23,0:40:-0.00,-7.18,-107.02	0/0:19:19,0:40:-0.00,-5.98,-88.61	0/0:9:9,0:36:-0.00,-2.97,-42.58	0/1:25:13,12:40:-47.45,0.00,-53.21	./.	0/1:17:12,5:40:-17.64,0.00,-51.02	0/0:20:19,1:22:-0.01,-1.69,-84.02	0/1:27:15,12:40:-46.84,0.00,-61.81	0/0:27:27,0:40:-0.00,-8.39,-125.43	0/1:21:12,9:40:-34.84,0.00,-49.81	0/1:12:7,5:40:-19.14,0.00,-29.51	0/1:12:6,6:40:-23.74,0.00,-24.91	0/1:19:12,7:40:-26.24,0.00,-50.41	0/1:34:20,14:40:-53.94,0.00,-82.72	0/1:14:10,4:40:-13.94,-0.00,-42.71	0/0:28:28,0:40:-0.00,-8.69,-130.03	0/0:28:28,0:40:-0.00,-8.69,-130.03	0/1:20:14,6:40:-21.34,0.00,-59.32	./.	0/0:41:41,0:40:-0.00,-12.60,-189.86	0/1:14:7,7:40:-27.74,0.00,-28.91	0/1:29:15,14:40:-55.45,0.00,-61.21	0/0:23:23,0:40:-0.00,-7.18,-107.02	1/1:19:0,19:40:-86.29,-4.82,-0.00	0/1:38:22,16:40:-61.94,0.00,-90.72	0/1:13:7,6:40:-23.44,0.00,-29.21	0/0:21:21,0:40:-0.00,-6.58,-97.81	0/0:33:33,0:40:-0.00,-10.19,-153.04	0/1:28:9,19:40:-78.76,0.00,-33.90	0/1:31:20,11:40:-41.04,0.00,-83.62	0/1:11:6,5:40:-19.44,0.00,-25.21	0/0:31:31,0:40:-0.00,-9.59,-143.84	1/1:20:0,20:40:-90.89,-5.12,-0.00	./.
131	46	.	G	C	.	PASS	NS=88;AF=0.051	GT:DP:AD:GQ:GL	0/0:11:11,0:40:-0.00,-4.34,-31.40	0/0:13:13,0:40:-0.00,-4.94,-36.82	0/0:16:16,0:40:-0.00,-5.84,-44.94	0/0:9:9,0:40:-0.00,-3.74,-25.99	0/0:22:22,0:40:-0.00,-7.64,-61.18	0/0:22:22,0:40:-0.00,-7.64,-61.18	0/0:14:14,0:40:-0.00,-5.24,-39.53	0/0:15:15,0:40:-0.00,-5.54,-42.23	0/0:19:19,0:40:-0.00,-6.74,-53.06	0/0:10:10,0:40:-0.00,-4.04,-28.70	0/0:14:14,0:40:-0.00,-5.24,-39.53	0/0:14:14,0:40:-0.00,-5.24,-39.53	0/0:5:5,0:31:-0.00,-2.54,-15.16	0/0:17:17,0:40:-0.00,-6.14,-47.65	0/0:16:16,0:40:-0.00,-5.84,-44.94	0/0:13:13,0:40:-0.00,-4.94,-36.82	0/0:12:12,0:40:-0.00,-4.64,-34.11	0/0:15:15,0:40:-0.00,-5.54,-42.23	0/0:23:23,0:40:-0.00,-7.94,-63.89	0/0:13:13,0:40:-0.00,-4.94,-36.82	0/0:20:20,0:40:-0.00,-7.04,-55.77	0/0:26:26,0:40:-0.00,-8.84,-72.01	0/0:16:16,0:40:-0.00,-5.84,-44.94	0/0:16:16,0:40:-0.00,-5.84,-44.94	0/0:10:10,0:40:-0.00,-4.04,-28.70	./.	0/0:9:9,0:40:-0.00,-3.74,-25.99	0/0:10:10,0:40:-0.00,-4.04,-28.70	0/0:19:19,0:40:-0.00,-6.74,-53.06	0/0:11:11,0:40:-0.00,-4.34,-31.40	0/0:7:6,0:35:-0.00,-2.84,-17.87	0/0:23:23,0:40:-0.00,-7.94,-63.89	0/0:17:17,0:40:-0.00,-6.14,-47.65	0/0:13:13,0:40:-0.00,-4.94,-36.82	0/0:29:29,0:40:-0.00,-9.74,-80.13	0/0:17:17,0:40:-0.00,-6.14,-47.65	0/0:23:23,0:40:-0.00,-7.94,-63.89	0/0:23:23,0:40:-0.00,-7.94,-63.89	0/0:18:18,0:40:-0.00,-6.44,-50.35	0/0:23:23,0:40:-0.00,-7.94,-63.89	0/0:13:13,0:40:-0.00,-4.94,-36.82
133	24	.	C	A	.	PASS	NS=80;AF=0.456	GT:DP:AD:GQ:GL	0/1:37:22,15:40:-58.74,0.00,-91.60	0/0:73:73,0:40:0.00,-22.30,-341.76	0/1:11:1,10:16:-43.20,-0.03,-1.17	0/0:68:68,0:40:-0.00,-20.80,-318.36	0/0:60:60,0:40:0.00,-18.39,-280.92	0/1:42:30,12:40:-43.20,0.00,-127.54	0/1:40:32,8:40:-25.08,0.00,-137.50	0/1:37:34,3:32:-2.58,-0.00,-147.77	0/1:43:33,10:40:-33.53,0.00,-141.28	0/1:9:2,7:40:-29.73,-0.00,-6.42	./.	1/1:15:0,15:40:-70.11,-4.74,-0.00	1/1:16:0,16:40:-74.79,-5.04,-0.00	1/1:14:0,14:40:-65.43,-4.44,-0.00	0/1:10:1,9:20:-38.80,-0.02,-1.46	1/1:18:0,18:40:-84.15,-5.65,-0.00	1/1:39:2,37:32:-163.71,-2.61,-0.00	1/1:8:0,8:33:-37.34,-2.64,-0.00	1/1:12:0,12:40:-56.07,-3.84,-0.00	0/1:33:27,6:40:-17.82,0.00,-116.21	./.	1/1:4:0,4:19:-18.64,-1.45,-0.02	1/1:4:0,4:19:-18.64,-1.45,-0.02	1/1:9:0,9:36:-42.02,-2.94,-0.00	1/1:33:1,32:40:-144.99,-5.48,-0.00	1/1:17:0,17:40:-79.47,-5.34,-0.00	./.	1/1:4:0,4:19:-18.64,-1.45,-0.02	./.	1/1:9:0,9:36:-42.02,-2.94,-0.00	1/1:7:0,7:29:-32.67,-2.34,-0.00	1/1:30:0,30:40:-140.31,-9.26,-0.00	1/1:44:1,43:40:-196.47,-8.79,-0.00	1/1:17:0,17:40:-79.47,-5.34,-0.00	./.	0/0:3:3,0:17:-0.02,-1.25,-14.16	0/0:27:27,0:40:-0.00,-8.45,-126.47	./.	./.	0/0:23:23,0:40:-0.00,-7.25,-107.75	1/1:13:0,13:40:-60.75,-4.14,-0.00
134	17	.	T	C	.	PASS	NS=79;AF=0.253	GT:DP:AD:GQ:GL	0/1:40:24,16:40:-60.97,0.00,-98.27	1/1:22:0,22:40:-100.39,-6.47,-0.00	./.	0/1:58:21,37:40:-151.94,0.00,-79.08	1/1:37:2,35:24:-150.89,-1.81,-0.01	./.	0/0:34:34,0:40:-0.00,-10.67,-156.64	0/1:21:13,8:40:-29.97,0.00,-53.50	0/1:33:16,17:40:-67.66,0.00,-63.66	1/1:27:0,27:40:-123.34,-7.98,-0.00	0/1:11:3,8:40:-32.98,-0.00,-10.61	0/1:26:7,19:40:-78.95,0.00,-24.46	0/1:27:8,19:40:-78.65,0.00,-28.74	0/1:28:10,18:40:-73.76,0.00,-37.62	0/1:27:11,16:40:-64.88,0.00,-42.51	1/1:33:0,33:40:-150.88,-9.78,-0.00	1/1:24:0,24:40:-109.57,-7.07,-0.00	1/1:39:0,39:40:-178.42,-11.59,-0.00	0/1:31:15,16:40:-63.67,0.00,-59.67	0/1:28:14,14:40:-55.40,0.00,-55.98	0/0:10:10,0:40:-0.00,-3.44,-46.48	0/0:20:20,0:40:-0.00,-6.45,-92.38	./.	./.	0/1:31:17,14:40:-54.49,0.00,-68.85	0/1:36:17,19:40:-75.94,0.00,-67.34	./.	0/0:17:17,0:40:-0.00,-5.55,-78.61	1/1:19:0,19:40:-86.62,-5.57,-0.00	1/1:32:0,32:40:-146.29,-9.48,-0.00	1/1:36:0,36:40:-164.65,-10.68,-0.00	1/1:27:0,27:40:-123.34,-7.98,-0.00	0/1:38:13,25:40:-102.88,0.00,-48.38	0/0:23:23,0:40:-0.00,-7.36,-106.15	0/0:39:39,0:40:-0.00,-12.17,-179.59	./.	1/1:6:0,6:22:-26.96,-1.66,-0.01	0/0:33:33,0:40:-0.00,-10.37,-152.05	0/1:22:9,13:40:-52.61,0.00,-34.84	0/0:42:42,0:40:-0.00,-13.08,-193.36	0/0:12:12,0:40:-0.00,-4.05,-55.66
135	50	.	A	T	.	PASS	NS=90;AF=0.061	GT:DP:AD:GQ:GL	0/0:31:31,0:40:-0.00,-10.32,-96.55	0/0:18:18,0:40:-0.00,-6.41,-56.67	0/0:38:38,0:40:-0.00,-12.43,-118.03	0/0:30:30,0:40:-0.00,-10.02,-93.49	0/0:21:21,0:40:-0.00,-7.32,-65.87	0/0:38:38,0:40:-0.00,-12.43,-118.03	0/0:27:27,0:40:-0.00,-9.12,-84.28	0/0:34:34,0:40:-0.00,-11.23,-105.76	0/0:28:28,0:40:-0.00,-9.42,-87.35	0/0:25:25,0:40:-0.00,-8.52,-78.15	0/0:28:28,0:40:-0.00,-9.42,-87.35	0/0:35:35,0:40:-0.00,-11.53,-108.83	0/0:26:26,0:40:-0.00,-8.82,-81.21	0/0:30:30,0:40:-0.00,-10.02,-93.49	0/0:10:10,0:40:-0.00,-4.01,-32.12	0/0:42:42,0:40:-0.00,-13.63,-130.30	0/0:35:35,0:40:-0.00,-11.53,-108.83	0/0:26:26,0:40:-0.00,-8.82,-81.21	0/0:14:14,0:40:-0.00,-5.21,-44.40	0/0:26:26,0:40:-0.00,-8.82,-81.21	0/0:32:32,0:40:-0.00,-10.62,-99.62	0/0:42:41,0:40:-0.00,-13.33,-127.24	0/0:43:43,0:40:-0.00,-13.93,-133.37	0/0:50:50,0:40:-0.00,-16.04,-154.85	0/0:38:38,0:40:-0.00,-12.43,-118.03	0/0:20:20,0:40:-0.00,-7.02,-62.80	0/0:38:38,0:40:-0.00,-12.43,-118.03	0/0:22:21,0:40:-0.00,-7.32,-65.87	0/0:45:45,0:40:-0.00,-14.53,-139.51	0/0:38:38,0:40:-0.00,-12.43,-118.03	0/0:40:40,0:40:-0.00,-13.03,-124.17	0/0:38:38,0:40:-0.00,-12.43,-118.03	0/0:29:29,0:40:-0.00,-9.72,-90.42	0/0:33:33,0:40:-0.00,-10.92,-102.69	0/0:42:42,0:40:-0.00,-13.63,-130.30	0/0:33:33,0:40:-0.00,-10.92,-102.69	0/0:68:68,0:40:0.00,-21.45,-210.08	0/0:45:45,0:40:-0.00,-14.53,-139.51	0/0:43:43,0:40:-0.00,-13.93,-133.37	0/0:42:42,0:40:-0.00,-13.63,-130.30	0/0:34:33,0:40:-0.00,-10.92,-102.69
137	89	.	G	T	.	PASS	NS=90;AF=0.072	GT:DP:AD:GQ:GL	0/1:48:35,13:40:-23.12,0.00,-89.59	1/1:35:0,35:40:-102.04,-9.97,-0.00	1/1:51:0,51:40:-149.34,-14.78,-0.00	0/1:36:14,22:40:-53.34,0.00,-31.12	0/1:38:12,26:40:-64.56,0.00,-24.60	0/0:46:46,0:40:-0.00,-14.71,-137.42	0/1:27:13,14:40:-32.39,0.00,-30.86	0/1:53:29,23:40:-51.48,0.00,-70.65	0/1:34:20,14:40:-30.29,0.00,-49.45	0/1:44:19,25:40:-59.80,0.00,-43.49	0/0:45:45,0:40:-0.00,-14.41,-134.46	0/0:41:41,0:40:-0.00,-13.20,-122.63	0/0:43:43,0:40:-0.00,-13.80,-128.55	0/0:26:26,0:40:-0.00,-8.70,-78.29	0/0:57:57,0:40:-0.00,-18.01,-169.93	0/0:36:36,0:40:-0.00,-11.70,-107.85	0/0:34:33,1:40:-0.00,-8.14,-96.03	0/0:40:40,0:40:-0.00,-12.90,-119.68	0/0:33:33,0:40:-0.00,-10.80,-98.98	0/0:37:37,0:40:-0.00,-12.00,-110.81	0/0:54:54,0:40:-0.00,-17.11,-161.07	0/0:45:45,0:40:-0.00,-14.41,-134.46	0/0:38:38,0:40:-0.00,-12.30,-113.77	0/0:35:35,0:40:-0.00,-11.40,-104.90	0/0:33:32,1:40:-0.00,-7.84,-93.07	0/0:47:45,0:40:-0.00,-14.41,-134.46	0/0:38:38,0:40:-0.00,-12.30,-113.77	0/0:35:35,0:40:-0.00,-11.40,-104.90	0/0:53:53,0:40:0.00,-16.81,-158.11	0/0:45:45,0:40:-0.00,-14.41,-134.46	0/1:62:34,28:40:-63.26,0.00,-82.43	0/0:40:40,0:40:-0.00,-12.90,-119.68	0/0:36:36,0:40:-0.00,-11.70,-107.85	0/0:36:36,0:40:-0.00,-11.70,-107.85	0/0:103:103,0:40:-0.00,-31.84,-305.92	./.	0/0:41:41,0:40:-0.00,-13.20,-122.63	0/0:68:68,0:40:0.00,-21.32,-202.45	0/0:25:25,0:40:-0.00,-8.39,-75.33	0/0:43:43,0:40:-0.00,-13.80,-128.55	0/0:36:36,0:40:-0.00,-11.70,-107.85
139	20	.	T	C	.	PASS	NS=91;AF=0.077	GT:DP:AD:GQ:GL	0/0:26:26,0:40:-0.00,-8.68,-129.71	0/0:61:61,0:40:0.00,-19.22,-302.39	0/0:68:68,0:40:0.00,-21.32,-336.93	0/0:74:74,0:40:0.00,-23.13,-366.53	0/0:45:45,0:40:-0.00,-14.40,-223.45	0/0:39:39,0:40:-0.00,-12.59,-193.85	0/0:52:52,0:40:-0.00,-16.51,-257.99	0/0:49:49,0:40:-0.00,-15.60,-243.19	0/0:47:47,0:40:-0.00,-15.00,-233.32	0/0:50:50,0:40:-0.00,-15.90,-248.12	0/0:44:44,0:40:-0.00,-14.10,-218.52	0/0:36:36,0:40:-0.00,-11.69,-179.04	0/0:34:34,0:40:-0.00,-11.09,-169.18	0/0:37:37,0:40:-0.00,-11.99,-183.98	0/0:42:42,0:40:-0.00,-13.50,-208.65	0/0:43:43,0:40:-0.00,-13.80,-213.58	0/0:52:52,0:40:-0.00,-16.51,-257.99	0/0:48:48,0:40:-0.00,-15.30,-238.25	0/0:23:23,0:40:-0.00,-7.78,-114.90	0/0:47:47,0:40:-0.00,-15.00,-233.32	0/0:30:30,0:40:-0.00,-9.88,-149.44	0/0:48:48,0:40:-0.00,-15.30,-238.25	0/0:41:41,0:40:-0.00,-13.19,-203.71	0/0:61:61,0:40:0.00,-19.22,-302.39	0/0:56:56,0:40:0.00,-17.71,-277.72	0/0:47:47,0:40:-0.00,-15.00,-233.32	0/0:52:52,0:40:-0.00,-16.51,-257.99	0/0:29:29,0:40:-0.00,-9.58,-144.51	0/0:8:8,0:39:-0.00,-3.26,-40.90	0/0:41:41,0:40:-0.00,-13.19,-203.71	0/0:48:48,0:40:-0.00,-15.30,-238.25	0/0:65:65,0:40:-0.00,-20.42,-322.13	0/0:50:50,0:40:-0.00,-15.90,-248.12	0/0:50:50,0:40:-0.00,-15.90,-248.12	0/0:69:69,0:40:-0.00,-21.62,-341.86	0/0:46:46,0:40:-0.00,-14.70,-228.38	0/0:54:54,0:40:-0.00,-17.11,-267.85	0/0:74:74,0:40:0.00,-23.13,-366.53	0/0:45:45,0:40:-0.00,-14.40,-223.45	0/0:89:89,0:40:0.00,-27.64,-440.54	0/0:54:53,1:40:-0.00,-12.17,-257.99
141	117	.	G	A	.	PASS	NS=84;AF=0.054	GT:DP:AD:GQ:GL	0/0:69:69,0:40:0.00,-21.54,-242.94	0/0:116:116,0:40:0.00,-35.69,-407.13	0/0:102:101,0:40:0.00,-31.17,-354.73	0/0:112:112,0:40:0.00,-34.48,-393.16	0/0:106:105,1:40:0.00,-29.18,-365.21	0/0:61:61,0:40:0.00,-19.14,-215.00	0/0:100:100,0:40:0.00,-30.87,-351.24	0/0:78:78,0:40:0.00,-24.25,-274.38	0/0:75:75,0:40:-0.00,-23.35,-263.90	0/0:54:54,0:40:0.00,-17.03,-190.54	0/0:87:86,1:40:0.00,-23.47,-298.84	0/0:58:58,0:40:-0.00,-18.23,-204.52	0/0:70:70,0:40:0.00,-21.85,-246.44	0/0:88:88,0:40:0.00,-27.26,-309.32	0/0:63:63,0:40:0.00,-19.74,-221.98	0/0:68:68,0:40:0.00,-21.24,-239.45	0/0:89:89,0:40:-0.00,-27.56,-312.81	0/0:78:78,0:40:0.00,-24.25,-274.38	0/0:70:70,0:40:0.00,-21.85,-246.44	0/0:79:78,1:40:0.00,-21.06,-270.89	0/0:67:67,0:40:0.00,-20.94,-235.96	0/0:105:105,0:40:-0.00,-32.38,-368.70	0/0:89:89,0:40:-0.00,-27.56,-312.81	0/0:89:89,0:40:-0.00,-27.56,-312.81	0/0:45:45,0:40:-0.00,-14.32,-159.10	0/0:54:53,1:40:-0.00,-13.54,-183.56	0/0:65:65,0:40:-0.00,-20.34,-228.97	0/0:82:82,0:40:0.00,-25.46,-288.36	0/0:42:42,0:40:-0.00,-13.42,-148.62	0/0:109:109,0:40:0.00,-33.58,-382.68	0/0:56:56,0:40:-0.00,-17.63,-197.53	0/0:61:61,0:40:0.00,-19.14,-215.00	0/0:74:74,0:40:0.00,-23.05,-260.41	0/0:97:97,0:40:0.00,-29.97,-340.76	0/0:80:78,1:40:0.00,-21.06,-270.89	0/0:93:93,0:40:-0.00,-28.77,-326.78	0/0:115:115,0:40:0.00,-35.39,-403.64	0/0:90:90,0:40:0.00,-27.86,-316.30	0/0:81:81,0:40:0.00,-25.16,-284.86	0/0:89:88,1:40:0.00,-24.07,-305.82	0/0:86:86,0:40:-0.00,-26.66,-302.33
142	8	.	C	T	.	PASS	NS=86;AF=0.064	GT:DP:AD:GQ:GL	0/0:8:8,0:40:-0.00,-3.72,-28.96	0/0:14:14,0:40:-0.00,-5.52,-49.77	0/0:6:6,0:38:-0.00,-3.12,-22.03	0/0:11:11,0:40:-0.00,-4.62,-39.37	./.	0/0:12:12,0:40:-0.00,-4.92,-42.83	0/0:8:8,0:40:-0.00,-3.72,-28.96	./.	./.	0/0:16:16,0:40:-0.00,-6.13,-56.70	0/0:30:30,0:40:-0.00,-10.34,-105.24	0/0:23:23,0:40:-0.00,-8.23,-80.97	0/0:19:19,0:40:-0.00,-7.03,-67.10	0/0:21:21,0:40:-0.00,-7.63,-74.03	0/0:19:19,0:40:-0.00,-7.03,-67.10	1/1:26:2,24:14:-75.09,-1.01,-0.04	1/1:21:0,21:40:-71.57,-6.40,-0.00	./.	0/0:23:23,0:40:-0.00,-8.23,-80.97	0/0:18:18,0:40:-0.00,-6.73,-63.63	0/0:24:24,0:40:-0.00,-8.53,-84.43	1/1:8:0,8:31:-26.51,-2.49,-0.00	0/0:21:21,0:40:-0.00,-7.63,-74.03	0/0:31:30,1:40:-0.00,-7.17,-101.77	0/1:24:11,13:40:-36.54,0.00,-30.83	0/0:3:3,0:28:-0.00,-2.22,-11.63	0/0:16:16,0:40:-0.00,-6.13,-56.70	0/0:21:21,0:40:-0.00,-7.63,-74.03	0/1:25:10,15:40:-43.17,0.00,-27.07	0/1:16:6,10:40:-28.54,0.00,-15.91	0/0:24:24,0:40:-0.00,-8.53,-84.43	1/1:16:0,16:40:-54.24,-4.90,-0.00	0/0:22:22,0:40:-0.00,-7.93,-77.50	0/0:14:14,0:40:-0.00,-5.52,-49.77	0/0:15:15,0:40:-0.00,-5.82,-53.23	0/0:21:21,0:40:-0.00,-7.63,-74.03	0/0:9:9,0:40:-0.00,-4.02,-32.43	0/0:26:26,0:40:-0.00,-9.13,-91.37	0/0:33:33,0:40:-0.00,-11.24,-115.64	0/0:26:26,0:40:-0.00,-9.13,-91.37	0/0:24:24,0:40:-0.00,-8.53,-84.43
144	42	.	C	T	.	PASS	NS=84;AF=0.143	GT:DP:AD:GQ:GL	0/0:17:17,0:40:-0.00,-5.67,-75.86	0/0:7:7,0:33:-0.00,-2.66,-31.86	./.	./.	1/1:9:0,9:28:-38.54,-2.20,-0.00	0/1:12:6,6:40:-22.24,0.00,-23.30	0/1:12:6,6:40:-22.24,0.00,-23.30	0/0:11:11,0:40:-0.00,-3.86,-49.46	0/1:11:5,6:40:-22.54,0.00,-19.20	0/0:15:15,0:40:-0.00,-5.06,-67.06	0/1:19:9,10:40:-37.73,0.00,-34.39	0/1:8:7,1:20:-1.46,-0.02,-28.92	0/0:8:8,0:36:-0.00,-2.96,-36.26	./.	0/1:12:4,8:40:-31.04,-0.00,-14.50	0/0:12:12,0:40:-0.00,-4.16,-53.86	0/0:9:9,0:39:-0.00,-3.26,-40.66	0/1:5:1,4:40:-15.55,-0.00,-3.40	0/0:7:7,0:33:-0.00,-2.66,-31.86	0/1:12:5,7:40:-26.64,0.00,-18.90	0/0:20:20,0:40:-0.00,-6.57,-89.06	0/1:23:14,9:40:-32.13,0.00,-55.19	0/0:23:23,0:40:-0.00,-7.47,-102.26	0/0:12:12,0:40:-0.00,-4.16,-53.86	0/1:16:4,12:40:-47.43,-0.00,-13.29	./.	0/0:12:12,0:40:-0.00,-4.16,-53.86	0/0:4:4,0:23:-0.01,-1.76,-18.67	0/0:13:13,0:40:-0.00,-4.46,-58.26	0/1:10:3,7:40:-27.24,-0.00,-10.70	0/0:33:33,0:40:-0.00,-10.48,-146.26	0/1:14:7,7:40:-26.04,0.00,-27.09	0/0:21:21,0:40:-0.00,-6.87,-93.46	0/1:7:4,3:40:-10.54,-0.00,-16.00	1/1:19:0,19:40:-82.54,-5.21,-0.00	0/0:27:27,0:40:-0.00,-8.68,-119.86	1/1:22:0,22:40:-95.74,-6.11,-0.00	0/0:20:19,1:28:-0.00,-2.17,-80.26	0/0:19:19,0:40:-0.00,-6.27,-84.66	0/1:14:10,4:40:-12.84,-0.00,-40.29	1/1:10:0,10:31:-42.94,-2.50,-0.00
146	24	.	T	A	.	PASS	NS=89;AF=0.124	GT:DP:AD:GQ:GL	0/0:23:23,0:40:-0.00,-7.54,-76.41	0/0:24:24,0:40:-0.00,-7.84,-79.68	0/0:23:23,0:40:-0.00,-7.54,-76.41	0/0:19:19,0:40:-0.00,-6.33,-63.34	0/0:17:17,0:40:-0.00,-5.73,-56.81	0/0:23:23,0:40:-0.00,-7.54,-76.41	0/0:21:21,0:40:-0.00,-6.94,-69.88	0/0:21:21,0:40:-0.00,-6.94,-69.88	0/0:25:25,0:40:-0.00,-8.14,-82.95	0/0:24:23,0:40:-0.00,-7.54,-76.41	0/0:35:35,0:40:-0.00,-11.15,-115.62	0/1:29:19,10:40:-23.33,0.00,-54.00	0/0:32:32,0:40:-0.00,-10.25,-105.82	0/1:21:9,12:40:-32.27,0.00,-23.73	1/1:12:0,12:36:-37.95,-2.97,-0.00	0/0:25:25,0:40:-0.00,-8.14,-82.95	0/1:18:11,7:40:-16.84,0.00,-31.17	0/0:26:26,0:40:-0.00,-8.44,-86.21	0/0:19:19,0:40:-0.00,-6.33,-63.34	0/0:15:15,0:40:-0.00,-5.13,-50.27	0/0:30:30,0:40:-0.00,-9.64,-99.28	0/1:19:11,8:40:-19.81,0.00,-30.87	0/1:22:14,8:40:-18.90,0.00,-39.77	0/1:27:13,14:40:-37.00,0.00,-34.99	0/0:34:34,0:40:-0.00,-10.85,-112.35	./.	0/0:26:26,0:40:-0.00,-8.44,-86.21	0/1:22:10,12:40:-31.97,0.00,-26.70	0/0:21:21,0:40:-0.00,-6.94,-69.88	1/1:27:0,27:40:-86.96,-7.48,-0.00	0/0:30:30,0:40:-0.00,-9.64,-99.28	0/0:20:20,0:40:-0.00,-6.64,-66.61	0/1:17:7,10:40:-26.94,0.00,-18.40	1/1:28:0,28:40:-90.23,-7.78,-0.00	0/0:21:21,0:40:-0.00,-6.94,-69.88	0/1:9:5,4:40:-9.74,-0.00,-14.27	0/0:14:14,0:40:-0.00,-4.83,-47.00	0/1:27:10,17:40:-46.81,0.00,-25.19	0/0:15:15,0:40:-0.00,-5.13,-50.27	0/0:16:16,0:40:-0.00,-5.43,-53.54	0/1:16:9,7:40:-17.44,0.00,-25.23
148	74	.	C	T	.	PASS	NS=90;AF=0.106	GT:DP:AD:GQ:GL	0/1:26:9,17:40:-51.95,0.00,-25.10	0/1:26:11,15:40:-44.85,0.00,-32.20	0/0:34:33,1:40:-0.00,-7.30,-115.25	0/0:27:27,0:40:-0.00,-8.75,-97.49	0/1:42:23,19:40:-54.24,0.00,-70.02	0/0:34:33,1:40:-0.00,-7.30,-115.25	0/0:18:18,0:40:-0.00,-6.04,-65.52	0/0:26:26,0:40:-0.00,-8.44,-93.94	0/0:12:12,0:40:-0.00,-4.23,-44.20	0/1:13:7,6:40:-16.78,0.00,-21.91	0/0:23:23,0:40:-0.00,-7.54,-83.28	0/1:13:5,8:40:-23.89,-0.00,-14.80	0/1:17:15,2:19:-1.39,-0.02,-49.14	0/0:17:17,0:40:-0.00,-5.74,-61.96	0/0:21:21,0:40:-0.00,-6.94,-76.18	0/0:23:23,0:40:-0.00,-7.54,-83.28	0/0:31:31,0:40:-0.00,-9.95,-111.70	0/0:16:15,0:40:-0.00,-5.13,-54.86	0/0:24:24,0:40:-0.00,-7.84,-86.83	0/0:25:25,0:40:-0.00,-8.14,-90.39	0/0:28:28,0:40:-0.00,-9.05,-101.04	0/0:22:22,0:40:-0.00,-7.24,-79.73	0/1:29:16,13:40:-36.84,0.00,-49.06	0/1:19:10,9:40:-25.64,0.00,-30.76	0/0:27:27,0:40:-0.00,-8.75,-97.49	0/0:5:5,0:27:-0.00,-2.13,-19.34	0/1:18:9,9:40:-25.94,0.00,-27.51	0/1:31:17,14:40:-39.79,0.00,-52.02	0/0:22:22,0:40:-0.00,-7.24,-79.73	0/0:21:21,0:40:-0.00,-6.94,-76.18	0/0:36:36,0:40:-0.00,-11.45,-129.47	0/1:25:12,13:40:-38.04,0.00,-36.06	0/1:18:11,7:40:-18.83,0.00,-34.61	0/0:27:27,0:40:-0.00,-8.75,-97.49	0/1:38:25,13:40:-34.13,0.00,-78.33	0/0:16:15,1:24:-0.01,-1.89,-51.31	1/1:24:0,24:40:-83.69,-6.27,-0.00	0/0:30:30,0:40:-0.00,-9.65,-108.15	0/0:38:38,0:40:-0.00,-12.06,-136.57	0/0:25:25,0:40:-0.00,-8.14,-90.39	0/1:19:12,7:40:-18.53,0.00,-37.86
151	56	.	C	T	.	PASS	NS=87;AF=0.115	GT:DP:AD:GQ:GL	0/0:19:19,0:40:-0.00,-6.25,-58.67	0/0:22:22,0:40:-0.00,-7.15,-67.69	0/0:33:33,0:40:-0.00,-10.46,-100.76	0/0:21:21,0:40:-0.00,-6.85,-64.68	0/0:25:25,0:40:-0.00,-8.05,-76.71	0/0:23:23,0:40:-0.00,-7.45,-70.70	0/0:28:28,0:40:-0.00,-8.95,-85.73	0/0:18:18,0:40:-0.00,-5.95,-55.67	0/0:27:27,0:40:-0.00,-8.65,-82.72	0/0:22:22,0:40:-0.00,-7.15,-67.69	0/0:32:32,0:40:-0.00,-10.16,-97.75	0/0:25:25,0:40:-0.00,-8.05,-76.71	0/0:26:26,0:40:-0.00,-8.35,-79.72	0/1:15:9,6:40:-12.99,-0.00,-23.56	0/0:23:23,0:40:-0.00,-7.45,-70.70	0/0:28:28,0:40:-0.00,-8.95,-85.73	0/0:34:34,0:40:-0.00,-10.76,-103.77	0/0:36:36,0:40:-0.00,-11.36,-109.78	0/0:22:22,0:40:-0.00,-7.15,-67.69	0/0:28:27,1:40:-0.00,-5.95,-79.72	0/1:29:11,18:40:-44.86,0.00,-25.37	0/1:25:14,11:40:-25.02,0.00,-35.59	0/0:14:14,0:40:-0.00,-4.75,-43.64	0/0:15:15,0:40:-0.00,-5.05,-46.65	0/1:20:11,9:40:-20.51,0.00,-28.07	0/1:5:2,3:40:-6.98,-0.00,-5.52	0/1:13:10,2:24:-1.87,-0.01,-27.48	0/1:31:11,20:40:-50.27,0.00,-24.77	0/1:32:21,11:40:-22.91,0.00,-54.53	0/0:28:28,0:40:-0.00,-8.95,-85.73	0/1:26:15,11:40:-24.72,0.00,-38.29	0/1:28:17,11:40:-24.12,0.00,-43.71	0/1:30:21,9:40:-17.50,0.00,-55.13	0/0:27:27,0:40:-0.00,-8.65,-82.72	0/0:35:34,1:40:-0.00,-8.05,-100.76	0/1:10:1,9:15:-23.55,-0.04,-1.06	./.	0/0:16:16,0:40:-0.00,-5.35,-49.65	0/0:25:25,0:40:-0.00,-8.05,-76.71	0/1:32:17,15:40:-34.94,0.00,-42.50	0/1:33:12,21:40:-52.68,0.00,-27.17
152	14	.	A	G	.	PASS	NS=77;AF=0.071	GT:DP:AD:GQ:GL	0/0:28:28,0:40:-0.00,-9.18,-127.72	0/0:17:17,0:40:-0.00,-5.87,-78.29	0/0:17:17,0:40:-0.00,-5.87,-78.29	0/0:20:20,0:40:-0.00,-6.77,-91.77	0/0:27:27,0:40:-0.00,-8.88,-123.22	0/0:21:21,0:40:-0.00,-7.07,-96.26	0/0:31:31,0:40:-0.00,-10.08,-141.20	0/0:22:22,0:40:-0.00,-7.38,-100.76	0/0:30:30,0:40:-0.00,-9.78,-136.71	0/0:18:18,0:40:-0.00,-6.17,-82.78	0/0:13:13,0:40:-0.00,-4.67,-60.31	0/0:25:25,0:40:-0.00,-8.28,-114.24	0/0:20:20,0:40:-0.00,-6.77,-91.77	0/0:25:25,0:40:-0.00,-8.28,-114.24	0/0:21:21,0:40:-0.00,-7.07,-96.26	0/0:22:22,0:40:-0.00,-7.38,-100.76	0/0:12:12,0:40:-0.00,-4.36,-55.82	./.	0/0:11:11,0:40:-0.00,-4.06,-51.33	0/0:6:6,0:32:-0.00,-2.56,-28.86	0/0:7:7,0:35:-0.00,-2.86,-33.35	./.	./.	./.	./.	./.	./.	0/0:17:17,0:40:-0.00,-5.87,-78.29	0/0:21:21,0:40:-0.00,-7.07,-96.26	0/0:31:31,0:40:-0.00,-10.08,-141.20	0/0:8:8,0:38:-0.00,-3.16,-37.85	0/0:18:18,0:40:-0.00,-6.17,-82.78	0/0:25:25,0:40:-0.00,-8.28,-114.24	0/0:17:17,0:40:-0.00,-5.87,-78.29	./.	0/0:15:15,0:40:-0.00,-5.27,-69.30	0/0:12:12,0:40:-0.00,-4.36,-55.82	0/0:11:11,0:40:-0.00,-4.06,-51.33	0/0:33:33,0:40:-0.00,-10.69,-150.19	./.	./.
154	28	.	G	A	.	PASS	NS=83;AF=0.054	GT:DP:AD:GQ:GL	0/0:16:16,0:40:-0.00,-5.77,-71.61	0/0:9:9,0:40:-0.00,-3.67,-40.99	./.	0/0:13:13,0:40:-0.00,-4.87,-58.49	0/0:21:21,0:40:-0.00,-7.28,-93.49	0/0:14:14,0:40:-0.00,-5.17,-62.86	0/0:13:13,0:40:-0.00,-4.87,-58.49	0/0:16:16,0:40:-0.00,-5.77,-71.61	0/0:14:14,0:40:-0.00,-5.17,-62.86	0/0:16:16,0:40:-0.00,-5.77,-71.61	0/0:13:13,0:40:-0.00,-4.87,-58.49	0/0:15:15,0:40:-0.00,-5.47,-67.24	0/0:9:9,0:40:-0.00,-3.67,-40.99	./.	0/0:10:10,0:40:-0.00,-3.97,-45.36	0/0:17:17,0:40:-0.00,-6.07,-75.99	0/0:16:16,0:40:-0.00,-5.77,-71.61	0/0:13:13,0:40:-0.00,-4.87,-58.49	0/0:12:12,0:40:-0.00,-4.57,-54.11	0/0:14:14,0:40:-0.00,-5.17,-62.86	0/0:22:22,0:40:-0.00,-7.58,-97.86	0/0:20:20,0:40:-0.00,-6.98,-89.11	0/0:21:20,1:35:-0.00,-2.90,-84.74	0/0:23:23,0:40:-0.00,-7.88,-102.24	0/0:20:20,0:40:-0.00,-6.98,-89.11	./.	0/0:13:13,0:40:-0.00,-4.87,-58.49	0/0:15:15,0:40:-0.00,-5.47,-67.24	0/0:21:21,0:40:-0.00,-7.28,-93.49	0/0:11:11,0:40:-0.00,-4.27,-49.74	0/0:17:17,0:40:-0.00,-6.07,-75.99	0/0:16:16,0:40:-0.00,-5.77,-71.61	0/0:9:9,0:40:-0.00,-3.67,-40.99	0/0:16:16,0:40:-0.00,-5.77,-71.61	0/0:10:10,0:40:-0.00,-3.97,-45.36	0/0:13:13,0:40:-0.00,-4.87,-58.49	0/0:7:7,0:37:-0.00,-3.07,-32.24	0/0:11:11,0:40:-0.00,-4.27,-49.74	0/0:31:31,0:40:-0.00,-10.29,-137.23	0/0:12:12,0:40:-0.00,-4.57,-54.11	0/0:14:14,0:40:-0.00,-5.17,-62.86
155	21	.	C	A	.	PASS	NS=89;AF=0.051	GT:DP:AD:GQ:GL	0/0:8:8,0:40:-0.00,-3.32,-37.43	0/0:5:5,0:30:-0.00,-2.42,-24.11	0/0:13:13,0:40:-0.00,-4.82,-59.62	0/0:22:22,0:40:-0.00,-7.53,-99.56	0/0:19:19,0:40:-0.00,-6.63,-86.25	0/0:12:12,0:40:-0.00,-4.52,-55.18	0/0:13:13,0:40:-0.00,-4.82,-59.62	0/0:12:12,0:40:-0.00,-4.52,-55.18	0/0:16:16,0:40:-0.00,-5.73,-72.93	0/0:16:16,0:40:-0.00,-5.73,-72.93	0/0:17:17,0:40:-0.00,-6.03,-77.37	0/0:12:12,0:40:-0.00,-4.52,-55.18	0/0:12:12,0:40:-0.00,-4.52,-55.18	./.	0/0:16:16,0:40:-0.00,-5.73,-72.93	0/0:15:15,0:40:-0.00,-5.43,-68.49	0/0:12:12,0:40:-0.00,-4.52,-55.18	0/0:9:9,0:40:-0.00,-3.62,-41.86	0/0:14:14,0:40:-0.00,-5.13,-64.06	0/0:16:16,0:40:-0.00,-5.73,-72.93	0/0:14:14,0:40:-0.00,-5.13,-64.06	0/0:18:18,0:40:-0.00,-6.33,-81.81	0/0:8:8,0:40:-0.00,-3.32,-37.43	0/0:18:18,0:40:-0.00,-6.33,-81.81	0/0:14:14,0:40:-0.00,-5.13,-64.06	0/0:3:3,0:24:-0.01,-1.82,-15.24	0/0:21:21,0:40:-0.00,-7.23,-95.12	0/0:19:19,0:40:-0.00,-6.63,-86.25	0/0:10:10,0:40:-0.00,-3.92,-46.30	0/0:14:14,0:40:-0.00,-5.13,-64.06	0/0:18:18,0:40:-0.00,-6.33,-81.81	0/0:25:25,0:40:-0.00,-8.44,-112.88	0/0:15:15,0:40:-0.00,-5.43,-68.49	0/0:7:7,0:37:-0.00,-3.02,-32.99	0/0:9:9,0:40:-0.00,-3.62,-41.86	0/0:12:12,0:40:-0.00,-4.52,-55.18	0/0:29:29,0:40:-0.00,-9.64,-130.63	0/0:19:19,0:40:-0.00,-6.63,-86.25	0/0:29:29,0:40:-0.00,-9.64,-130.63	0/0:20:20,0:40:-0.00,-6.93,-90.69	0/0:13:13,0:40:-0.00,-4.82,-59.62
157	28	.	A	T	.	PASS	NS=89;AF=0.056	GT:DP:AD:GQ:GL	0/1:12:5,7:40:-28.14,0.00,-20.73	./.	0/0:25:25,0:40:-0.00,-8.37,-118.30	0/1:29:22,7:40:-23.02,0.00,-94.76	0/1:28:15,13:40:-51.25,0.00,-62.48	0/1:48:38,10:40:-31.27,0.00,-163.54	0/1:23:17,6:40:-20.17,0.00,-73.29	0/1:34:21,13:40:-49.45,0.00,-88.60	0/0:18:18,0:40:-0.00,-6.26,-85.71	0/1:34:9,25:40:-105.32,0.00,-32.73	0/0:26:26,0:40:-0.00,-8.67,-122.96	0/0:21:21,0:40:-0.00,-7.16,-99.68	0/0:22:22,0:40:-0.00,-7.46,-104.34	0/0:14:14,0:40:-0.00,-5.06,-67.09	0/0:16:16,0:40:-0.00,-5.66,-76.40	0/0:32:32,0:40:-0.00,-10.47,-150.89	0/0:20:20,0:40:-0.00,-6.86,-95.02	0/0:37:37,0:40:-0.00,-11.98,-174.17	0/0:35:35,0:40:-0.00,-11.38,-164.86	0/0:26:26,0:40:-0.00,-8.67,-122.96	0/0:23:23,0:40:-0.00,-7.77,-108.99	0/0:19:19,0:40:-0.00,-6.56,-90.37	0/0:25:25,0:40:-0.00,-8.37,-118.30	0/0:20:20,0:40:-0.00,-6.86,-95.02	0/0:27:27,0:40:-0.00,-8.97,-127.61	0/0:13:13,0:40:-0.00,-4.76,-62.43	0/0:23:23,0:40:-0.00,-7.77,-108.99	0/0:12:12,0:40:-0.00,-4.45,-57.78	0/0:21:21,0:40:-0.00,-7.16,-99.68	0/0:23:23,0:40:-0.00,-7.77,-108.99	0/0:38:38,0:40:-0.00,-12.28,-178.83	0/0:21:21,0:40:-0.00,-7.16,-99.68	0/0:22:22,0:40:-0.00,-7.46,-104.34	0/0:19:19,0:40:-0.00,-6.56,-90.37	0/0:31:31,0:40:-0.00,-10.17,-146.24	0/0:19:19,0:40:-0.00,-6.56,-90.37	0/0:28:28,0:40:-0.00,-9.27,-132.27	0/0:31:31,0:40:-0.00,-10.17,-146.24	0/0:36:36,0:40:-0.00,-11.68,-169.52	0/1:27:10,17:40:-70.18,0.00,-39.50	0/0:18:18,0:40:-0.00,-6.26,-85.71
159	66	.	G	T	.	PASS	NS=76;AF=0.099	GT:DP:AD:GQ:GL	0/0:39:39,0:40:-0.00,-12.55,-130.49	0/0:52:52,0:40:-0.00,-16.46,-173.59	0/0:69:69,0:40:0.00,-21.57,-229.95	0/0:53:52,1:40:-0.00,-13.44,-170.27	0/0:19:19,0:40:-0.00,-6.53,-64.18	./.	0/0:36:36,0:40:-0.00,-11.64,-120.54	./.	0/0:60:60,0:40:-0.00,-18.86,-200.11	0/0:27:27,0:40:-0.00,-8.94,-90.70	0/0:21:21,0:40:-0.00,-7.13,-70.81	0/0:54:54,0:40:-0.00,-17.06,-180.22	0/0:43:43,0:40:-0.00,-13.75,-143.75	0/0:53:53,0:40:0.00,-16.76,-176.91	0/0:40:40,0:40:-0.00,-12.85,-133.81	0/0:24:24,0:40:-0.00,-8.03,-80.76	0/0:64:64,0:40:0.00,-20.07,-213.38	0/0:25:25,0:40:-0.00,-8.33,-84.07	0/0:49:49,0:40:-0.00,-15.55,-163.64	0/0:48:48,0:40:-0.00,-15.25,-160.33	0/0:59:59,0:40:0.00,-18.56,-196.80	0/0:55:55,0:40:-0.00,-17.36,-183.54	0/0:46:46,0:40:-0.00,-14.65,-153.70	0/0:51:51,0:40:0.00,-16.16,-170.27	0/0:49:49,0:40:-0.00,-15.55,-163.64	0/0:23:23,0:40:-0.00,-7.73,-77.44	./.	0/0:31:31,0:40:-0.00,-10.14,-103.97	0/0:62:62,0:40:-0.00,-19.46,-206.74	0/0:56:56,0:40:0.00,-17.66,-186.85	0/0:64:64,0:40:0.00,-20.07,-213.38	0/0:35:35,0:40:-0.00,-11.34,-117.23	0/0:41:41,0:40:-0.00,-13.15,-137.12	0/0:65:65,0:40:0.00,-20.37,-216.69	0/0:40:39,1:40:-0.00,-9.53,-127.17	0/0:28:28,0:40:-0.00,-9.24,-94.02	0/0:66:66,0:40:-0.00,-20.67,-220.01	0/0:30:30,0:40:-0.00,-9.84,-100.65	0/0:77:76,0:40:0.00,-23.68,-253.16	0/0:51:51,0:40:0.00,-16.16,-170.27	0/0:24:24,0:40:-0.00,-8.03,-80.76
160	87	.	C	T	.	PASS	NS=77;AF=0.149	GT:DP:AD:GQ:GL	0/1:34:13,21:40:-84.17,0.00,-48.83	1/1:28:0,28:40:-125.92,-8.24,-0.00	1/1:20:1,19:18:-80.65,-1.32,-0.02	1/1:28:0,28:40:-125.92,-8.24,-0.00	1/1:11:0,11:38:-48.92,-3.12,-0.00	0/1:37:13,24:40:-96.85,0.00,-47.93	0/1:36:21,15:40:-56.39,0.00,-84.46	0/1:40:23,17:40:-64.25,0.00,-92.32	0/1:34:20,14:40:-52.46,0.00,-80.54	1/1:14:0,14:40:-62.51,-4.03,-0.00	0/0:6:6,0:31:-0.00,-2.52,-28.07	0/0:22:22,0:40:-0.00,-7.33,-100.54	0/0:23:23,0:40:-0.00,-7.63,-105.07	0/0:27:27,0:40:-0.00,-8.84,-123.19	0/0:25:25,0:40:-0.00,-8.24,-114.13	0/0:9:9,0:40:-0.00,-3.42,-41.66	0/1:18:16,2:36:-2.93,-0.00,-67.24	0/0:38:38,0:40:-0.00,-12.15,-173.01	0/0:39:39,0:40:-0.00,-12.45,-177.54	0/0:22:22,0:40:-0.00,-7.33,-100.54	0/0:25:25,0:40:-0.00,-8.24,-114.13	0/0:21:21,0:40:-0.00,-7.03,-96.01	0/0:19:19,0:40:-0.00,-6.43,-86.95	0/0:17:17,0:40:-0.00,-5.83,-77.89	0/0:24:24,0:40:-0.00,-7.93,-109.60	0/0:27:27,0:40:-0.00,-8.84,-123.19	0/0:13:13,0:40:-0.00,-4.62,-59.78	0/0:10:10,0:40:-0.00,-3.72,-46.19	0/0:19:19,0:40:-0.00,-6.43,-86.95	0/0:28:28,0:40:-0.00,-9.14,-127.71	0/1:47:31,16:40:-57.61,0.00,-126.44	0/0:13:13,0:40:-0.00,-4.62,-59.78	./.	0/0:18:18,0:40:-0.00,-6.13,-82.42	0/0:21:21,0:40:-0.00,-7.03,-96.01	./.	./.	0/0:15:15,0:40:-0.00,-5.23,-68.84	0/0:26:26,0:40:-0.00,-8.54,-118.66	0/0:12:12,0:40:-0.00,-4.32,-55.25	0/0:24:24,0:40:-0.00,-7.93,-109.60
161	46	.	A	C	.	PASS	NS=87;AF=0.201	GT:DP:AD:GQ:GL	0/1:13:5,8:40:-23.92,-0.00,-14.17	0/1:23:12,11:40:-31.49,0.00,-35.83	./.	0/1:23:15,8:40:-20.91,0.00,-46.40	1/1:21:0,21:40:-73.19,-5.86,-0.00	0/1:10:5,5:40:-14.25,-0.00,-15.07	1/1:13:0,13:40:-45.00,-3.46,-0.00	0/1:18:8,10:40:-29.47,0.00,-23.24	1/1:14:0,14:40:-48.52,-3.76,-0.00	./.	0/0:24:24,0:40:-0.00,-7.58,-85.40	0/0:11:11,0:40:-0.00,-3.67,-39.59	0/0:16:16,0:40:-0.00,-5.18,-57.21	0/0:16:16,0:40:-0.00,-5.18,-57.21	0/0:19:19,0:40:-0.00,-6.08,-67.78	0/0:17:17,0:40:-0.00,-5.48,-60.73	0/0:16:16,0:40:-0.00,-5.18,-57.21	0/0:16:16,0:40:-0.00,-5.18,-57.21	0/0:26:26,0:40:-0.00,-8.18,-92.45	0/1:27:8,19:40:-58.48,0.00,-20.53	0/1:20:12,8:40:-21.82,0.00,-36.73	1/1:24:1,23:39:-76.72,-3.24,-0.00	0/1:19:13,6:40:-15.07,0.00,-40.56	0/1:16:8,8:40:-23.02,0.00,-23.84	0/0:22:22,0:40:-0.00,-6.98,-78.35	0/0:7:7,0:31:-0.00,-2.47,-25.49	0/0:18:18,0:40:-0.00,-5.78,-64.26	0/0:8:8,0:34:-0.00,-2.77,-29.01	0/1:13:5,8:40:-23.92,-0.00,-14.17	0/1:10:4,6:40:-17.78,-0.00,-11.55	./.	0/0:27:27,0:40:-0.00,-8.49,-95.98	0/0:16:16,0:40:-0.00,-5.18,-57.21	0/0:10:10,0:40:-0.00,-3.37,-36.06	0/0:23:23,0:40:-0.00,-7.28,-81.88	0/0:16:16,0:40:-0.00,-5.18,-57.21	0/1:21:8,13:40:-39.14,0.00,-22.33	0/1:25:19,6:40:-13.26,-0.00,-59.90	0/1:39:24,15:40:-40.77,0.00,-73.31	0/0:23:23,0:40:-0.00,-7.28,-81.88	1/1:10:0,10:32:-34.43,-2.55,-0.00
162	85	.	C	T	.	PASS	NS=73;AF=0.116	GT:DP:AD:GQ:GL	0/0:32:32,0:40:-0.00,-10.25,-145.98	0/0:20:20,0:40:-0.00,-6.64,-91.57	0/0:15:15,0:40:-0.00,-5.13,-68.90	0/0:15:15,0:40:-0.00,-5.13,-68.90	./.	0/0:11:11,0:40:-0.00,-3.93,-50.76	0/0:10:10,0:40:-0.00,-3.63,-46.22	0/0:16:16,0:40:-0.00,-5.43,-73.43	./.	./.	0/0:18:17,1:20:-0.01,-1.52,-73.44	0/0:33:33,0:40:-0.00,-10.55,-150.51	0/0:16:16,0:40:-0.00,-5.43,-73.43	0/0:19:19,0:40:-0.00,-6.34,-87.03	0/0:25:25,0:40:-0.00,-8.14,-114.24	0/0:17:17,0:40:-0.00,-5.74,-77.96	0/0:17:17,0:40:-0.00,-5.74,-77.96	0/0:17:17,0:40:-0.00,-5.74,-77.96	0/0:31:31,0:40:-0.00,-9.95,-141.44	0/0:13:13,0:40:-0.00,-4.53,-59.83	0/0:29:29,0:40:-0.00,-9.35,-132.38	0/0:25:25,0:40:-0.00,-8.14,-114.24	0/0:19:19,0:40:-0.00,-6.34,-87.03	0/0:18:18,0:40:-0.00,-6.04,-82.50	0/0:28:27,1:40:-0.00,-4.51,-118.77	0/0:4:4,0:24:-0.01,-1.83,-19.02	0/0:24:24,0:40:-0.00,-7.84,-109.70	0/0:17:17,0:40:-0.00,-5.74,-77.96	0/0:18:18,0:40:-0.00,-6.04,-82.50	0/0:20:20,0:40:-0.00,-6.64,-91.57	0/0:39:38,1:40:-0.00,-7.82,-168.65	0/0:29:29,0:40:-0.00,-9.35,-132.38	0/0:29:29,0:40:-0.00,-9.35,-132.38	0/0:32:32,0:40:-0.00,-10.25,-145.98	0/0:18:18,0:40:-0.00,-6.04,-82.50	0/0:26:26,0:40:-0.00,-8.44,-118.77	0/0:18:18,0:40:-0.00,-6.04,-82.50	0/0:21:21,0:40:-0.00,-6.94,-96.10	0/0:29:29,0:40:-0.00,-9.35,-132.38	0/0:23:23,0:40:-0.00,-7.54,-105.17	0/0:14:14,0:40:-0.00,-4.83,-64.36
163	19	.	C	G	.	PASS	NS=90;AF=0.072	GT:DP:AD:GQ:GL	0/0:16:16,0:40:-0.00,-5.79,-53.63	0/0:13:13,0:40:-0.00,-4.89,-43.82	0/0:11:11,0:40:-0.00,-4.28,-37.28	0/0:13:13,0:40:-0.00,-4.89,-43.82	0/0:22:22,0:40:-0.00,-7.59,-73.25	0/0:26:26,0:40:-0.00,-8.80,-86.33	0/0:4:4,0:28:-0.00,-2.18,-14.39	0/0:24:24,0:40:-0.00,-8.19,-79.79	0/0:18:18,0:40:-0.00,-6.39,-60.17	0/0:10:10,0:40:-0.00,-3.98,-34.01	0/0:25:25,0:40:-0.00,-8.50,-83.06	0/0:20:20,0:40:-0.00,-6.99,-66.71	0/0:8:8,0:40:-0.00,-3.38,-27.47	0/0:15:15,0:40:-0.00,-5.49,-50.36	0/0:6:6,0:34:-0.00,-2.78,-20.93	0/0:14:14,0:40:-0.00,-5.19,-47.09	0/1:22:11,11:40:-28.38,0.00,-29.69	0/0:11:11,0:40:-0.00,-4.28,-37.28	0/0:20:20,0:40:-0.00,-6.99,-66.71	0/0:27:27,0:40:-0.00,-9.10,-89.60	0/0:20:20,0:40:-0.00,-6.99,-66.71	0/1:20:17,3:35:-2.82,-0.00,-49.91	0/0:28:27,1:40:-0.00,-6.13,-86.33	0/0:22:22,0:40:-0.00,-7.59,-73.25	0/1:13:9,4:40:-8.19,-0.00,-25.85	./.	0/0:29:29,0:40:-0.00,-9.70,-96.14	1/1:10:0,10:33:-31.39,-2.68,-0.00	0/0:11:11,0:40:-0.00,-4.28,-37.28	0/0:22:22,0:40:-0.00,-7.59,-73.25	0/1:33:20,13:40:-31.61,0.00,-55.81	0/0:24:24,0:40:-0.00,-8.19,-79.79	0/0:23:23,0:40:-0.00,-7.89,-76.52	1/1:16:0,16:40:-51.01,-4.48,-0.00	0/1:26:10,16:40:-43.52,0.00,-25.21	0/0:27:27,0:40:-0.00,-9.10,-89.60	0/0:23:23,0:40:-0.00,-7.89,-76.52	0/0:20:20,0:40:-0.00,-6.99,-66.71	0/0:23:22,0:40:-0.00,-7.59,-73.25	0/1:21:14,7:40:-15.60,0.00,-39.80	0/1:22:10,12:40:-31.65,0.00,-26.42
164	9	.	G	A	.	PASS	NS=88;AF=0.136	GT:DP:AD:GQ:GL	0/0:59:59,0:40:0.00,-18.22,-293.11	0/0:55:55,0:40:0.00,-17.02,-273.33	0/0:38:38,0:40:-0.00,-11.90,-189.27	0/0:61:61,0:40:-0.00,-18.82,-303.00	0/0:58:58,0:40:0.00,-17.92,-288.17	0/0:42:42,0:40:-0.00,-13.10,-209.05	0/0:38:38,0:40:-0.00,-11.90,-189.27	0/0:56:56,0:40:0.00,-17.32,-278.28	0/0:46:46,0:40:-0.00,-14.31,-228.83	0/0:37:37,0:40:-0.00,-11.60,-184.32	0/0:60:60,0:40:-0.00,-18.52,-298.06	./.	0/0:37:37,0:40:-0.00,-11.60,-184.32	0/0:28:28,0:40:-0.00,-8.89,-139.81	0/0:48:48,0:40:-0.00,-14.91,-238.72	0/0:36:36,0:40:-0.00,-11.30,-179.38	0/0:43:43,0:40:-0.00,-13.40,-213.99	0/1:57:29,28:40:-120.84,0.00,-127.14	./.	0/0:57:57,0:40:-0.00,-17.62,-283.22	0/0:59:59,0:40:0.00,-18.22,-293.11	0/0:57:57,0:40:-0.00,-17.62,-283.22	0/0:50:50,0:40:-0.00,-15.51,-248.61	0/0:52:52,0:40:0.00,-16.11,-258.50	0/0:51:51,0:40:-0.00,-15.81,-253.55	0/0:44:44,0:40:-0.00,-13.71,-218.94	0/1:67:33,34:40:-147.50,0.00,-143.91	0/0:49:49,0:40:-0.00,-15.21,-243.66	0/1:49:25,24:40:-103.47,0.00,-109.77	0/0:69:69,0:40:-0.00,-21.23,-342.56	0/1:53:20,33:40:-146.77,0.00,-83.84	0/0:47:47,0:40:-0.00,-14.61,-233.77	./.	0/0:43:43,0:40:-0.00,-13.40,-213.99	0/0:70:70,0:40:-0.00,-21.53,-347.51	0/1:47:20,27:40:-118.91,0.00,-85.65	0/0:65:65,0:40:0.00,-20.03,-322.78	0/0:59:59,0:40:0.00,-18.22,-293.11	0/0:62:62,0:40:0.00,-19.12,-307.95	0/0:49:49,0:40:-0.00,-15.21,-243.66	0/0:57:57,0:40:-0.00,-17.62,-283.22
166	88	.	C	T	.	PASS	NS=88;AF=0.062	GT:DP:AD:GQ:GL	0/1:15:11,4:40:-8.50,-0.00,-34.58	0/0:6:6,0:32:-0.00,-2.60,-22.62	0/1:13:7,6:40:-16.01,0.00,-21.37	0/1:7:4,3:40:-7.46,-0.00,-12.81	0/1:13:9,4:40:-9.11,-0.00,-28.27	0/0:19:18,1:37:-0.00,-3.06,-60.61	0/0:28:28,0:40:-0.00,-9.22,-98.59	0/1:7:1,6:31:-17.82,-0.00,-2.46	0/1:16:12,4:40:-8.20,-0.00,-37.73	0/0:25:25,0:40:-0.00,-8.32,-88.23	0/0:14:14,0:40:-0.00,-5.01,-50.25	0/0:26:26,0:40:-0.00,-8.62,-91.69	0/0:11:11,0:40:-0.00,-4.11,-39.89	0/0:17:17,0:40:-0.00,-5.91,-60.61	0/0:21:20,0:40:-0.00,-6.81,-70.97	0/0:21:21,0:40:-0.00,-7.11,-74.42	0/0:24:24,0:40:-0.00,-8.02,-84.78	0/0:10:10,0:40:-0.00,-3.80,-36.44	0/0:13:13,0:40:-0.00,-4.71,-46.80	0/0:21:21,0:40:-0.00,-7.11,-74.42	0/1:17:11,6:40:-14.81,-0.00,-33.98	0/0:21:21,0:40:-0.00,-7.11,-74.42	0/0:29:29,0:40:-0.00,-9.52,-102.05	0/0:13:13,0:40:-0.00,-4.71,-46.80	0/0:23:23,0:40:-0.00,-7.72,-81.33	0/0:3:3,0:22:-0.01,-1.71,-12.27	0/1:18:12,6:40:-14.51,-0.00,-37.13	0/0:11:11,0:40:-0.00,-4.11,-39.89	0/1:15:9,6:40:-15.41,0.00,-27.67	0/1:9:3,6:40:-17.21,-0.00,-8.76	0/1:16:10,6:40:-15.11,-0.00,-30.83	0/0:23:23,0:40:-0.00,-7.72,-81.33	0/0:18:18,0:40:-0.00,-6.21,-64.06	0/0:17:17,0:40:-0.00,-5.91,-60.61	0/0:17:17,0:40:-0.00,-5.91,-60.61	0/0:18:18,0:40:-0.00,-6.21,-64.06	0/0:19:19,0:40:-0.00,-6.51,-67.51	0/0:32:32,0:40:-0.00,-10.42,-112.41	0/0:23:23,0:40:-0.00,-7.72,-81.33	0/0:24:24,0:40:-0.00,-8.02,-84.78	0/0:10:10,0:40:-0.00,-3.80,-36.44
167	47	.	C	T	.	PASS	NS=81;AF=0.056	GT:DP:AD:GQ:GL	0/0:18:18,0:40:-0.00,-7.01,-63.76	0/0:7:7,0:40:-0.00,-3.70,-25.50	0/0:29:29,0:40:-0.00,-10.32,-102.02	0/0:13:13,0:40:-0.00,-5.50,-46.37	0/0:33:33,0:40:-0.00,-11.52,-115.93	0/0:21:21,0:40:-0.00,-7.91,-74.19	0/0:12:12,0:40:-0.00,-5.20,-42.89	0/0:25:25,0:40:-0.00,-9.11,-88.11	0/0:22:22,0:40:-0.00,-8.21,-77.67	0/0:22:22,0:40:-0.00,-8.21,-77.67	0/0:22:22,0:40:-0.00,-8.21,-77.67	0/0:23:23,0:40:-0.00,-8.51,-81.15	0/0:18:18,0:40:-0.00,-7.01,-63.76	0/0:17:17,0:40:-0.00,-6.71,-60.28	0/0:7:7,0:40:-0.00,-3.70,-25.50	0/0:17:17,0:40:-0.00,-6.71,-60.28	0/0:23:23,0:40:-0.00,-8.51,-81.15	0/0:18:18,0:40:-0.00,-7.01,-63.76	0/0:29:29,0:40:-0.00,-10.32,-102.02	0/0:19:19,0:40:-0.00,-7.31,-67.24	0/0:31:31,0:40:-0.00,-10.92,-108.97	0/0:33:33,0:40:-0.00,-11.52,-115.93	0/0:17:17,0:40:-0.00,-6.71,-60.28	0/0:21:21,0:40:-0.00,-7.91,-74.19	0/0:15:15,0:40:-0.00,-6.11,-53.33	./.	0/0:18:18,0:40:-0.00,-7.01,-63.76	0/0:18:18,0:40:-0.00,-7.01,-63.76	0/0:23:23,0:40:-0.00,-8.51,-81.15	0/0:25:25,0:40:-0.00,-9.11,-88.11	0/0:29:29,0:40:-0.00,-10.32,-102.02	0/0:43:43,0:40:-0.00,-14.53,-150.71	0/0:21:21,0:40:-0.00,-7.91,-74.19	0/0:21:21,0:40:-0.00,-7.91,-74.19	0/0:32:32,0:40:-0.00,-11.22,-112.45	0/0:21:21,0:40:-0.00,-7.91,-74.19	0/0:27:27,0:40:-0.00,-9.72,-95.06	./.	0/0:33:33,0:40:-0.00,-11.52,-115.93	0/0:13:13,0:40:-0.00,-5.50,-46.37	0/0:22:22,0:40:-0.00,-8.21,-77.67
168	68	.	T	C	.	PASS	NS=90;AF=0.089	GT:DP:AD:GQ:GL	0/0:20:20,0:40:-0.00,-6.80,-93.31	0/0:22:22,0:40:-0.00,-7.41,-102.50	0/0:25:25,0:40:-0.00,-8.31,-116.28	0/0:31:31,0:40:-0.00,-10.11,-143.85	0/0:17:17,0:40:-0.00,-5.90,-79.52	0/0:22:22,0:40:-0.00,-7.41,-102.50	0/0:19:19,0:40:-0.00,-6.50,-88.71	0/0:27:27,0:40:-0.00,-8.91,-125.47	0/0:26:26,0:40:-0.00,-8.61,-120.88	0/0:20:20,0:40:-0.00,-6.80,-93.31	0/0:18:18,0:40:-0.00,-6.20,-84.12	0/0:23:23,0:40:-0.00,-7.71,-107.09	0/0:16:16,0:40:-0.00,-5.60,-74.93	0/0:15:15,0:40:-0.00,-5.30,-70.33	0/0:21:21,0:40:-0.00,-7.10,-97.90	0/0:24:24,0:40:-0.00,-8.01,-111.69	0/0:22:22,0:40:-0.00,-7.41,-102.50	0/0:20:20,0:40:-0.00,-6.80,-93.31	0/0:11:11,0:40:-0.00,-4.09,-51.96	0/0:21:21,0:40:-0.00,-7.10,-97.90	0/0:22:22,0:40:-0.00,-7.41,-102.50	0/0:22:22,0:40:-0.00,-7.41,-102.50	0/0:29:29,0:40:-0.00,-9.51,-134.66	0/0:25:25,0:40:-0.00,-8.31,-116.28	0/0:25:25,0:40:-0.00,-8.31,-116.28	0/0:6:6,0:32:-0.00,-2.59,-28.98	0/0:22:22,0:40:-0.00,-7.41,-102.50	0/0:21:21,0:40:-0.00,-7.10,-97.90	0/0:15:15,0:40:-0.00,-5.30,-70.33	0/0:25:25,0:40:-0.00,-8.31,-116.28	0/0:21:21,0:40:-0.00,-7.10,-97.90	0/0:32:32,0:40:-0.00,-10.42,-148.44	0/0:24:24,0:40:-0.00,-8.01,-111.69	0/0:15:15,0:40:-0.00,-5.30,-70.33	0/0:45:45,0:40:-0.00,-14.33,-208.17	./.	0/0:27:27,0:40:-0.00,-8.91,-125.47	0/0:29:29,0:40:-0.00,-9.51,-134.66	0/0:11:11,0:40:-0.00,-4.09,-51.96	0/0:25:25,0:40:-0.00,-8.31,-116.28	0/0:22:22,0:40:-0.00,-7.41,-102.50
169	45	.	A	G	.	PASS	NS=86;AF=0.233	GT:DP:AD:GQ:GL	0/1:21:13,8:40:-28.78,0.00,-51.73	./.	0/1:10:9,1:15:-1.09,-0.04,-37.34	0/1:14:8,6:40:-22.02,0.00,-31.66	0/1:26:10,16:40:-62.76,0.00,-36.92	1/1:19:0,19:40:-83.49,-5.32,-0.00	0/1:16:8,8:40:-30.29,0.00,-31.06	1/1:15:0,15:40:-65.75,-4.12,-0.00	0/1:16:7,9:40:-34.72,0.00,-26.62	0/1:14:6,8:40:-30.89,0.00,-22.79	0/0:20:20,0:40:-0.00,-6.40,-89.47	0/1:11:8,3:40:-9.62,-0.00,-32.56	1/1:11:0,11:36:-48.01,-2.92,-0.00	0/0:11:11,0:40:-0.00,-3.69,-49.56	0/1:6:2,4:40:-15.56,-0.00,-7.46	0/0:21:20,1:29:-0.00,-2.27,-85.04	0/0:9:9,0:37:-0.00,-3.09,-40.69	0/1:11:6,5:40:-18.49,0.00,-23.69	0/0:13:13,0:40:-0.00,-4.29,-58.43	./.	0/1:20:10,10:40:-37.95,0.00,-38.72	0/1:22:8,14:40:-55.09,0.00,-29.25	1/1:12:0,12:39:-52.45,-3.22,-0.00	1/1:11:0,11:36:-48.01,-2.92,-0.00	0/1:16:8,8:40:-30.29,0.00,-31.06	0/0:4:4,0:21:-0.01,-1.59,-18.52	1/1:19:0,19:40:-83.49,-5.32,-0.00	1/1:19:0,19:40:-83.49,-5.32,-0.00	1/1:17:0,17:40:-74.62,-4.72,-0.00	0/1:16:8,8:40:-30.29,0.00,-31.06	0/0:18:18,0:40:-0.00,-5.79,-80.60	0/1:19:5,14:40:-55.99,0.00,-16.85	0/1:15:12,3:40:-8.41,-0.00,-49.10	0/1:16:8,8:40:-30.29,0.00,-31.06	0/1:14:5,9:40:-35.32,0.00,-18.36	1/1:5:0,5:16:-21.43,-1.14,-0.03	0/1:17:8,9:40:-34.42,0.00,-30.76	0/0:22:22,0:40:-0.00,-7.00,-98.34	0/0:35:35,0:40:-0.00,-10.91,-155.99	0/1:14:6,8:40:-30.89,0.00,-22.79	0/1:11:2,9:40:-36.23,-0.00,-5.95
171	10	.	T	C	.	PASS	NS=78;AF=0.282	GT:DP:AD:GQ:GL	0/1:33:13,20:40:-81.99,0.00,-50.25	./.	1/1:36:0,36:40:-165.47,-10.60,-0.00	0/1:28:12,16:40:-65.04,0.00,-47.15	0/0:16:16,0:40:-0.00,-5.13,-74.33	./.	0/1:21:8,13:40:-53.32,0.00,-30.81	0/0:31:31,0:40:-0.00,-9.64,-143.51	0/1:23:14,9:40:-34.27,0.00,-57.88	0/1:24:12,12:40:-47.80,0.00,-48.35	./.	0/0:27:27,0:40:-0.00,-8.44,-125.06	0/0:27:27,0:40:-0.00,-8.44,-125.06	./.	./.	0/0:13:13,0:40:-0.00,-4.22,-60.50	0/0:10:10,0:40:-0.00,-3.32,-46.66	1/1:10:0,10:34:-45.57,-2.77,-0.00	./.	0/0:15:15,0:40:-0.00,-4.83,-69.72	0/1:60:29,31:40:-124.58,0.00,-115.91	0/1:30:4,26:40:-110.56,-0.00,-9.65	0/0:18:18,0:40:-0.00,-5.73,-83.56	0/0:25:25,0:40:-0.00,-7.84,-115.84	0/0:15:15,0:40:-0.00,-4.83,-69.72	0/0:8:8,0:33:-0.00,-2.72,-37.44	0/0:33:33,0:40:-0.00,-10.24,-152.73	0/0:35:35,0:40:-0.00,-10.85,-161.95	0/0:9:9,0:37:-0.00,-3.02,-42.05	1/1:39:0,39:40:-179.30,-11.50,-0.00	./.	0/0:18:18,0:40:-0.00,-5.73,-83.56	1/1:18:0,18:40:-82.46,-5.18,-0.00	0/1:30:9,21:40:-87.50,0.00,-32.71	./.	0/0:16:16,0:40:-0.00,-5.13,-74.33	0/0:23:23,0:40:-0.00,-7.23,-106.61	0/0:25:25,0:40:-0.00,-7.84,-115.84	./.	0/0:10:10,0:40:-0.00,-3.32,-46.66	0/0:8:8,0:33:-0.00,-2.72,-37.44
172	22	.	G	A	.	PASS	NS=86;AF=0.076	GT:DP:AD:GQ:GL	0/0:17:17,0:40:-0.00,-6.02,-63.13	0/0:25:24,0:40:-0.00,-8.13,-88.63	0/0:29:29,0:40:-0.00,-9.63,-106.84	0/0:38:38,0:40:-0.00,-12.34,-139.63	0/0:38:38,0:40:-0.00,-12.34,-139.63	0/0:35:35,0:40:-0.00,-11.44,-128.70	0/0:28:27,1:40:-0.00,-5.69,-95.91	0/0:27:27,0:40:-0.00,-9.03,-99.56	0/0:27:26,1:40:-0.00,-5.39,-92.27	0/0:29:29,0:40:-0.00,-9.63,-106.84	0/0:42:42,0:40:-0.00,-13.54,-154.20	0/0:26:26,0:40:-0.00,-8.73,-95.91	0/0:16:16,0:40:-0.00,-5.72,-59.48	0/0:26:26,0:40:-0.00,-8.73,-95.91	0/0:18:18,0:40:-0.00,-6.32,-66.77	0/0:43:43,0:40:-0.00,-13.84,-157.84	0/0:40:40,0:40:-0.00,-12.94,-146.91	0/0:26:26,0:40:-0.00,-8.73,-95.91	0/0:32:32,0:40:-0.00,-10.53,-117.77	0/0:23:23,0:40:-0.00,-7.83,-84.98	0/0:28:28,0:40:-0.00,-9.33,-103.20	0/0:21:20,1:40:-0.00,-3.58,-70.41	0/0:28:28,0:40:-0.00,-9.33,-103.20	0/0:29:29,0:40:-0.00,-9.63,-106.84	0/0:25:25,0:40:-0.00,-8.43,-92.27	0/0:9:9,0:40:-0.00,-3.61,-33.98	0/0:32:32,0:40:-0.00,-10.53,-117.77	0/0:34:34,0:40:-0.00,-11.14,-125.06	0/0:36:36,0:40:-0.00,-11.74,-132.34	0/0:27:27,0:40:-0.00,-9.03,-99.56	0/0:40:40,0:40:-0.00,-12.94,-146.91	0/0:43:43,0:40:-0.00,-13.84,-157.84	0/0:29:29,0:40:-0.00,-9.63,-106.84	0/0:24:24,0:40:-0.00,-8.13,-88.63	0/0:44:44,0:40:-0.00,-14.15,-161.48	0/0:31:31,0:40:-0.00,-10.23,-114.13	0/0:43:43,0:40:-0.00,-13.84,-157.84	0/0:22:22,0:40:-0.00,-7.52,-81.34	0/0:17:17,0:40:-0.00,-6.02,-63.13	0/0:50:50,0:40:-0.00,-15.95,-183.34	0/0:28:28,0:40:-0.00,-9.33,-103.20
174	5	.	T	C	.	PASS	NS=90;AF=0.067	GT:DP:AD:GQ:GL	0/0:12:12,0:40:-0.00,-4.42,-58.07	0/0:40:40,0:40:-0.00,-12.85,-189.85	0/0:44:44,0:40:-0.00,-14.05,-208.67	0/0:13:13,0:40:-0.00,-4.72,-62.78	0/0:34:34,0:40:-0.00,-11.04,-161.61	0/0:27:27,0:40:-0.00,-8.94,-128.67	0/0:29:29,0:40:-0.00,-9.54,-138.08	0/0:42:42,0:40:-0.00,-13.45,-199.26	0/0:30:30,0:40:-0.00,-9.84,-142.79	0/0:25:25,0:40:-0.00,-8.33,-119.25	0/0:24:24,0:40:-0.00,-8.03,-114.55	0/0:22:22,0:40:-0.00,-7.43,-105.14	0/0:25:25,0:40:-0.00,-8.33,-119.25	0/0:22:22,0:40:-0.00,-7.43,-105.14	0/0:16:16,0:40:-0.00,-5.62,-76.90	0/0:21:21,0:40:-0.00,-7.13,-100.43	0/0:23:23,0:40:-0.00,-7.73,-109.84	0/0:29:29,0:40:-0.00,-9.54,-138.08	0/0:20:20,0:40:-0.00,-6.83,-95.72	0/0:26:26,0:40:-0.00,-8.63,-123.96	0/0:35:35,0:40:-0.00,-11.34,-166.32	0/0:35:35,0:40:-0.00,-11.34,-166.32	0/0:37:37,0:40:-0.00,-11.95,-175.73	0/0:31:31,0:40:-0.00,-10.14,-147.49	0/0:23:23,0:40:-0.00,-7.73,-109.84	0/0:21:21,0:40:-0.00,-7.13,-100.43	0/0:31:31,0:40:-0.00,-10.14,-147.49	0/0:20:20,0:40:-0.00,-6.83,-95.72	0/0:43:43,0:40:-0.00,-13.75,-203.97	0/0:17:17,0:40:-0.00,-5.93,-81.61	0/0:19:19,0:40:-0.00,-6.53,-91.02	0/0:27:27,0:40:-0.00,-8.94,-128.67	0/0:34:34,0:40:-0.00,-11.04,-161.61	0/0:24:24,0:40:-0.00,-8.03,-114.55	0/0:57:57,0:40:0.00,-17.97,-269.85	0/0:24:24,0:40:-0.00,-8.03,-114.55	0/0:42:42,0:40:-0.00,-13.45,-199.26	0/0:35:35,0:40:-0.00,-11.34,-166.32	0/0:17:17,0:40:-0.00,-5.93,-81.61	0/0:38:38,0:40:-0.00,-12.25,-180.44	0/0:24:24,0:40:-0.00,-8.03,-114.55
175	76	.	G	A	.	PASS	NS=79;AF=0.120	GT:DP:AD:GQ:GL	0/0:16:16,0:40:-0.00,-5.45,-47.35	./.	0/0:10:10,0:40:-0.00,-3.64,-29.97	1/1:4:0,4:13:-10.64,-0.90,-0.06	0/1:6:4,2:40:-3.35,-0.00,-10.15	0/0:9:9,0:40:-0.00,-3.34,-27.08	0/0:9:9,0:40:-0.00,-3.34,-27.08	0/1:10:6,3:40:-5.35,-0.00,-15.04	0/0:9:9,0:40:-0.00,-3.34,-27.08	0/0:7:7,0:34:-0.00,-2.74,-21.28	0/0:17:17,0:40:-0.00,-5.75,-50.25	./.	./.	0/0:10:10,0:40:-0.00,-3.64,-29.97	0/1:9:3,6:40:-14.04,-0.00,-6.35	0/0:9:9,0:40:-0.00,-3.34,-27.08	./.	0/0:5:5,0:27:-0.00,-2.14,-15.49	./.	0/0:4:4,0:24:-0.01,-1.85,-12.60	0/1:11:5,6:40:-13.44,-0.00,-11.54	0/1:16:7,9:40:-20.62,0.00,-15.84	0/1:16:10,6:40:-11.93,-0.00,-24.53	0/0:13:12,1:22:-0.01,-1.66,-32.88	0/0:12:12,0:40:-0.00,-4.24,-35.77	./.	0/1:12:7,5:40:-10.24,-0.00,-17.04	0/1:6:2,4:40:-9.15,-0.00,-4.36	0/0:6:6,0:30:-0.00,-2.44,-18.39	0/0:10:10,0:40:-0.00,-3.64,-29.97	0/0:15:15,0:40:-0.00,-5.15,-44.46	1/1:4:0,4:13:-10.64,-0.90,-0.06	0/0:8:8,0:37:-0.00,-3.04,-24.18	0/1:10:2,8:38:-19.53,-0.00,-3.15	0/0:7:7,0:34:-0.00,-2.74,-21.28	0/1:11:8,3:40:-4.75,-0.00,-20.23	0/0:11:11,0:40:-0.00,-3.94,-32.87	0/0:14:14,0:40:-0.00,-4.85,-41.56	1/1:10:0,10:33:-27.96,-2.64,-0.00	0/0:19:19,0:40:-0.00,-6.35,-56.04	0/0:10:10,0:40:-0.00,-3.64,-29.97
177	62	.	T	C	.	PASS	NS=86;AF=0.070	GT:DP:AD:GQ:GL	0/0:10:10,0:40:-0.00,-3.82,-46.11	0/0:14:14,0:40:-0.00,-5.03,-63.91	0/0:13:13,0:40:-0.00,-4.73,-59.46	0/0:21:21,0:40:-0.00,-7.13,-95.06	0/0:12:12,0:40:-0.00,-4.43,-55.01	0/0:10:10,0:40:-0.00,-3.82,-46.11	0/0:10:10,0:40:-0.00,-3.82,-46.11	0/0:9:9,0:40:-0.00,-3.52,-41.66	0/0:7:7,0:36:-0.00,-2.92,-32.75	0/0:7:7,0:36:-0.00,-2.92,-32.75	0/0:16:16,0:40:-0.00,-5.63,-72.81	0/0:13:13,0:40:-0.00,-4.73,-59.46	0/0:21:21,0:40:-0.00,-7.13,-95.06	0/0:14:14,0:40:-0.00,-5.03,-63.91	0/0:19:19,0:40:-0.00,-6.53,-86.16	0/0:23:23,0:40:-0.00,-7.74,-103.96	0/0:9:9,0:40:-0.00,-3.52,-41.66	0/0:8:8,0:39:-0.00,-3.22,-37.21	0/0:10:10,0:40:-0.00,-3.82,-46.11	0/0:7:7,0:36:-0.00,-2.92,-32.75	0/0:21:21,0:40:-0.00,-7.13,-95.06	0/0:30:30,0:40:-0.00,-9.84,-135.12	0/0:21:21,0:40:-0.00,-7.13,-95.06	0/0:23:23,0:40:-0.00,-7.74,-103.96	0/0:20:20,0:40:-0.00,-6.83,-90.61	./.	0/0:17:17,0:40:-0.00,-5.93,-77.26	0/0:11:11,0:40:-0.00,-4.12,-50.56	0/0:19:19,0:40:-0.00,-6.53,-86.16	0/0:21:21,0:40:-0.00,-7.13,-95.06	0/0:20:20,0:40:-0.00,-6.83,-90.61	0/0:17:17,0:40:-0.00,-5.93,-77.26	0/0:12:12,0:40:-0.00,-4.43,-55.01	0/0:17:17,0:40:-0.00,-5.93,-77.26	0/0:14:14,0:40:-0.00,-5.03,-63.91	./.	0/0:13:13,0:40:-0.00,-4.73,-59.46	0/0:14:14,0:40:-0.00,-5.03,-63.91	0/0:9:9,0:40:-0.00,-3.52,-41.66	0/0:17:17,0:40:-0.00,-5.93,-77.26	0/0:15:15,0:40:-0.00,-5.33,-68.36
178	73	.	C	T	.	PASS	NS=89;AF=0.096	GT:DP:AD:GQ:GL	0/0:38:38,0:40:-0.00,-12.09,-144.26	0/0:48:48,0:40:-0.00,-15.10,-181.85	0/0:39:39,0:40:-0.00,-12.39,-148.02	0/0:31:31,0:40:-0.00,-9.98,-117.94	0/0:46:46,0:40:-0.00,-14.50,-174.33	0/0:44:44,0:40:-0.00,-13.90,-166.81	0/0:25:25,0:40:-0.00,-8.18,-95.38	0/0:30:30,0:40:-0.00,-9.68,-114.18	0/0:36:36,0:40:-0.00,-11.49,-136.74	0/0:31:31,0:40:-0.00,-9.98,-117.94	0/0:45:45,0:40:-0.00,-14.20,-170.57	0/0:35:35,0:40:-0.00,-11.19,-132.98	0/0:51:51,0:40:-0.00,-16.00,-193.13	0/0:35:35,0:40:-0.00,-11.19,-132.98	0/0:33:33,0:40:-0.00,-10.59,-125.46	0/0:28:28,0:40:-0.00,-9.08,-106.66	0/0:34:34,0:40:-0.00,-10.89,-129.22	0/0:23:22,1:40:-0.00,-3.82,-80.35	0/0:29:29,0:40:-0.00,-9.38,-110.42	0/0:36:36,0:40:-0.00,-11.49,-136.74	0/0:38:38,0:40:-0.00,-12.09,-144.26	0/0:34:34,0:40:-0.00,-10.89,-129.22	0/0:38:38,0:40:-0.00,-12.09,-144.26	0/0:35:35,0:40:-0.00,-11.19,-132.98	0/0:28:28,0:40:-0.00,-9.08,-106.66	0/0:7:7,0:34:-0.00,-2.76,-27.71	0/0:39:39,0:40:-0.00,-12.39,-148.02	0/0:27:27,0:40:-0.00,-8.78,-102.90	0/0:34:34,0:40:-0.00,-10.89,-129.22	0/0:29:29,0:40:-0.00,-9.38,-110.42	0/0:51:51,0:40:-0.00,-16.00,-193.13	0/0:29:29,0:40:-0.00,-9.38,-110.42	0/0:34:34,0:40:-0.00,-10.89,-129.22	0/0:31:31,0:40:-0.00,-9.98,-117.94	0/0:38:38,0:40:-0.00,-12.09,-144.26	0/0:36:36,0:40:-0.00,-11.49,-136.74	0/0:39:39,0:40:-0.00,-12.39,-148.02	0/0:45:44,0:40:-0.00,-13.90,-166.81	0/0:33:33,0:40:-0.00,-10.59,-125.46	0/0:60:60,0:40:-0.00,-18.71,-226.97	0/0:44:44,0:40:-0.00,-13.90,-166.81
180	49	.	C	T	.	PASS	NS=87;AF=0.052	GT:DP:AD:GQ:GL	0/0:13:13,0:40:-0.00,-5.00,-57.59	0/0:11:11,0:40:-0.00,-4.40,-48.96	0/0:22:22,0:40:-0.00,-7.71,-96.46	0/0:15:15,0:40:-0.00,-5.60,-66.23	0/0:8:8,0:40:-0.00,-3.49,-36.00	0/0:16:16,0:40:-0.00,-5.90,-70.55	0/0:12:12,0:40:-0.00,-4.70,-53.27	0/0:19:19,0:40:-0.00,-6.80,-83.51	0/0:5:5,0:32:-0.00,-2.59,-23.04	0/0:6:6,0:35:-0.00,-2.89,-27.36	0/0:11:11,0:40:-0.00,-4.40,-48.96	0/0:13:13,0:40:-0.00,-5.00,-57.59	0/0:7:7,0:38:-0.00,-3.19,-31.68	0/0:8:8,0:40:-0.00,-3.49,-36.00	0/0:10:10,0:40:-0.00,-4.10,-44.64	0/0:19:19,0:40:-0.00,-6.80,-83.51	0/0:11:11,0:40:-0.00,-4.40,-48.96	0/0:13:13,0:40:-0.00,-5.00,-57.59	0/0:7:7,0:38:-0.00,-3.19,-31.68	0/0:13:13,0:40:-0.00,-5.00,-57.59	0/0:25:25,0:40:-0.00,-8.61,-109.42	0/0:19:19,0:40:-0.00,-6.80,-83.51	0/0:10:10,0:40:-0.00,-4.10,-44.64	0/0:16:16,0:40:-0.00,-5.90,-70.55	0/0:7:7,0:38:-0.00,-3.19,-31.68	0/0:5:5,0:32:-0.00,-2.59,-23.04	0/0:8:8,0:40:-0.00,-3.49,-36.00	0/0:8:8,0:40:-0.00,-3.49,-36.00	0/0:17:17,0:40:-0.00,-6.20,-74.87	0/0:6:6,0:35:-0.00,-2.89,-27.36	0/0:8:8,0:40:-0.00,-3.49,-36.00	0/0:8:8,0:40:-0.00,-3.49,-36.00	0/0:11:11,0:40:-0.00,-4.40,-48.96	0/0:3:3,0:26:-0.00,-1.99,-14.41	0/0:8:8,0:40:-0.00,-3.49,-36.00	0/0:10:10,0:40:-0.00,-4.10,-44.64	0/0:16:16,0:40:-0.00,-5.90,-70.55	0/0:29:29,0:40:-0.00,-9.81,-126.70	0/0:18:18,0:40:-0.00,-6.50,-79.19	0/0:21:21,0:40:-0.00,-7.41,-92.14	0/0:8:8,0:40:-0.00,-3.49,-36.00
181	17	.	C	T	.	PASS	NS=88;AF=0.142	GT:DP:AD:GQ:GL	0/0:27:27,0:40:-0.00,-8.59,-129.83	0/0:24:24,0:40:-0.00,-7.68,-115.56	0/0:30:30,0:40:-0.00,-9.49,-144.11	0/0:29:29,0:40:-0.00,-9.19,-139.35	0/0:26:26,0:40:-0.00,-8.29,-125.08	0/0:44:43,1:40:-0.00,-8.95,-201.21	0/0:22:21,1:29:-0.00,-2.32,-96.53	0/0:24:24,0:40:-0.00,-7.68,-115.56	0/0:34:34,0:40:-0.00,-10.69,-163.14	0/0:25:25,0:40:-0.00,-7.98,-120.32	0/0:46:46,0:40:-0.00,-14.31,-220.25	0/0:38:38,0:40:-0.00,-11.90,-182.18	0/0:37:36,1:40:-0.00,-6.84,-167.90	0/0:24:24,0:40:-0.00,-7.68,-115.56	0/0:27:27,0:40:-0.00,-8.59,-129.83	0/0:15:15,0:40:-0.00,-4.97,-72.73	0/0:30:30,0:40:-0.00,-9.49,-144.11	0/0:23:23,0:40:-0.00,-7.38,-110.80	0/0:34:34,0:40:-0.00,-10.69,-163.14	0/0:32:32,0:40:-0.00,-10.09,-153.63	0/0:43:43,0:40:-0.00,-13.40,-205.97	0/0:31:31,0:40:-0.00,-9.79,-148.87	0/0:33:33,0:40:-0.00,-10.39,-158.39	0/0:39:39,0:40:-0.00,-12.20,-186.94	0/0:31:31,0:40:-0.00,-9.79,-148.87	0/0:4:4,0:22:-0.01,-1.67,-20.40	0/0:46:46,0:40:-0.00,-14.31,-220.25	0/0:27:27,0:40:-0.00,-8.59,-129.83	0/0:29:29,0:40:-0.00,-9.19,-139.35	0/0:53:53,0:40:-0.00,-16.41,-253.56	0/0:31:31,0:40:-0.00,-9.79,-148.87	0/0:25:25,0:40:-0.00,-7.98,-120.32	0/0:37:37,0:40:-0.00,-11.60,-177.42	0/0:36:36,0:40:-0.00,-11.30,-172.66	0/0:39:39,0:40:-0.00,-12.20,-186.94	0/0:38:38,0:40:-0.00,-11.90,-182.18	0/0:28:28,0:40:-0.00,-8.89,-134.59	0/0:41:41,0:40:-0.00,-12.80,-196.45	0/0:36:36,0:40:-0.00,-11.30,-172.66	0/0:42:42,0:40:-0.00,-13.10,-201.21	0/0:40:40,0:40:-0.00,-12.50,-191.70
183	5	.	A	G	.	PASS	NS=87;AF=0.305	GT:DP:AD:GQ:GL	0/1:48:23,25:40:-75.33,0.00,-68.66	0/0:40:40,0:40:-0.00,-12.18,-144.39	0/1:49:29,20:40:-57.05,0.00,-89.94	0/0:51:49,2:40:-0.00,-8.30,-169.57	0/0:47:47,0:40:-0.00,-14.29,-169.57	0/1:36:18,18:40:-53.77,0.00,-54.29	0/0:55:55,0:40:0.00,-16.69,-198.34	0/1:36:14,22:40:-68.15,0.00,-39.90	0/1:46:30,16:40:-43.56,0.00,-94.44	0/0:71:71,0:40:0.00,-21.51,-255.89	0/0:56:56,0:40:0.00,-16.99,-201.94	0/0:43:43,0:40:-0.00,-13.08,-155.18	0/0:45:45,0:40:-0.00,-13.68,-162.38	0/0:38:38,0:40:-0.00,-11.58,-137.20	0/0:46:46,0:40:-0.00,-13.99,-165.97	0/1:61:35,26:40:-75.02,0.00,-107.91	0/0:52:52,0:40:0.00,-15.79,-187.55	0/1:34:19,15:40:-43.58,0.00,-58.49	0/0:62:62,0:40:0.00,-18.80,-223.52	0/0:48:48,0:40:-0.00,-14.59,-173.17	0/1:71:39,32:40:-93.59,0.00,-119.29	1/1:56:1,54:40:-190.11,-12.58,-0.00	0/0:59:59,0:40:0.00,-17.90,-212.73	0/0:63:63,0:40:0.00,-19.10,-227.12	0/0:41:41,0:40:-0.00,-12.48,-147.99	0/0:7:7,0:28:-0.00,-2.25,-25.70	0/1:43:25,18:40:-51.66,0.00,-77.36	0/0:44:44,0:40:-0.00,-13.38,-158.78	0/0:50:50,0:40:-0.00,-15.19,-180.36	0/0:69:69,0:40:0.00,-20.91,-248.70	0/0:62:62,0:40:0.00,-18.80,-223.52	0/1:46:23,23:40:-68.74,0.00,-69.26	1/1:45:0,45:40:-161.33,-13.16,-0.00	0/0:52:50,2:40:-0.00,-8.60,-173.17	0/1:34:27,7:40:-14.80,-0.00,-87.26	0/1:38:15,23:40:-71.15,0.00,-42.89	0/0:29:29,0:40:-0.00,-8.87,-104.83	0/1:55:35,20:40:-55.24,0.00,-109.71	0/0:40:40,0:40:-0.00,-12.18,-144.39	0/0:53:53,0:40:0.00,-16.09,-191.15	0/1:45:23,22:40:-65.44,0.00,-69.56
185	23	.	T	C	.	PASS	NS=87;AF=0.057	GT:DP:AD:GQ:GL	0/0:19:19,0:40:-0.00,-6.76,-90.34	0/0:24:24,0:40:-0.00,-8.26,-113.74	0/0:27:27,0:40:-0.00,-9.17,-127.77	0/0:39:39,0:40:-0.00,-12.78,-183.92	0/0:41:41,0:40:-0.00,-13.38,-193.28	0/0:24:24,0:40:-0.00,-8.26,-113.74	0/0:25:25,0:40:-0.00,-8.57,-118.42	0/0:28:28,0:40:-0.00,-9.47,-132.45	0/0:26:26,0:40:-0.00,-8.87,-123.09	0/0:38:38,0:40:-0.00,-12.48,-179.24	0/0:31:31,0:40:-0.00,-10.37,-146.49	0/0:23:23,0:40:-0.00,-7.96,-109.06	0/0:24:24,0:40:-0.00,-8.26,-113.74	0/0:25:25,0:40:-0.00,-8.57,-118.42	0/0:36:36,0:40:-0.00,-11.88,-169.88	0/0:34:34,0:40:-0.00,-11.28,-160.53	0/0:21:21,0:40:-0.00,-7.36,-99.70	0/0:25:25,0:40:-0.00,-8.57,-118.42	0/0:25:25,0:40:-0.00,-8.57,-118.42	0/0:25:25,0:40:-0.00,-8.57,-118.42	0/0:27:27,0:40:-0.00,-9.17,-127.77	0/0:24:24,0:40:-0.00,-8.26,-113.74	0/0:35:35,0:40:-0.00,-11.58,-165.20	0/0:31:31,0:40:-0.00,-10.37,-146.49	0/0:15:15,0:40:-0.00,-5.56,-71.63	0/0:11:11,0:40:-0.00,-4.35,-52.91	0/0:29:29,0:40:-0.00,-9.77,-137.13	0/0:22:22,0:40:-0.00,-7.66,-104.38	0/0:29:29,0:40:-0.00,-9.77,-137.13	0/0:29:29,0:40:-0.00,-9.77,-137.13	0/0:31:31,0:40:-0.00,-10.37,-146.49	0/0:29:29,0:40:-0.00,-9.77,-137.13	0/0:31:31,0:40:-0.00,-10.37,-146.49	0/0:28:28,0:40:-0.00,-9.47,-132.45	0/0:19:19,0:40:-0.00,-6.76,-90.34	0/0:19:19,0:40:-0.00,-6.76,-90.34	0/0:33:33,0:40:-0.00,-10.97,-155.85	0/0:41:41,0:40:-0.00,-13.38,-193.28	0/0:45:45,0:40:-0.00,-14.59,-211.99	0/0:36:36,0:40:-0.00,-11.88,-169.88	0/0:20:20,0:40:-0.00,-7.06,-95.02
186	111	.	G	A	.	PASS	NS=86;AF=0.076	GT:DP:AD:GQ:GL	0/0:40:40,0:40:-0.00,-12.84,-138.31	0/0:26:26,0:40:-0.00,-8.63,-90.46	0/0:36:36,0:40:-0.00,-11.64,-124.64	0/0:41:40,1:40:-0.00,-9.72,-134.89	0/0:60:60,0:40:-0.00,-18.86,-206.67	0/0:37:37,0:40:-0.00,-11.94,-128.06	0/0:36:36,0:40:-0.00,-11.64,-124.64	0/0:27:27,0:40:-0.00,-8.93,-93.88	0/0:29:29,0:40:-0.00,-9.53,-100.72	0/0:28:28,0:40:-0.00,-9.23,-97.30	0/0:54:54,0:40:0.00,-17.05,-186.16	0/0:26:26,0:40:-0.00,-8.63,-90.46	./.	0/0:55:55,0:40:0.00,-17.35,-189.58	0/0:33:33,0:40:-0.00,-10.73,-114.39	0/0:35:35,0:40:-0.00,-11.34,-121.22	0/0:19:19,0:40:-0.00,-6.52,-66.54	0/0:39:39,0:40:-0.00,-12.54,-134.89	0/0:32:32,0:40:-0.00,-10.43,-110.97	0/0:31:31,0:40:-0.00,-10.13,-107.55	0/0:31:31,0:40:-0.00,-10.13,-107.55	./.	0/0:37:37,0:40:-0.00,-11.94,-128.06	0/0:40:40,0:40:-0.00,-12.84,-138.31	0/0:25:25,0:40:-0.00,-8.33,-87.05	0/0:12:12,0:40:-0.00,-4.42,-42.61	0/0:22:22,0:40:-0.00,-7.42,-76.79	0/0:38:38,0:40:-0.00,-12.24,-131.48	0/0:42:42,0:40:-0.00,-13.44,-145.15	0/0:43:42,0:40:-0.00,-13.44,-145.15	0/0:42:42,0:40:-0.00,-13.44,-145.15	./.	0/0:13:13,0:40:-0.00,-4.72,-46.03	0/0:24:24,0:40:-0.00,-8.03,-83.63	./.	0/0:19:19,0:40:-0.00,-6.52,-66.54	0/0:10:10,0:40:-0.00,-3.81,-35.78	0/0:30:30,0:40:-0.00,-9.83,-104.13	0/0:27:27,0:40:-0.00,-8.93,-93.88	0/0:46:46,0:40:-0.00,-14.65,-158.82	0/0:40:40,0:40:-0.00,-12.84,-138.31
187	30	.	T	A	.	PASS	NS=78;AF=0.135	GT:DP:AD:GQ:GL	0/0:22:22,0:40:-0.00,-8.27,-99.81	0/0:20:20,0:40:-0.00,-7.67,-90.81	0/0:23:23,0:40:-0.00,-8.57,-104.32	0/0:24:24,0:40:-0.00,-8.87,-108.82	0/0:31:31,0:40:-0.00,-10.98,-140.33	0/0:31:31,0:40:-0.00,-10.98,-140.33	0/0:14:14,0:40:-0.00,-5.86,-63.80	0/0:24:24,0:40:-0.00,-8.87,-108.82	0/0:28:28,0:40:-0.00,-10.08,-126.82	0/0:22:22,0:40:-0.00,-8.27,-99.81	0/0:7:7,0:40:-0.00,-3.75,-32.29	0/0:17:17,0:40:-0.00,-6.76,-77.31	0/0:12:12,0:40:-0.00,-5.26,-54.80	0/0:27:27,0:40:-0.00,-9.77,-122.32	0/0:24:24,0:40:-0.00,-8.87,-108.82	0/0:17:17,0:40:-0.00,-6.76,-77.31	0/0:19:19,0:40:-0.00,-7.37,-86.31	./.	0/0:23:23,0:40:-0.00,-8.57,-104.32	0/0:18:18,0:40:-0.00,-7.06,-81.81	0/0:26:26,0:40:-0.00,-9.47,-117.82	0/0:39:39,0:40:-0.00,-13.39,-176.34	0/0:28:28,0:40:-0.00,-10.08,-126.82	0/0:22:22,0:40:-0.00,-8.27,-99.81	0/0:19:19,0:40:-0.00,-7.37,-86.31	0/0:7:7,0:40:-0.00,-3.75,-32.29	0/0:28:28,0:40:-0.00,-10.08,-126.82	0/0:21:21,0:40:-0.00,-7.97,-95.31	0/0:31:31,0:40:-0.00,-10.98,-140.33	0/0:11:11,0:40:-0.00,-4.96,-50.30	./.	0/0:7:7,0:40:-0.00,-3.75,-32.29	0/0:23:23,0:40:-0.00,-8.57,-104.32	0/0:24:24,0:40:-0.00,-8.87,-108.82	0/0:19:19,0:40:-0.00,-7.37,-86.31	0/0:21:21,0:40:-0.00,-7.97,-95.31	0/0:33:33,0:40:-0.00,-11.58,-149.33	0/0:29:29,0:40:-0.00,-10.38,-131.32	0/0:22:22,0:40:-0.00,-8.27,-99.81	0/0:29:29,0:40:-0.00,-10.38,-131.32	0/0:34:34,0:40:-0.00,-11.88,-153.83
189	9	.	C	T	.	PASS	NS=85;AF=0.112	GT:DP:AD:GQ:GL	0/0:37:36,0:40:-0.00,-11.51,-132.81	0/0:25:25,0:40:-0.00,-8.20,-92.61	0/0:35:35,0:40:-0.00,-11.21,-129.15	0/0:33:33,0:40:-0.00,-10.61,-121.85	0/0:38:38,0:40:-0.00,-12.11,-140.11	0/0:38:38,0:40:-0.00,-12.11,-140.11	0/0:34:34,0:40:-0.00,-10.91,-125.50	0/0:31:31,0:40:-0.00,-10.01,-114.54	0/0:40:40,0:40:-0.00,-12.71,-147.42	0/0:37:37,0:40:-0.00,-11.81,-136.46	0/0:16:16,0:40:-0.00,-5.49,-59.73	0/0:19:19,0:40:-0.00,-6.39,-70.69	0/0:21:21,0:40:-0.00,-7.00,-78.00	0/0:17:17,0:40:-0.00,-5.79,-63.38	0/0:32:32,0:40:-0.00,-10.31,-118.19	0/0:47:47,0:40:-0.00,-14.82,-173.00	0/0:40:40,0:40:-0.00,-12.71,-147.42	0/0:37:37,0:40:-0.00,-11.81,-136.46	0/0:16:16,0:40:-0.00,-5.49,-59.73	0/0:26:26,0:40:-0.00,-8.50,-96.27	0/0:32:32,0:40:-0.00,-10.31,-118.19	0/0:41:41,0:40:-0.00,-13.01,-151.08	0/0:22:22,0:40:-0.00,-7.30,-81.65	0/0:26:26,0:40:-0.00,-8.50,-96.27	0/0:46:46,0:40:-0.00,-14.52,-169.34	./.	0/0:46:46,0:40:-0.00,-14.52,-169.34	0/0:38:38,0:40:-0.00,-12.11,-140.11	0/0:43:43,0:40:-0.00,-13.62,-158.38	0/0:25:25,0:40:-0.00,-8.20,-92.61	0/0:43:43,0:40:-0.00,-13.62,-158.38	0/0:45:45,0:40:-0.00,-14.22,-165.69	0/0:12:12,0:40:-0.00,-4.29,-45.11	0/0:48:48,0:40:-0.00,-15.12,-176.65	0/0:32:32,0:40:-0.00,-10.31,-118.19	0/0:27:27,0:40:-0.00,-8.80,-99.92	0/0:20:20,0:40:-0.00,-6.69,-74.35	0/0:26:26,0:40:-0.00,-8.50,-96.27	0/0:40:40,0:40:-0.00,-12.71,-147.42	0/0:22:22,0:40:-0.00,-7.30,-81.65	0/0:22:22,0:40:-0.00,-7.30,-81.65
194	6	.	T	C	.	PASS	NS=90;AF=0.128	GT:DP:AD:GQ:GL	0/0:39:39,0:40:-0.00,-12.21,-193.68	0/0:53:53,0:40:-0.00,-16.42,-262.65	0/0:57:57,0:40:0.00,-17.63,-282.36	0/0:67:67,0:40:0.00,-20.64,-331.63	0/0:28:28,0:40:-0.00,-8.90,-139.48	0/0:28:28,0:40:-0.00,-8.90,-139.48	0/0:59:59,0:40:0.00,-18.23,-292.21	0/0:73:73,0:40:0.00,-22.44,-361.19	0/0:44:44,0:40:-0.00,-13.71,-218.31	0/0:47:47,0:40:-0.00,-14.62,-233.09	0/0:40:40,0:40:-0.00,-12.51,-198.61	0/0:47:47,0:40:-0.00,-14.62,-233.09	0/0:21:21,0:40:-0.00,-6.79,-105.00	0/0:13:13,0:40:-0.00,-4.38,-65.58	0/0:65:65,0:40:0.00,-20.03,-321.77	0/0:25:25,0:40:-0.00,-7.99,-124.70	0/0:26:26,0:40:-0.00,-8.29,-129.63	0/0:35:35,0:40:-0.00,-11.00,-173.97	0/0:42:41,1:40:-0.00,-8.18,-198.61	0/0:18:18,0:40:-0.00,-5.89,-90.22	0/0:33:33,0:40:-0.00,-10.40,-164.12	0/0:40:40,0:40:-0.00,-12.51,-198.61	0/0:44:44,0:40:-0.00,-13.71,-218.31	0/0:63:63,0:40:0.00,-19.43,-311.92	0/0:56:56,0:40:0.00,-17.33,-277.43	0/0:35:35,0:40:-0.00,-11.00,-173.97	0/0:57:57,0:40:0.00,-17.63,-282.36	0/0:63:63,0:40:0.00,-19.43,-311.92	0/0:70:70,0:40:0.00,-21.54,-346.41	0/0:58:58,0:40:0.00,-17.93,-287.29	0/0:52:52,0:40:0.00,-16.12,-257.73	0/0:49:49,0:40:-0.00,-15.22,-242.95	0/0:20:20,0:40:-0.00,-6.49,-100.07	0/0:37:37,0:40:-0.00,-11.61,-183.83	0/0:23:23,0:40:-0.00,-7.39,-114.85	0/0:51:51,0:40:-0.00,-15.82,-252.80	0/0:66:66,0:40:0.00,-20.34,-326.70	0/0:58:58,0:40:0.00,-17.93,-287.29	0/0:38:38,0:40:-0.00,-11.91,-188.75	0/0:25:25,0:40:-0.00,-7.99,-124.70	0/0:46:46,0:40:-0.00,-14.32,-228.17
195	11	.	G	A	.	PASS	NS=86;AF=0.145	GT:DP:AD:GQ:GL	0/1:11:5,6:40:-22.15,0.00,-19.06	0/1:5:2,3:40:-10.98,-0.00,-7.88	0/0:11:11,0:40:-0.00,-3.81,-48.84	0/0:8:8,0:35:-0.00,-2.91,-35.85	0/0:16:16,0:40:-0.00,-5.32,-70.47	0/0:30:30,0:40:-0.00,-9.53,-131.06	0/0:13:13,0:40:-0.00,-4.41,-57.49	0/0:10:10,0:40:-0.00,-3.51,-44.51	0/0:8:8,0:35:-0.00,-2.91,-35.85	0/0:13:13,0:40:-0.00,-4.41,-57.49	0/0:22:22,0:40:-0.00,-7.12,-96.44	0/1:8:4,4:40:-14.40,-0.00,-15.64	0/1:13:9,4:40:-12.90,-0.00,-35.77	0/0:8:8,0:35:-0.00,-2.91,-35.85	0/0:13:13,0:40:-0.00,-4.41,-57.49	0/0:16:16,0:40:-0.00,-5.32,-70.47	0/1:11:1,10:23:-39.47,-0.01,-1.76	1/1:10:0,10:29:-42.05,-2.28,-0.00	0/1:11:4,7:40:-26.48,-0.00,-14.73	0/0:11:11,0:40:-0.00,-3.81,-48.84	0/0:19:19,0:40:-0.00,-6.22,-83.46	0/0:13:13,0:40:-0.00,-4.41,-57.49	0/1:21:12,9:40:-32.13,0.00,-46.34	0/1:11:6,5:40:-17.83,0.00,-23.39	0/1:10:3,7:40:-26.78,-0.00,-10.71	./.	0/1:22:17,5:40:-14.52,-0.00,-67.68	0/1:8:4,4:40:-14.40,-0.00,-15.64	0/0:21:21,0:40:-0.00,-6.82,-92.11	0/1:17:8,9:40:-33.33,0.00,-30.24	0/1:17:11,6:40:-20.35,0.00,-43.22	0/0:20:20,0:40:-0.00,-6.52,-87.78	0/1:10:7,3:40:-9.47,-0.00,-28.02	0/0:12:12,0:40:-0.00,-4.11,-53.16	0/1:6:2,4:40:-15.00,-0.00,-7.58	0/0:28:28,0:40:-0.00,-8.93,-122.40	0/1:14:6,8:40:-29.91,0.00,-22.48	0/1:12:4,8:40:-30.51,-0.00,-14.43	0/0:7:7,0:32:-0.00,-2.61,-31.53	0/0:21:21,0:40:-0.00,-6.82,-92.11	0/0:15:15,0:40:-0.00,-5.01,-66.15
196	2	.	G	A	.	PASS	NS=89;AF=0.090	GT:DP:AD:GQ:GL	0/0:53:53,0:40:-0.00,-16.97,-209.17	0/0:32:32,0:40:-0.00,-10.65,-126.74	0/0:30:30,0:40:-0.00,-10.05,-118.89	0/0:72:71,1:40:0.00,-18.77,-275.90	0/0:6:6,0:35:-0.00,-2.83,-24.68	0/0:22:22,0:40:-0.00,-7.64,-87.48	0/0:24:24,0:40:-0.00,-8.25,-95.34	0/0:15:15,0:40:-0.00,-5.54,-60.01	0/1:8:6,2:40:-4.42,-0.00,-21.25	./.	0/0:78:78,0:40:0.00,-24.50,-307.30	0/0:50:50,0:40:-0.00,-16.07,-197.39	0/0:35:35,0:40:-0.00,-11.56,-138.51	0/0:61:61,0:40:-0.00,-19.38,-240.57	0/1:35:3,32:18:-114.07,-0.02,-1.36	0/0:52:52,0:40:0.00,-16.67,-205.25	./.	0/0:15:15,0:40:-0.00,-5.54,-60.01	0/0:39:39,0:40:-0.00,-12.76,-154.22	0/0:40:40,0:40:-0.00,-13.06,-158.14	0/0:69:69,0:40:-0.00,-21.79,-271.98	0/0:76:76,0:40:0.00,-23.90,-299.45	0/0:56:56,0:40:0.00,-17.88,-220.95	0/0:61:61,0:40:-0.00,-19.38,-240.57	1/1:34:1,33:40:-124.48,-6.20,-0.00	1/1:47:0,47:40:-183.36,-14.04,-0.00	0/0:72:72,0:40:0.00,-22.69,-283.75	0/0:72:72,0:40:0.00,-22.69,-283.75	0/0:75:75,0:40:0.00,-23.60,-295.53	1/1:35:1,34:40:-128.41,-6.50,-0.00	0/0:79:79,0:40:0.00,-24.80,-311.23	0/0:75:75,0:40:0.00,-23.60,-295.53	0/0:47:47,0:40:-0.00,-15.17,-185.62	0/0:60:60,0:40:-0.00,-19.08,-236.65	1/1:24:1,23:39:-85.23,-3.19,-0.00	0/0:38:38,0:40:-0.00,-12.46,-150.29	0/0:38:38,0:40:-0.00,-12.46,-150.29	0/0:36:36,0:40:-0.00,-11.86,-142.44	0/0:52:52,0:40:0.00,-16.67,-205.25	0/0:57:57,0:40:0.00,-18.18,-224.87	0/0:72:72,0:40:0.00,-22.69,-283.75
197	36	.	T	G	.	PASS	NS=84;AF=0.351	GT:DP:AD:GQ:GL	0/1:38:21,17:40:-70.25,0.00,-89.96	0/1:16:9,7:40:-28.89,0.00,-39.00	./.	./.	0/1:35:22,13:40:-51.96,0.00,-95.66	0/1:34:15,19:40:-81.05,0.00,-62.37	0/1:32:15,17:40:-72.06,0.00,-62.98	1/1:30:0,30:40:-143.44,-8.40,-0.00	0/1:31:12,19:40:-81.96,0.00,-48.88	0/1:26:16,10:40:-40.28,0.00,-69.58	0/0:42:42,0:40:-0.00,-12.52,-202.04	0/0:42:42,0:40:-0.00,-12.52,-202.04	0/0:46:46,0:40:-0.00,-13.73,-221.24	0/1:30:16,14:40:-58.27,0.00,-68.38	0/1:32:17,15:40:-62.46,0.00,-72.57	1/1:38:0,38:40:-181.83,-10.81,-0.00	0/0:17:17,0:40:-0.00,-5.00,-82.08	0/0:33:33,0:40:-0.00,-9.81,-158.86	0/0:32:32,0:40:-0.00,-9.51,-154.06	0/1:39:16,23:40:-98.74,0.00,-65.67	0/1:17:8,9:40:-38.19,0.00,-33.90	1/1:34:0,34:40:-162.63,-9.60,-0.00	0/1:41:26,15:40:-59.75,0.00,-113.05	0/1:53:24,29:40:-123.32,0.00,-99.84	0/1:36:16,20:40:-85.25,0.00,-66.57	0/1:4:1,3:40:-13.31,-0.00,-4.23	0/1:38:17,21:40:-89.45,0.00,-70.77	1/1:42:1,41:40:-191.42,-7.21,-0.00	0/1:45:30,15:40:-58.55,0.00,-131.04	0/0:43:43,0:40:-0.00,-12.82,-206.84	0/1:32:21,11:40:-43.27,0.00,-91.77	1/1:43:0,43:40:-205.82,-12.31,-0.00	0/1:21:9,12:40:-51.38,0.00,-37.50	0/1:44:25,19:40:-78.04,0.00,-107.35	0/1:37:20,17:40:-70.55,0.00,-85.46	0/1:22:6,16:40:-70.27,0.00,-22.80	1/1:28:0,28:40:-133.84,-7.80,-0.00	0/1:38:17,21:40:-89.45,0.00,-70.77	1/1:51:0,51:40:-244.20,-14.72,-0.00	1/1:28:0,28:40:-133.84,-7.80,-0.00	1/1:39:0,39:40:-186.62,-11.11,-0.00
200	37	.	A	G	.	PASS	NS=88;AF=0.250	GT:DP:AD:GQ:GL	0/1:30:8,22:40:-94.61,0.00,-29.17	0/1:19:11,8:40:-31.78,-0.00,-46.65	0/1:30:13,17:40:-70.99,0.00,-52.79	./.	1/1:33:1,32:40:-145.77,-4.81,-0.00	0/1:48:43,5:40:-8.87,-0.00,-189.11	1/1:31:0,31:40:-145.77,-8.93,-0.00	0/1:26:13,13:40:-53.29,0.00,-53.99	0/0:26:26,0:40:-0.00,-8.13,-123.55	./.	1/1:26:1,25:33:-112.69,-2.70,-0.00	1/1:23:0,23:40:-107.97,-6.52,-0.00	0/1:35:29,6:40:-17.51,0.00,-126.88	0/0:23:22,1:31:-0.00,-2.50,-99.92	1/1:29:0,29:40:-136.32,-8.33,-0.00	0/1:36:17,19:40:-78.63,0.00,-69.88	0/1:29:20,9:40:-33.49,0.00,-86.16	0/0:12:12,0:40:-0.00,-3.92,-57.40	0/0:27:27,0:40:-0.00,-8.43,-128.27	1/1:26:0,26:40:-122.14,-7.43,-0.00	0/0:37:36,1:40:-0.00,-6.72,-166.07	0/1:27:13,14:40:-57.72,0.00,-53.69	0/1:26:13,13:40:-53.29,0.00,-53.99	0/1:37:20,17:40:-68.88,0.00,-83.76	0/0:27:27,0:40:-0.00,-8.43,-128.27	0/0:16:16,0:40:-0.00,-5.12,-76.30	1/1:36:2,34:14:-150.53,-1.03,-0.04	0/1:37:13,24:40:-101.95,0.00,-50.68	./.	0/1:30:18,12:40:-47.36,0.00,-76.41	0/1:42:22,20:40:-81.55,0.00,-91.70	0/1:28:12,16:40:-66.86,0.00,-48.67	0/1:29:15,14:40:-57.11,0.00,-62.54	0/0:22:22,0:40:-0.00,-6.93,-104.65	0/0:52:52,0:40:-0.00,-15.96,-246.39	0/1:36:23,13:40:-50.28,0.00,-98.23	0/1:36:15,21:40:-88.08,0.00,-60.43	0/1:44:26,18:40:-71.50,0.00,-110.00	1/1:24:0,24:40:-112.69,-6.83,-0.00	1/1:37:0,37:40:-174.11,-10.74,-0.00	1/1:14:0,14:40:-65.44,-3.81,-0.00
203	11	.	C	T	.	PASS	NS=77;AF=0.396	GT:DP:AD:GQ:GL	0/1:6:3,3:40:-10.62,-0.00,-10.88	./.	0/1:11:3,8:40:-29.90,-0.00,-9.38	0/1:8:3,5:40:-18.33,-0.00,-10.28	0/0:10:10,0:37:-0.00,-3.06,-41.84	./.	0/0:3:3,0:14:-0.05,-1.00,-12.78	0/1:15:7,8:40:-28.69,0.00,-24.80	0/1:9:5,4:40:-13.87,-0.00,-18.29	0/1:6:3,3:40:-10.62,-0.00,-10.88	1/1:13:0,13:40:-53.78,-3.70,-0.00	./.	0/0:7:7,0:27:-0.00,-2.16,-29.37	0/0:4:4,0:17:-0.02,-1.28,-16.92	1/1:6:0,6:21:-24.69,-1.60,-0.01	1/1:17:0,17:40:-70.41,-4.90,-0.00	0/1:17:5,12:40:-44.72,0.00,-15.88	1/1:5:0,5:18:-20.54,-1.31,-0.02	1/1:14:0,14:40:-57.94,-4.00,-0.00	0/1:7:6,1:26:-2.01,-0.00,-23.06	0/0:5:5,0:21:-0.01,-1.57,-21.06	0/0:7:7,0:27:-0.00,-2.16,-29.37	./.	1/1:19:0,19:40:-78.72,-5.50,-0.00	1/1:14:0,14:40:-57.94,-4.00,-0.00	./.	0/1:11:3,8:40:-29.90,-0.00,-9.38	0/0:12:12,0:40:-0.00,-3.66,-50.15	0/1:11:6,5:40:-17.43,0.00,-21.85	0/1:10:2,8:40:-30.20,-0.00,-5.52	0/0:10:10,0:37:-0.00,-3.06,-41.84	0/0:6:6,0:24:-0.01,-1.86,-25.21	0/0:6:6,0:24:-0.01,-1.86,-25.21	0/1:10:5,5:40:-17.73,0.00,-17.99	./.	0/0:11:11,0:40:-0.00,-3.36,-45.99	0/1:10:4,6:40:-21.88,-0.00,-13.83	1/1:13:0,13:40:-53.78,-3.70,-0.00	1/1:12:0,12:40:-49.62,-3.40,-0.00	0/0:6:6,0:24:-0.01,-1.86,-25.21	0/1:11:4,7:40:-25.74,-0.00,-13.53
204	47	.	C	T	.	PASS	NS=91;AF=0.181	GT:DP:AD:GQ:GL	0/1:28:14,14:40:-36.13,0.00,-37.00	1/1:32:0,32:40:-102.24,-9.32,-0.00	0/1:51:22,29:40:-77.54,0.00,-55.86	1/1:57:3,54:40:-163.46,-7.17,-0.00	0/1:39:17,22:40:-58.59,0.00,-43.35	1/1:45:0,45:40:-144.13,-13.23,-0.00	1/1:61:0,61:40:-195.68,-18.04,0.00	1/1:54:0,54:40:-173.13,-15.93,0.00	0/1:50:29,21:40:-52.06,0.00,-78.71	1/1:45:1,44:40:-137.68,-10.01,-0.00	0/1:55:23,32:40:-86.00,0.00,-57.88	0/0:49:48,1:40:-0.00,-12.08,-152.31	0/0:42:42,0:40:-0.00,-13.20,-136.20	0/0:60:60,0:40:0.00,-18.61,-194.20	0/1:45:32,13:40:-27.79,0.00,-89.88	0/1:47:17,30:40:-81.97,0.00,-40.95	0/0:47:46,1:40:-0.00,-11.48,-145.87	0/0:43:43,0:40:-0.00,-13.50,-139.42	0/0:44:44,0:40:-0.00,-13.80,-142.65	0/1:60:27,33:40:-87.72,0.00,-69.26	0/0:51:51,0:40:-0.00,-15.90,-165.20	0/1:51:24,27:40:-71.10,0.00,-62.30	0/1:57:22,35:40:-95.07,0.00,-54.05	0/1:43:14,29:40:-79.95,0.00,-32.48	0/0:33:33,0:40:-0.00,-10.49,-107.20	0/0:26:26,0:40:-0.00,-8.38,-84.65	0/0:42:42,0:40:-0.00,-13.20,-136.20	0/0:54:54,0:40:-0.00,-16.81,-174.87	0/1:40:28,12:40:-26.07,0.00,-78.50	0/0:64:64,0:40:0.00,-19.81,-207.09	0/0:56:56,0:40:0.00,-17.41,-181.31	0/0:39:39,0:40:-0.00,-12.29,-126.54	0/0:55:54,1:40:-0.00,-13.88,-171.65	0/0:30:30,0:40:-0.00,-9.59,-97.54	0/0:43:43,0:40:-0.00,-13.50,-139.42	1/1:37:0,37:40:-118.35,-10.82,-0.00	0/0:71:65,6:32:-0.00,-2.59,-190.98	0/1:55:26,29:40:-76.34,0.00,-67.54	0/1:75:39,36:40:-92.88,0.00,-103.41	0/0:77:75,0:40:0.00,-23.12,-242.54	0/0:36:36,0:40:-0.00,-11.39,-116.87
206	40	.	C	T	.	PASS	NS=91;AF=0.093	GT:DP:AD:GQ:GL	0/0:40:40,0:40:-0.00,-13.07,-194.28	0/0:37:37,0:40:-0.00,-12.16,-179.79	0/0:52:52,0:40:0.00,-16.68,-252.22	0/0:28:28,0:40:-0.00,-9.45,-136.33	0/0:34:34,0:40:-0.00,-11.26,-165.31	0/0:31:31,0:40:-0.00,-10.36,-150.82	0/0:52:52,0:40:0.00,-16.68,-252.22	0/0:36:36,0:40:-0.00,-11.86,-174.96	0/0:31:31,0:40:-0.00,-10.36,-150.82	0/0:34:34,0:40:-0.00,-11.26,-165.31	0/0:36:36,0:40:-0.00,-11.86,-174.96	0/0:34:34,0:40:-0.00,-11.26,-165.31	0/0:27:27,0:40:-0.00,-9.15,-131.50	0/0:33:33,0:40:-0.00,-10.96,-160.48	0/0:40:40,0:40:-0.00,-13.07,-194.28	0/0:38:38,0:40:-0.00,-12.46,-184.62	0/0:40:40,0:40:-0.00,-13.07,-194.28	0/0:12:12,0:40:-0.00,-4.64,-59.07	0/0:40:40,0:40:-0.00,-13.07,-194.28	0/0:36:36,0:40:-0.00,-11.86,-174.96	0/0:40:40,0:40:-0.00,-13.07,-194.28	0/0:41:41,0:40:-0.00,-13.37,-199.11	0/0:31:31,0:40:-0.00,-10.36,-150.82	0/0:42:42,0:40:-0.00,-13.67,-203.94	0/0:48:48,0:40:-0.00,-15.48,-232.91	0/0:21:21,0:40:-0.00,-7.35,-102.53	0/0:49:49,0:40:-0.00,-15.78,-237.74	0/0:30:30,0:40:-0.00,-10.06,-145.99	0/0:38:38,0:40:-0.00,-12.46,-184.62	0/0:43:43,0:40:-0.00,-13.97,-208.76	0/0:65:65,0:40:0.00,-20.59,-315.00	0/0:43:43,0:40:-0.00,-13.97,-208.76	0/0:27:27,0:40:-0.00,-9.15,-131.50	0/0:26:26,0:40:-0.00,-8.85,-126.68	0/0:31:31,0:40:-0.00,-10.36,-150.82	0/0:47:47,0:40:-0.00,-15.17,-228.08	0/0:29:29,0:40:-0.00,-9.76,-141.16	0/0:42:42,0:40:-0.00,-13.67,-203.94	0/0:40:40,0:40:-0.00,-13.07,-194.28	0/0:34:34,0:40:-0.00,-11.26,-165.31	0/0:35:35,0:40:-0.00,-11.56,-170.13
209	37	.	G	A	.	PASS	NS=87;AF=0.063	GT:DP:AD:GQ:GL	0/1:17:8,9:40:-35.11,0.00,-31.83	1/1:20:0,20:40:-90.43,-5.77,-0.00	0/0:24:24,0:40:-0.00,-8.29,-111.41	0/0:24:24,0:40:-0.00,-8.29,-111.41	0/0:16:16,0:40:-0.00,-5.88,-74.71	0/1:26:16,10:40:-36.98,0.00,-65.82	1/1:17:0,17:40:-76.67,-4.86,-0.00	1/1:19:0,19:40:-85.84,-5.47,-0.00	0/1:14:9,5:40:-17.66,0.00,-37.32	0/1:13:6,7:40:-27.13,0.00,-23.86	0/0:23:23,0:40:-0.00,-7.99,-106.82	0/0:11:11,0:40:-0.00,-4.37,-51.78	0/0:17:17,0:40:-0.00,-6.18,-79.30	0/0:16:16,0:40:-0.00,-5.88,-74.71	0/0:22:22,0:40:-0.00,-7.69,-102.24	0/0:18:18,0:40:-0.00,-6.48,-83.89	0/0:19:19,0:40:-0.00,-6.78,-88.47	0/0:18:18,0:40:-0.00,-6.48,-83.89	0/0:14:14,0:40:-0.00,-5.28,-65.54	0/0:27:27,0:40:-0.00,-9.19,-125.17	0/0:22:22,0:40:-0.00,-7.69,-102.24	0/0:18:18,0:40:-0.00,-6.48,-83.89	0/0:26:26,0:40:-0.00,-8.89,-120.58	0/0:19:19,0:40:-0.00,-6.78,-88.47	0/0:22:21,1:37:-0.00,-3.10,-93.06	0/0:5:5,0:32:-0.00,-2.57,-24.25	0/0:27:27,0:40:-0.00,-9.19,-125.17	0/0:17:17,0:40:-0.00,-6.18,-79.30	0/0:10:10,0:40:-0.00,-4.07,-47.19	0/0:27:27,0:40:-0.00,-9.19,-125.17	0/0:26:26,0:40:-0.00,-8.89,-120.58	0/0:24:24,0:40:-0.00,-8.29,-111.41	0/0:27:27,0:40:-0.00,-9.19,-125.17	0/0:25:25,0:40:-0.00,-8.59,-116.00	0/0:16:16,0:40:-0.00,-5.88,-74.71	0/0:20:20,0:40:-0.00,-7.08,-93.06	0/0:21:21,0:40:-0.00,-7.38,-97.65	0/0:35:35,0:40:-0.00,-11.60,-161.87	0/0:22:22,0:40:-0.00,-7.69,-102.24	0/0:33:33,0:40:-0.00,-11.00,-152.70	0/0:32:32,0:40:-0.00,-10.70,-148.11
212	32	.	T	C	.	PASS	NS=87;AF=0.224	GT:DP:AD:GQ:GL	0/1:36:12,24:40:-73.54,0.00,-31.72	1/1:25:0,25:40:-87.83,-7.44,-0.00	1/1:53:1,52:40:-179.86,-12.33,-0.00	./.	0/1:54:23,31:40:-92.90,0.00,-65.24	1/1:44:1,43:40:-148.00,-9.62,-0.00	1/1:37:0,37:40:-130.31,-11.05,-0.00	0/0:51:50,1:40:-0.00,-12.38,-174.09	0/1:41:22,19:40:-54.34,0.00,-65.61	1/1:43:2,41:40:-137.38,-5.78,-0.00	0/0:38:37,1:40:-0.00,-8.47,-128.07	0/0:22:22,0:40:-0.00,-7.19,-78.52	./.	0/1:48:19,29:40:-87.63,0.00,-52.89	0/0:31:31,0:40:-0.00,-9.90,-110.38	./.	0/0:39:39,0:40:-0.00,-12.31,-138.69	./.	0/1:44:26,18:40:-49.90,0.00,-78.87	0/0:36:36,0:40:-0.00,-11.40,-128.07	0/0:31:31,0:40:-0.00,-9.90,-110.38	0/1:31:14,15:40:-43.80,0.00,-40.91	1/1:43:1,42:40:-144.46,-9.32,-0.00	1/1:59:0,59:40:-208.17,-17.67,0.00	0/1:42:12,30:40:-92.97,0.00,-29.92	0/1:7:5,2:40:-4.40,-0.00,-15.67	0/0:35:35,0:40:-0.00,-11.10,-124.53	0/0:30:30,0:40:-0.00,-9.60,-106.84	0/1:30:14,16:40:-47.03,0.00,-40.61	0/1:39:21,18:40:-51.40,0.00,-62.68	0/0:52:52,0:40:0.00,-16.22,-184.70	0/1:36:20,16:40:-45.23,0.00,-60.04	1/1:58:0,58:40:-204.63,-17.37,0.00	0/0:50:50,0:40:-0.00,-15.62,-177.62	1/1:34:0,34:40:-119.69,-10.15,-0.00	1/1:42:0,42:40:-148.00,-12.55,-0.00	0/1:41:13,28:40:-86.20,0.00,-33.76	0/0:24:24,0:40:-0.00,-7.79,-85.60	1/1:48:0,48:40:-169.24,-14.36,-0.00	0/1:49:19,30:40:-90.87,0.00,-52.59	1/1:23:0,23:40:-80.75,-6.84,-0.00
217	80	.	C	T	.	PASS	NS=75;AF=0.113	GT:DP:AD:GQ:GL	0/0:14:14,0:40:-0.00,-5.23,-40.07	./.	0/1:8:2,6:37:-13.34,-0.00,-3.10	0/0:6:6,0:35:-0.00,-2.83,-17.71	./.	0/0:22:22,0:40:-0.00,-7.64,-62.43	0/0:6:6,0:35:-0.00,-2.83,-17.71	0/0:14:14,0:40:-0.00,-5.23,-40.07	0/0:11:11,0:40:-0.00,-4.33,-31.68	0/0:9:9,0:40:-0.00,-3.73,-26.09	0/0:18:18,0:40:-0.00,-6.44,-51.25	0/0:8:8,0:40:-0.00,-3.43,-23.30	0/0:6:6,0:35:-0.00,-2.83,-17.71	0/0:6:6,0:35:-0.00,-2.83,-17.71	0/0:11:11,0:40:-0.00,-4.33,-31.68	0/0:13:13,0:40:-0.00,-4.93,-37.28	./.	0/0:7:7,0:38:-0.00,-3.13,-20.50	0/0:21:21,0:40:-0.00,-7.34,-59.64	0/0:14:14,0:40:-0.00,-5.23,-40.07	0/0:11:11,0:40:-0.00,-4.33,-31.68	0/0:14:13,1:30:-0.00,-2.44,-34.48	0/0:18:18,0:40:-0.00,-6.44,-51.25	0/0:14:14,0:40:-0.00,-5.23,-40.07	0/0:10:10,0:40:-0.00,-4.03,-28.89	./.	0/0:9:9,0:40:-0.00,-3.73,-26.09	./.	./.	0/0:18:18,0:40:-0.00,-6.44,-51.25	0/0:7:7,0:38:-0.00,-3.13,-20.50	0/0:28:28,0:40:-0.00,-9.44,-79.20	0/0:19:19,0:40:-0.00,-6.74,-54.05	0/0:13:13,0:40:-0.00,-4.93,-37.28	0/0:17:17,0:40:-0.00,-6.13,-48.46	0/0:15:15,0:40:-0.00,-5.53,-42.87	0/0:27:27,0:40:-0.00,-9.14,-76.41	0/0:21:21,0:40:-0.00,-7.34,-59.64	0/1:13:9,4:40:-6.25,-0.00,-21.16	0/0:7:7,0:38:-0.00,-3.13,-20.50	0/0:6:6,0:35:-0.00,-2.83,-17.71
221	13	.	C	T	.	PASS	NS=88;AF=0.080	GT:DP:AD:GQ:GL	0/0:35:35,0:40:-0.00,-11.38,-173.79	0/0:57:57,0:40:0.00,-18.01,-282.21	0/0:54:54,0:40:-0.00,-17.10,-267.43	0/0:49:49,0:40:-0.00,-15.60,-242.79	0/0:49:49,0:40:-0.00,-15.60,-242.79	0/0:41:41,0:40:-0.00,-13.19,-203.36	0/0:36:36,0:40:-0.00,-11.69,-178.72	0/0:46:46,0:40:-0.00,-14.70,-228.00	0/0:48:48,0:40:-0.00,-15.30,-237.86	0/0:41:41,0:40:-0.00,-13.19,-203.36	0/1:54:27,27:40:-115.96,0.00,-117.26	0/1:44:23,21:40:-89.40,0.00,-100.55	./.	0/1:54:24,30:40:-130.75,0.00,-102.47	0/0:34:34,0:40:-0.00,-11.08,-168.86	0/1:54:30,24:40:-101.18,0.00,-132.04	0/1:55:22,33:40:-145.23,0.00,-92.31	0/0:38:38,0:40:-0.00,-12.29,-188.57	0/0:67:67,0:40:-0.00,-21.02,-331.50	0/0:47:47,0:40:-0.00,-15.00,-232.93	0/0:53:53,0:40:-0.00,-16.80,-262.50	0/0:53:53,0:40:-0.00,-16.80,-262.50	0/0:38:37,1:40:-0.00,-7.36,-178.72	0/0:51:51,0:40:0.00,-16.20,-252.64	0/0:46:46,0:40:-0.00,-14.70,-228.00	0/0:55:55,0:40:0.00,-17.41,-272.36	1/1:57:0,57:40:-279.62,-16.71,0.00	0/0:55:54,1:40:-0.00,-12.48,-262.50	0/0:49:49,0:40:-0.00,-15.60,-242.79	1/1:47:0,47:40:-230.34,-13.70,-0.00	0/1:55:29,26:40:-110.73,0.00,-126.81	0/0:57:57,0:40:0.00,-18.01,-282.21	0/0:31:31,0:40:-0.00,-10.18,-154.07	0/0:33:33,0:40:-0.00,-10.78,-163.93	0/0:79:79,0:40:0.00,-24.63,-390.64	0/0:24:24,0:40:-0.00,-8.07,-119.58	0/1:85:43,42:40:-180.56,0.00,-186.78	0/0:45:45,0:40:-0.00,-14.39,-223.07	./.	0/0:51:51,0:40:0.00,-16.20,-252.64	1/1:39:0,39:40:-190.91,-11.29,-0.00
223	8	.	G	C	.	PASS	NS=90;AF=0.089	GT:DP:AD:GQ:GL	0/1:20:14,6:40:-19.94,0.00,-57.00	0/0:6:6,0:34:-0.00,-2.74,-28.10	1/1:13:0,13:40:-57.07,-3.65,-0.00	0/1:15:8,7:40:-25.93,0.00,-31.61	1/1:7:0,7:24:-30.18,-1.85,-0.01	0/1:18:9,9:40:-33.99,0.00,-35.19	0/1:16:7,9:40:-34.59,0.00,-26.83	1/1:12:0,12:40:-52.59,-3.35,-0.00	0/1:15:9,6:40:-21.44,0.00,-36.09	1/1:12:0,12:40:-52.59,-3.35,-0.00	0/0:24:24,0:40:-0.00,-8.16,-108.78	0/0:17:17,0:40:-0.00,-6.05,-77.41	0/0:23:23,0:40:-0.00,-7.86,-104.30	0/0:9:9,0:40:-0.00,-3.65,-41.55	0/0:16:16,0:40:-0.00,-5.75,-72.92	0/0:13:13,0:40:-0.00,-4.85,-59.48	0/1:11:6,5:40:-18.16,0.00,-23.85	0/0:15:15,0:40:-0.00,-5.45,-68.44	0/0:17:17,0:40:-0.00,-6.05,-77.41	0/0:19:19,0:40:-0.00,-6.66,-86.37	0/0:14:14,0:40:-0.00,-5.15,-63.96	0/1:23:17,6:40:-19.03,0.00,-69.55	0/0:12:12,0:40:-0.00,-4.55,-54.99	0/0:21:21,0:40:-0.00,-7.26,-95.34	0/0:16:16,0:40:-0.00,-5.75,-72.92	0/0:4:4,0:27:-0.00,-2.14,-19.14	0/0:22:22,0:40:-0.00,-7.56,-99.82	0/0:16:16,0:40:-0.00,-5.75,-72.92	0/0:17:17,0:40:-0.00,-6.05,-77.41	0/0:24:24,0:40:-0.00,-8.16,-108.78	0/0:18:18,0:40:-0.00,-6.36,-81.89	0/0:22:22,0:40:-0.00,-7.56,-99.82	0/0:15:15,0:40:-0.00,-5.45,-68.44	0/0:15:15,0:40:-0.00,-5.45,-68.44	0/0:11:11,0:40:-0.00,-4.25,-50.51	0/0:15:15,0:40:-0.00,-5.45,-68.44	0/0:15:15,0:40:-0.00,-5.45,-68.44	0/0:23:23,0:40:-0.00,-7.86,-104.30	0/0:23:23,0:40:-0.00,-7.86,-104.30	0/0:18:18,0:40:-0.00,-6.36,-81.89	0/0:23:23,0:40:-0.00,-7.86,-104.30
224	45	.	T	C	.	PASS	NS=81;AF=0.173	GT:DP:AD:GQ:GL	0/0:20:20,0:40:-0.00,-6.90,-68.47	0/0:14:14,0:40:-0.00,-5.10,-48.15	0/0:18:18,0:40:-0.00,-6.30,-61.70	0/0:24:24,0:40:-0.00,-8.11,-82.02	0/0:8:8,0:40:-0.00,-3.29,-27.83	0/0:6:6,0:33:-0.00,-2.69,-21.06	0/0:10:10,0:40:-0.00,-3.90,-34.61	0/0:20:20,0:40:-0.00,-6.90,-68.47	0/0:18:18,0:40:-0.00,-6.30,-61.70	0/0:14:14,0:40:-0.00,-5.10,-48.15	./.	0/0:14:14,0:40:-0.00,-5.10,-48.15	0/0:16:16,0:40:-0.00,-5.70,-54.93	0/0:8:8,0:40:-0.00,-3.29,-27.83	./.	0/0:13:13,0:40:-0.00,-4.80,-44.77	0/0:10:10,0:40:-0.00,-3.90,-34.61	0/0:11:11,0:40:-0.00,-4.20,-37.99	0/0:19:19,0:40:-0.00,-6.60,-65.09	0/0:9:9,0:40:-0.00,-3.60,-31.22	./.	0/0:13:13,0:40:-0.00,-4.80,-44.77	0/0:4:4,0:27:-0.00,-2.09,-14.29	0/0:6:6,0:33:-0.00,-2.69,-21.06	0/0:16:16,0:40:-0.00,-5.70,-54.93	./.	./.	0/0:10:10,0:40:-0.00,-3.90,-34.61	./.	0/0:3:3,0:23:-0.01,-1.80,-10.91	0/0:3:3,0:23:-0.01,-1.80,-10.91	./.	0/0:40:40,0:40:-0.00,-12.92,-136.20	0/0:20:20,0:40:-0.00,-6.90,-68.47	0/0:6:6,0:33:-0.00,-2.69,-21.06	./.	0/0:9:9,0:40:-0.00,-3.60,-31.22	0/0:12:12,0:40:-0.00,-4.50,-41.38	./.	0/0:7:7,0:36:-0.00,-2.99,-24.45	0/0:10:10,0:40:-0.00,-3.90,-34.61
226	33	.	T	C	.	PASS	NS=87;AF=0.075	GT:DP:AD:GQ:GL	0/0:69:69,0:40:0.00,-21.82,-249.83	0/0:17:17,0:40:-0.00,-6.18,-62.40	0/0:23:23,0:40:-0.00,-7.98,-84.03	0/0:19:19,0:40:-0.00,-6.78,-69.61	0/0:28:28,0:40:-0.00,-9.49,-102.05	0/0:60:60,0:40:0.00,-19.12,-217.39	0/0:50:50,0:40:-0.00,-16.11,-181.35	0/0:19:19,0:40:-0.00,-6.78,-69.61	0/0:16:16,0:40:-0.00,-5.87,-58.80	0/0:21:21,0:40:-0.00,-7.38,-76.82	0/0:22:22,0:40:-0.00,-7.68,-80.42	0/0:61:61,0:40:-0.00,-19.42,-220.99	0/0:15:15,0:40:-0.00,-5.57,-55.19	0/0:59:59,0:40:0.00,-18.81,-213.78	0/0:28:28,0:40:-0.00,-9.49,-102.05	0/0:24:24,0:40:-0.00,-8.28,-87.63	0/0:58:58,0:40:-0.00,-18.51,-210.18	0/0:46:46,0:40:-0.00,-14.90,-166.93	0/0:17:17,0:40:-0.00,-6.18,-62.40	0/0:45:45,0:40:-0.00,-14.60,-163.32	0/0:35:35,0:40:-0.00,-11.59,-127.28	0/0:25:25,0:40:-0.00,-8.58,-91.24	0/0:15:15,0:40:-0.00,-5.57,-55.19	0/0:28:28,0:40:-0.00,-9.49,-102.05	0/0:49:49,0:40:-0.00,-15.81,-177.74	0/0:38:38,0:40:-0.00,-12.50,-138.09	0/0:16:16,0:40:-0.00,-5.87,-58.80	0/0:23:23,0:40:-0.00,-7.98,-84.03	0/0:21:21,0:40:-0.00,-7.38,-76.82	0/0:23:23,0:40:-0.00,-7.98,-84.03	0/0:32:32,0:40:-0.00,-10.69,-116.47	0/0:17:17,0:40:-0.00,-6.18,-62.40	0/0:22:22,0:40:-0.00,-7.68,-80.42	0/0:19:19,0:40:-0.00,-6.78,-69.61	0/0:16:16,0:40:-0.00,-5.87,-58.80	0/0:31:30,0:40:-0.00,-10.09,-109.26	0/0:47:47,0:40:-0.00,-15.20,-170.53	0/0:18:18,0:40:-0.00,-6.48,-66.01	0/0:17:17,0:40:-0.00,-6.18,-62.40	0/0:21:21,0:40:-0.00,-7.38,-76.82	0/0:32:32,0:40:-0.00,-10.69,-116.47
229	53	.	G	A	.	PASS	NS=90;AF=0.050	GT:DP:AD:GQ:GL	0/0:14:14,0:40:-0.00,-5.20,-48.67	0/0:21:21,0:40:-0.00,-7.31,-72.20	0/0:24:24,0:40:-0.00,-8.21,-82.28	0/0:28:28,0:40:-0.00,-9.41,-95.72	0/0:26:26,0:40:-0.00,-8.81,-89.00	0/0:13:13,0:40:-0.00,-4.90,-45.31	0/0:23:23,0:40:-0.00,-7.91,-78.92	0/0:17:17,0:40:-0.00,-6.11,-58.75	0/0:27:27,0:40:-0.00,-9.11,-92.36	0/0:17:17,0:40:-0.00,-6.11,-58.75	0/0:31:31,0:40:-0.00,-10.32,-105.81	0/0:30:30,0:40:-0.00,-10.02,-102.45	0/0:33:32,0:40:-0.00,-10.62,-109.17	0/0:30:30,0:40:-0.00,-10.02,-102.45	0/0:25:25,0:40:-0.00,-8.51,-85.64	0/0:28:28,0:40:-0.00,-9.41,-95.72	0/0:27:27,0:40:-0.00,-9.11,-92.36	0/0:29:29,0:40:-0.00,-9.72,-99.08	0/0:28:28,0:40:-0.00,-9.41,-95.72	0/0:17:17,0:40:-0.00,-6.11,-58.75	0/0:26:26,0:40:-0.00,-8.81,-89.00	0/0:29:29,0:40:-0.00,-9.72,-99.08	0/0:27:27,0:40:-0.00,-9.11,-92.36	0/0:26:26,0:40:-0.00,-8.81,-89.00	0/0:30:29,1:40:-0.00,-6.66,-95.72	0/0:3:3,0:25:-0.01,-1.90,-11.71	0/0:30:30,0:40:-0.00,-10.02,-102.45	0/0:25:25,0:40:-0.00,-8.51,-85.64	0/0:16:16,0:40:-0.00,-5.80,-55.39	0/0:27:27,0:40:-0.00,-9.11,-92.36	0/0:24:24,0:40:-0.00,-8.21,-82.28	0/0:34:34,0:40:-0.00,-11.22,-115.89	0/0:18:18,0:40:-0.00,-6.41,-62.12	0/0:37:37,0:40:-0.00,-12.12,-125.97	0/0:32:32,0:40:-0.00,-10.62,-109.17	0/0:27:27,0:40:-0.00,-9.11,-92.36	0/0:46:46,0:40:-0.00,-14.83,-156.22	0/0:21:21,0:40:-0.00,-7.31,-72.20	0/0:13:13,0:40:-0.00,-4.90,-45.31	0/0:25:25,0:40:-0.00,-8.51,-85.64	0/0:24:24,0:40:-0.00,-8.21,-82.28
230	50	.	T	A	.	PASS	NS=88;AF=0.136	GT:DP:AD:GQ:GL	1/1:24:0,24:40:-108.56,-7.23,-0.00	0/1:16:2,14:40:-58.12,-0.00,-4.31	1/1:30:0,30:40:-135.93,-9.03,-0.00	1/1:22:0,22:40:-99.43,-6.62,-0.00	1/1:8:0,8:30:-35.57,-2.41,-0.00	1/1:14:0,14:40:-62.94,-4.22,-0.00	0/1:11:8,3:40:-9.45,-0.00,-33.18	0/1:17:8,9:40:-35.01,0.00,-31.38	1/1:18:0,18:40:-81.19,-5.42,-0.00	1/1:14:0,14:40:-62.94,-4.22,-0.00	0/1:16:12,4:40:-12.50,-0.00,-49.92	0/0:17:17,0:40:-0.00,-6.05,-78.48	0/1:24:18,6:40:-19.22,0.00,-74.89	0/0:21:21,0:40:-0.00,-7.25,-96.72	0/0:13:13,0:40:-0.00,-4.84,-60.23	0/0:23:23,0:40:-0.00,-7.85,-105.85	0/1:16:12,4:40:-12.50,-0.00,-49.92	0/0:19:19,0:40:-0.00,-6.65,-87.60	0/0:20:20,0:40:-0.00,-6.95,-92.16	./.	0/0:20:20,0:40:-0.00,-6.95,-92.16	0/0:11:11,0:40:-0.00,-4.24,-51.11	0/0:40:40,0:40:-0.00,-12.97,-183.40	0/0:23:23,0:40:-0.00,-7.85,-105.85	0/1:17:13,4:40:-12.20,-0.00,-54.18	./.	0/0:14:14,0:40:-0.00,-5.14,-64.79	0/0:28:28,0:40:-0.00,-9.36,-128.66	0/0:22:22,0:40:-0.00,-7.55,-101.29	0/0:19:19,0:40:-0.00,-6.65,-87.60	0/0:34:34,0:40:-0.00,-11.16,-156.03	0/0:23:23,0:40:-0.00,-7.85,-105.85	0/0:19:19,0:40:-0.00,-6.65,-87.60	0/0:18:18,0:40:-0.00,-6.35,-83.04	0/0:12:12,0:40:-0.00,-4.54,-55.67	0/0:18:18,0:40:-0.00,-6.35,-83.04	0/0:30:30,0:40:-0.00,-9.96,-137.78	0/0:25:25,0:40:-0.00,-8.45,-114.97	0/0:29:29,0:40:-0.00,-9.66,-133.22	0/0:25:25,0:40:-0.00,-8.45,-114.97	0/0:19:19,0:40:-0.00,-6.65,-87.60
231	39	.	G	T	.	PASS	NS=84;AF=0.054	GT:DP:AD:GQ:GL	0/0:15:15,0:40:-0.00,-5.37,-55.41	0/0:21:21,0:40:-0.00,-7.18,-76.81	0/0:41:41,0:40:-0.00,-13.20,-148.14	0/0:14:14,0:40:-0.00,-5.07,-51.84	0/0:12:12,0:40:-0.00,-4.47,-44.71	0/0:21:21,0:40:-0.00,-7.18,-76.81	0/0:24:24,0:40:-0.00,-8.08,-87.51	0/0:24:24,0:40:-0.00,-8.08,-87.51	./.	0/0:10:10,0:40:-0.00,-3.87,-37.58	0/0:23:23,0:40:-0.00,-7.78,-83.94	0/0:15:15,0:40:-0.00,-5.37,-55.41	0/0:19:19,0:40:-0.00,-6.58,-69.68	0/1:18:11,7:40:-18.69,0.00,-34.87	0/0:25:25,0:40:-0.00,-8.38,-91.08	0/0:24:24,0:40:-0.00,-8.08,-87.51	0/0:21:21,0:40:-0.00,-7.18,-76.81	0/0:28:28,0:40:-0.00,-9.28,-101.78	0/0:23:23,0:40:-0.00,-7.78,-83.94	0/0:38:38,0:40:-0.00,-12.29,-137.44	0/1:31:13,18:40:-54.01,0.00,-38.09	0/0:21:21,0:40:-0.00,-7.18,-76.81	0/1:29:13,16:40:-47.48,0.00,-38.69	0/1:29:11,18:40:-54.61,0.00,-31.56	0/0:36:36,0:40:-0.00,-11.69,-130.31	0/0:21:21,0:40:-0.00,-7.18,-76.81	0/0:21:21,0:40:-0.00,-7.18,-76.81	./.	0/1:32:13,19:40:-57.28,0.00,-37.79	0/1:33:15,18:40:-53.41,0.00,-44.62	0/0:25:25,0:40:-0.00,-8.38,-91.08	0/0:21:21,0:40:-0.00,-7.18,-76.81	0/0:27:27,0:40:-0.00,-8.98,-98.21	0/1:37:26,11:40:-27.24,0.00,-82.65	0/0:17:17,0:40:-0.00,-5.97,-62.54	./.	0/0:50:50,0:40:-0.00,-15.90,-180.24	0/1:8:3,5:40:-14.57,-0.00,-9.35	0/0:39:39,0:40:-0.00,-12.59,-141.01	0/0:26:26,0:40:-0.00,-8.68,-94.64	0/0:24:24,0:40:-0.00,-8.08,-87.51
233	88	.	C	T	.	PASS	NS=88;AF=0.466	GT:DP:AD:GQ:GL	0/1:36:14,22:40:-93.37,0.00,-55.61	0/1:49:29,20:40:-80.01,0.00,-122.62	0/0:31:31,0:40:-0.00,-9.14,-146.63	0/0:46:46,0:40:-0.00,-13.66,-217.55	0/1:24:15,9:40:-35.52,0.00,-63.95	0/0:24:23,1:29:-0.00,-2.31,-104.08	0/0:21:20,1:19:-0.02,-1.42,-89.91	0/0:37:37,0:40:-0.00,-10.95,-175.00	0/0:31:31,0:40:-0.00,-9.14,-146.63	0/0:23:23,0:40:-0.00,-6.73,-108.81	1/1:40:0,40:40:-189.07,-11.79,-0.00	0/1:41:15,26:40:-110.78,0.00,-58.83	1/1:19:0,19:40:-89.78,-5.47,-0.00	0/0:26:26,0:40:-0.00,-7.63,-122.99	0/0:32:32,0:40:-0.00,-9.44,-151.36	0/1:35:19,16:40:-65.31,0.00,-79.55	0/0:21:21,0:40:-0.00,-6.13,-99.35	0/1:23:8,15:40:-64.19,0.00,-31.15	0/1:38:26,12:40:-45.49,0.00,-111.74	0/1:44:21,23:40:-95.69,0.00,-86.30	0/1:31:17,14:40:-57.05,0.00,-71.30	0/1:22:12,10:40:-40.85,0.00,-50.36	0/1:29:10,19:40:-81.30,0.00,-38.80	0/1:26:18,8:40:-30.19,0.00,-77.53	0/1:19:10,9:40:-37.03,0.00,-41.81	0/1:8:6,2:40:-7.24,-0.00,-26.21	1/1:39:0,39:40:-184.34,-11.49,-0.00	0/1:29:13,16:40:-67.11,0.00,-52.99	0/0:22:22,0:40:-0.00,-6.43,-104.08	0/1:21:8,13:40:-55.34,0.00,-31.75	1/1:27:0,27:40:-127.60,-7.88,-0.00	0/1:23:14,9:40:-35.82,0.00,-59.52	1/1:24:0,24:40:-113.42,-6.98,-0.00	1/1:29:0,29:40:-137.06,-8.48,-0.00	1/1:47:0,47:40:-222.17,-13.90,-0.00	0/0:28:28,0:40:-0.00,-8.24,-132.45	1/1:25:0,25:40:-118.15,-7.28,-0.00	0/0:27:27,0:40:-0.00,-7.94,-127.72	0/1:26:16,10:40:-39.65,0.00,-68.07	0/1:19:10,9:40:-37.03,0.00,-41.81	0/1:43:22,21:40:-86.54,0.00,-91.33
235	38	.	A	G	.	PASS	NS=87;AF=0.425	GT:DP:AD:GQ:GL	1/1:26:0,26:40:-122.56,-7.82,-0.00	1/1:20:0,20:40:-94.24,-6.01,-0.00	1/1:47:0,47:40:-221.68,-14.14,-0.00	1/1:21:0,21:40:-98.96,-6.31,-0.00	1/1:36:0,36:40:-169.76,-10.83,-0.00	1/1:30:0,30:40:-141.44,-9.02,-0.00	1/1:35:0,35:40:-165.04,-10.53,-0.00	1/1:24:0,24:40:-113.12,-7.21,-0.00	1/1:28:0,28:40:-132.00,-8.42,-0.00	1/1:33:0,33:40:-155.60,-9.92,-0.00	1/1:31:0,31:40:-146.16,-9.32,-0.00	1/1:31:1,30:40:-136.72,-4.60,-0.00	0/1:30:19,11:40:-42.74,0.00,-80.66	./.	0/1:36:14,22:40:-92.85,0.00,-55.25	0/1:20:10,10:40:-41.03,0.00,-41.19	1/1:23:0,23:40:-108.40,-6.91,-0.00	0/0:20:20,0:40:-0.00,-6.17,-94.56	0/1:34:21,13:40:-50.97,0.00,-88.89	1/1:31:0,31:40:-146.16,-9.32,-0.00	1/1:42:0,42:40:-198.08,-12.63,-0.00	0/1:26:12,14:40:-58.10,0.00,-48.82	0/0:48:48,0:40:-0.00,-14.60,-226.72	0/0:37:37,0:40:-0.00,-11.29,-174.80	0/1:40:20,20:40:-82.20,0.00,-82.37	0/1:7:2,5:40:-21.34,-0.00,-7.34	0/0:32:32,0:40:-0.00,-9.79,-151.20	0/1:35:16,19:40:-78.99,0.00,-64.99	0/1:36:17,19:40:-78.69,0.00,-69.41	1/1:48:0,48:40:-226.40,-14.44,-0.00	0/1:33:13,20:40:-84.31,0.00,-51.44	0/1:29:17,12:40:-47.76,0.00,-71.52	0/1:55:36,19:40:-72.97,0.00,-153.37	1/1:44:1,43:40:-198.08,-8.52,-0.00	1/1:28:0,28:40:-132.00,-8.42,-0.00	0/1:38:21,17:40:-68.65,0.00,-87.69	0/1:16:13,3:40:-9.19,-0.00,-56.55	0/1:42:17,25:40:-105.20,0.00,-67.61	0/0:34:34,0:40:-0.00,-10.39,-160.64	0/1:29:11,18:40:-76.08,0.00,-43.20	0/0:29:29,0:40:-0.00,-8.88,-137.04
237	24	.	C	T	.	PASS	NS=88;AF=0.091	GT:DP:AD:GQ:GL	0/0:15:15,0:40:-0.00,-5.20,-69.93	0/0:11:11,0:40:-0.00,-3.99,-51.70	0/0:27:27,0:40:-0.00,-8.81,-124.60	0/0:15:15,0:40:-0.00,-5.20,-69.93	0/0:25:25,0:40:-0.00,-8.21,-115.49	0/0:35:35,0:40:-0.00,-11.22,-161.05	0/0:9:9,0:40:-0.00,-3.39,-42.59	0/0:20:20,0:40:-0.00,-6.70,-92.71	0/0:24:24,0:40:-0.00,-7.91,-110.93	0/0:21:20,1:31:-0.00,-2.45,-88.15	0/0:23:23,0:40:-0.00,-7.61,-106.38	0/0:20:20,0:40:-0.00,-6.70,-92.71	0/0:16:16,0:40:-0.00,-5.50,-74.48	0/0:13:13,0:40:-0.00,-4.60,-60.81	0/0:21:21,0:40:-0.00,-7.00,-97.26	0/0:17:17,0:40:-0.00,-5.80,-79.04	0/0:25:25,0:40:-0.00,-8.21,-115.49	0/0:19:19,0:40:-0.00,-6.40,-88.15	0/0:12:12,0:40:-0.00,-4.29,-56.26	0/0:18:18,0:40:-0.00,-6.10,-83.59	0/0:17:17,0:40:-0.00,-5.80,-79.04	0/0:31:31,0:40:-0.00,-10.01,-142.83	0/0:20:19,1:27:-0.00,-2.15,-83.60	0/0:18:18,0:40:-0.00,-6.10,-83.59	0/0:32:32,0:40:-0.00,-10.31,-147.38	./.	0/0:9:9,0:40:-0.00,-3.39,-42.59	0/0:17:17,0:40:-0.00,-5.80,-79.04	0/0:16:16,0:40:-0.00,-5.50,-74.48	0/0:20:20,0:40:-0.00,-6.70,-92.71	0/0:22:22,0:40:-0.00,-7.30,-101.82	0/0:13:13,0:40:-0.00,-4.60,-60.81	0/0:18:18,0:40:-0.00,-6.10,-83.59	0/0:12:12,0:40:-0.00,-4.29,-56.26	0/0:27:27,0:40:-0.00,-8.81,-124.60	0/0:17:17,0:40:-0.00,-5.80,-79.04	0/0:34:34,0:40:-0.00,-10.92,-156.49	0/0:23:23,0:40:-0.00,-7.61,-106.38	0/0:12:12,0:40:-0.00,-4.29,-56.26	0/0:27:27,0:40:-0.00,-8.81,-124.60	0/0:19:19,0:40:-0.00,-6.40,-88.15
239	12	.	G	C	.	PASS	NS=82;AF=0.335	GT:DP:AD:GQ:GL	./.	1/1:17:0,17:40:-75.15,-5.21,-0.00	1/1:18:0,18:40:-79.60,-5.51,-0.00	0/1:20:18,2:30:-2.42,-0.00,-73.84	1/1:23:1,22:32:-92.92,-2.57,-0.00	0/1:13:2,11:40:-44.50,-0.00,-4.88	1/1:18:0,18:40:-79.60,-5.51,-0.00	1/1:19:0,19:40:-84.04,-5.81,-0.00	1/1:17:0,17:40:-75.15,-5.21,-0.00	1/1:11:0,11:40:-48.50,-3.40,-0.00	1/1:17:0,17:40:-75.15,-5.21,-0.00	1/1:13:0,13:40:-57.39,-4.01,-0.00	0/1:16:11,5:40:-16.94,0.00,-43.95	0/1:14:11,3:40:-8.66,-0.00,-44.55	0/1:24:6,18:40:-72.28,-0.00,-19.33	./.	1/1:21:0,21:40:-92.92,-6.41,-0.00	1/1:19:0,19:40:-84.04,-5.81,-0.00	1/1:23:1,22:32:-92.92,-2.57,-0.00	1/1:23:0,23:40:-101.80,-7.02,-0.00	1/1:26:0,26:40:-115.13,-7.92,-0.00	1/1:28:0,28:40:-124.01,-8.52,-0.00	0/1:9:3,6:40:-23.49,-0.00,-10.52	0/1:25:13,12:40:-45.33,-0.00,-50.13	1/1:16:0,16:40:-70.71,-4.91,-0.00	1/1:8:0,8:31:-35.18,-2.50,-0.00	1/1:21:0,21:40:-92.92,-6.41,-0.00	1/1:16:0,16:40:-70.71,-4.91,-0.00	0/1:24:10,14:40:-54.51,-0.00,-37.10	./.	0/0:19:19,0:40:-0.00,-6.17,-84.75	1/1:11:0,11:40:-48.50,-3.40,-0.00	./.	0/1:15:9,6:40:-21.69,0.00,-35.37	0/1:22:8,14:40:-55.11,0.00,-28.82	0/0:13:13,0:40:-0.00,-4.36,-58.10	0/0:12:12,0:40:-0.00,-4.06,-53.66	0/1:19:11,8:40:-29.37,0.00,-43.05	./.	0/1:22:15,7:40:-24.02,0.00,-59.91	0/0:12:12,0:40:-0.00,-4.06,-53.66
241	131	.	G	C	.	PASS	NS=89;AF=0.067	GT:DP:AD:GQ:GL	0/0:30:30,0:40:-0.00,-9.90,-91.17	0/0:32:32,0:40:-0.00,-10.50,-97.15	0/0:30:30,0:40:-0.00,-9.90,-91.17	0/0:26:26,0:40:-0.00,-8.70,-79.20	0/0:29:29,0:40:-0.00,-9.60,-88.17	0/0:53:53,0:40:-0.00,-16.81,-159.96	0/0:35:35,0:40:-0.00,-11.40,-106.12	0/0:34:34,0:40:-0.00,-11.10,-103.13	0/0:25:25,0:40:-0.00,-8.40,-76.21	0/0:51:51,0:40:-0.00,-16.21,-153.98	0/0:39:39,0:40:-0.00,-12.61,-118.09	0/0:29:29,0:40:-0.00,-9.60,-88.17	0/0:19:19,0:40:-0.00,-6.59,-58.26	0/0:30:30,0:40:-0.00,-9.90,-91.17	0/0:49:49,0:40:-0.00,-15.61,-148.00	0/0:55:55,0:40:0.00,-17.42,-165.95	0/0:29:29,0:40:-0.00,-9.60,-88.17	0/0:21:21,0:40:-0.00,-7.20,-64.24	0/0:23:23,0:40:-0.00,-7.80,-70.23	0/0:32:32,0:40:-0.00,-10.50,-97.15	0/0:30:30,0:40:-0.00,-9.90,-91.17	0/0:29:29,0:40:-0.00,-9.60,-88.17	0/0:48:48,0:40:-0.00,-15.31,-145.01	0/0:38:38,0:40:-0.00,-12.31,-115.09	0/0:35:35,0:40:-0.00,-11.40,-106.12	0/0:11:11,0:40:-0.00,-4.19,-34.33	0/0:31:31,0:40:-0.00,-10.20,-94.16	0/0:31:31,0:40:-0.00,-10.20,-94.16	0/0:34:34,0:40:-0.00,-11.10,-103.13	0/0:30:30,0:40:-0.00,-9.90,-91.17	0/0:32:32,0:40:-0.00,-10.50,-97.15	0/0:33:33,0:40:-0.00,-10.80,-100.14	0/0:37:37,0:40:-0.00,-12.01,-112.10	0/0:47:46,1:40:-0.00,-12.02,-136.03	0/0:36:36,0:40:-0.00,-11.70,-109.11	0/0:31:31,0:40:-0.00,-10.20,-94.16	0/0:23:23,0:40:-0.00,-7.80,-70.23	0/0:25:25,0:40:-0.00,-8.40,-76.21	0/0:33:33,0:40:-0.00,-10.80,-100.14	0/0:39:39,0:40:-0.00,-12.61,-118.09	0/0:47:47,0:40:-0.00,-15.01,-142.02
243	62	.	C	A	.	PASS	NS=85;AF=0.288	GT:DP:AD:GQ:GL	0/0:23:23,0:40:-0.00,-7.48,-108.74	0/0:27:27,0:40:-0.00,-8.68,-127.57	0/0:54:54,0:40:0.00,-16.81,-254.68	0/0:33:33,0:40:-0.00,-10.49,-155.82	0/0:43:43,0:40:-0.00,-13.50,-202.89	0/0:26:26,0:40:-0.00,-8.38,-122.86	0/0:23:23,0:40:-0.00,-7.48,-108.74	0/0:37:37,0:40:-0.00,-11.69,-174.65	0/0:29:29,0:40:-0.00,-9.28,-136.98	0/0:37:37,0:40:-0.00,-11.69,-174.65	1/1:35:1,34:40:-154.89,-5.92,-0.00	0/0:27:26,1:40:-0.00,-3.97,-118.15	0/0:19:19,0:40:-0.00,-6.27,-89.91	0/0:29:29,0:40:-0.00,-9.28,-136.98	0/0:31:31,0:40:-0.00,-9.88,-146.40	0/1:36:18,18:40:-73.35,0.00,-73.81	0/0:27:26,1:40:-0.00,-3.97,-118.15	0/1:35:17,18:40:-73.65,0.00,-69.40	0/0:33:33,0:40:-0.00,-10.49,-155.82	1/1:25:0,25:40:-117.23,-7.62,-0.00	0/1:24:8,16:40:-67.55,0.00,-30.35	1/1:16:0,16:40:-74.86,-4.91,-0.00	./.	./.	0/0:30:30,0:40:-0.00,-9.58,-141.69	0/0:8:8,0:36:-0.00,-2.96,-38.12	0/0:23:23,0:40:-0.00,-7.48,-108.74	0/0:24:24,0:40:-0.00,-7.78,-113.45	0/0:45:45,0:40:-0.00,-14.10,-212.31	0/0:46:46,0:40:-0.00,-14.40,-217.02	0/0:34:34,0:40:-0.00,-10.79,-160.52	0/0:36:36,0:40:-0.00,-11.39,-169.94	0/0:32:32,0:40:-0.00,-10.18,-151.11	0/0:41:41,0:40:-0.00,-12.89,-193.48	0/0:29:29,0:40:-0.00,-9.28,-136.98	0/0:22:22,0:40:-0.00,-7.17,-104.03	0/0:15:15,0:40:-0.00,-5.07,-71.08	0/1:29:19,10:40:-37.80,0.00,-80.63	0/0:34:34,0:40:-0.00,-10.79,-160.52	0/1:40:22,18:40:-72.15,0.00,-91.44	0/0:40:38,2:38:-0.00,-3.18,-169.94
245	11	.	C	T	.	PASS	NS=85;AF=0.100	GT:DP:AD:GQ:GL	0/0:24:24,0:40:-0.00,-8.02,-87.14	0/0:28:28,0:40:-0.00,-9.22,-101.45	0/0:24:24,0:40:-0.00,-8.02,-87.14	0/0:19:19,0:40:-0.00,-6.51,-69.25	0/0:26:26,0:40:-0.00,-8.62,-94.29	0/0:28:28,0:40:-0.00,-9.22,-101.45	0/0:16:16,0:40:-0.00,-5.61,-58.52	0/0:12:12,0:40:-0.00,-4.41,-44.21	0/0:18:18,0:40:-0.00,-6.21,-65.68	0/0:24:24,0:40:-0.00,-8.02,-87.14	0/0:20:20,0:40:-0.00,-6.81,-72.83	0/0:27:27,0:40:-0.00,-8.92,-97.87	0/0:22:22,0:40:-0.00,-7.42,-79.99	./.	0/0:29:29,0:40:-0.00,-9.52,-105.03	0/0:13:13,0:40:-0.00,-4.71,-47.79	./.	0/0:21:21,0:40:-0.00,-7.12,-76.41	0/0:32:32,0:40:-0.00,-10.43,-115.76	0/0:20:20,0:40:-0.00,-6.81,-72.83	0/0:13:13,0:40:-0.00,-4.71,-47.79	0/0:34:34,0:40:-0.00,-11.03,-122.91	0/0:22:22,0:40:-0.00,-7.42,-79.99	0/0:25:25,0:40:-0.00,-8.32,-90.72	0/0:9:9,0:40:-0.00,-3.50,-33.48	./.	0/0:23:23,0:40:-0.00,-7.72,-83.56	0/0:13:13,0:40:-0.00,-4.71,-47.79	0/0:31:31,0:40:-0.00,-10.12,-112.18	0/0:22:22,0:40:-0.00,-7.42,-79.99	0/0:32:32,0:40:-0.00,-10.43,-115.76	0/0:26:25,0:40:-0.00,-8.32,-90.72	0/0:31:31,0:40:-0.00,-10.12,-112.18	0/0:11:11,0:40:-0.00,-4.11,-40.64	0/0:7:7,0:35:-0.00,-2.90,-26.33	0/0:47:47,0:40:-0.00,-14.94,-169.41	0/0:15:15,0:40:-0.00,-5.31,-54.95	0/0:24:24,0:40:-0.00,-8.02,-87.14	0/0:18:18,0:40:-0.00,-6.21,-65.68	0/0:40:40,0:40:-0.00,-12.83,-144.37	0/0:15:15,0:40:-0.00,-5.31,-54.95
247	65	.	A	C	.	PASS	NS=88;AF=0.114	GT:DP:AD:GQ:GL	0/0:19:19,0:40:-0.00,-6.34,-62.69	0/0:17:15,0:40:-0.00,-5.14,-49.78	0/0:19:19,0:40:-0.00,-6.34,-62.69	0/0:15:15,0:40:-0.00,-5.14,-49.78	0/0:24:24,0:40:-0.00,-7.85,-78.82	0/0:18:18,0:40:-0.00,-6.04,-59.46	0/0:26:26,0:40:-0.00,-8.45,-85.27	0/0:21:21,0:40:-0.00,-6.95,-69.14	0/0:34:34,0:40:-0.00,-10.86,-111.08	0/0:20:20,0:40:-0.00,-6.65,-65.91	0/0:14:14,0:40:-0.00,-4.84,-46.55	0/1:25:11,14:40:-37.02,0.00,-28.73	0/0:13:13,0:40:-0.00,-4.54,-43.33	0/1:34:14,20:40:-53.66,0.00,-35.70	0/0:21:21,0:40:-0.00,-6.95,-69.14	0/0:24:24,0:40:-0.00,-7.85,-78.82	0/0:15:15,0:40:-0.00,-5.14,-49.78	0/0:20:20,0:40:-0.00,-6.65,-65.91	0/0:16:16,0:40:-0.00,-5.44,-53.01	0/0:16:16,0:40:-0.00,-5.44,-53.01	0/1:21:7,14:40:-38.22,0.00,-17.03	0/1:21:10,11:40:-28.54,0.00,-26.70	0/1:14:6,8:40:-20.97,0.00,-15.91	0/1:23:13,10:40:-24.71,0.00,-35.78	0/1:21:9,12:40:-31.77,0.00,-23.48	./.	0/1:22:4,18:40:-50.82,-0.00,-7.05	0/0:20:20,0:40:-0.00,-6.65,-65.91	0/1:24:17,7:40:-14.73,0.00,-48.38	0/0:13:13,0:40:-0.00,-4.54,-43.33	0/1:20:9,11:40:-28.84,0.00,-23.78	0/1:23:12,11:40:-27.94,0.00,-32.56	0/0:18:18,0:40:-0.00,-6.04,-59.46	0/1:17:9,8:40:-20.07,0.00,-24.68	1/1:17:1,16:16:-47.03,-1.16,-0.03	0/1:29:18,11:40:-26.13,0.00,-50.11	0/1:5:4,1:16:-1.13,-0.03,-12.19	0/1:43:24,19:40:-47.73,0.00,-65.25	0/0:29:27,2:35:-0.00,-2.90,-82.04	0/0:31:31,0:40:-0.00,-9.95,-101.40	0/0:35:35,0:40:-0.00,-11.16,-114.30
248	63	.	A	C	.	PASS	NS=90;AF=0.417	GT:DP:AD:GQ:GL	0/1:49:28,21:40:-65.25,0.00,-92.16	1/1:79:2,77:40:-285.85,-16.04,0.00	0/1:47:31,16:40:-46.78,0.00,-104.20	0/1:42:23,19:40:-59.73,-0.00,-75.20	0/1:32:8,24:40:-81.81,-0.00,-20.99	1/1:40:0,40:40:-152.36,-11.93,-0.00	0/1:30:22,8:40:-21.38,-0.00,-74.99	1/1:35:2,33:34:-118.03,-2.80,-0.00	1/1:37:0,37:40:-140.91,-11.03,-0.00	0/1:27:12,15:40:-48.99,0.00,-37.75	0/1:45:14,31:40:-104.59,0.00,-39.97	1/1:32:2,30:25:-106.59,-1.90,-0.01	0/1:14:6,8:40:-26.20,0.00,-18.78	0/1:39:23,16:40:-49.19,0.00,-76.10	0/1:28:14,14:40:-44.87,0.00,-45.08	0/1:47:4,43:17:-149.79,-0.03,-1.25	0/1:33:18,15:40:-47.18,-0.00,-58.83	1/1:48:1,47:40:-175.24,-10.52,-0.00	1/1:50:0,50:40:-190.50,-14.94,-0.00	0/1:39:18,21:40:-68.26,0.00,-57.03	1/1:34:0,34:40:-129.47,-10.12,-0.00	0/1:50:29,21:40:-64.95,0.00,-95.67	1/1:46:0,46:40:-175.24,-13.73,-0.00	1/1:41:0,41:40:-156.17,-12.23,-0.00	0/1:38:20,18:40:-57.12,0.00,-64.96	0/1:11:6,5:40:-15.66,0.00,-19.68	1/1:40:0,40:40:-152.36,-11.93,-0.00	1/1:40:0,40:40:-152.36,-11.93,-0.00	1/1:35:1,34:40:-125.66,-6.61,-0.00	0/1:52:29,23:40:-71.97,0.00,-95.07	0/1:54:24,30:40:-98.07,0.00,-75.40	0/1:46:24,22:40:-69.97,0.00,-77.81	0/1:42:17,25:40:-82.61,-0.00,-52.31	1/1:31:1,30:40:-110.40,-5.41,-0.00	0/1:51:24,27:40:-87.53,0.00,-76.30	./.	1/1:52:0,52:40:-198.13,-15.54,-0.00	0/1:32:17,15:40:-47.48,-0.00,-55.32	0/1:24:10,14:40:-46.07,0.00,-31.03	1/1:38:0,38:40:-144.73,-11.33,-0.00	1/1:32:0,32:40:-121.84,-9.52,-0.00
251	5	.	A	G	.	PASS	NS=88;AF=0.483	GT:DP:AD:GQ:GL	0/1:23:8,15:40:-43.65,0.00,-20.14	0/1:37:23,14:40:-36.08,0.00,-66.44	0/1:28:19,9:40:-21.95,0.00,-55.68	1/1:51:0,51:40:-171.68,-15.22,-0.00	1/1:32:0,32:40:-107.70,-9.51,-0.00	0/1:32:12,20:40:-57.78,0.00,-30.90	0/1:40:16,24:40:-68.85,0.00,-41.96	1/1:32:1,31:40:-100.97,-6.14,-0.00	1/1:19:0,19:40:-63.92,-5.60,-0.00	0/1:28:12,16:40:-45.52,0.00,-32.10	0/0:21:21,0:40:-0.00,-6.26,-70.77	1/1:9:0,9:32:-30.25,-2.59,-0.00	./.	0/1:8:7,1:15:-1.06,-0.04,-21.32	0/1:19:12,7:40:-17.92,0.00,-34.81	0/0:16:16,0:40:-0.00,-4.75,-53.94	0/1:30:14,16:40:-44.92,0.00,-38.24	0/1:25:16,8:40:-19.78,0.00,-46.78	0/0:22:22,0:40:-0.00,-6.56,-74.14	0/0:23:23,0:40:-0.00,-6.86,-77.51	1/1:31:0,31:40:-104.33,-9.21,-0.00	0/1:42:22,20:40:-54.78,0.00,-61.57	0/0:34:33,1:40:-0.00,-6.80,-107.81	0/0:39:39,0:40:-0.00,-11.67,-131.39	1/1:29:0,29:40:-97.60,-8.61,-0.00	1/1:28:0,28:40:-94.23,-8.30,-0.00	0/0:32:31,1:40:-0.00,-6.20,-101.08	0/1:33:18,15:40:-40.65,0.00,-50.80	1/1:37:0,37:40:-124.54,-11.01,-0.00	0/1:23:6,17:40:-50.39,-0.00,-13.40	./.	0/1:35:16,19:40:-53.51,0.00,-43.47	1/1:24:0,24:40:-80.76,-7.10,-0.00	1/1:18:0,18:40:-60.56,-5.30,-0.00	0/0:38:38,0:40:-0.00,-11.37,-128.02	1/1:22:0,22:40:-74.03,-6.50,-0.00	./.	1/1:42:0,42:40:-141.38,-12.52,-0.00	0/1:28:15,13:40:-35.42,0.00,-42.21	1/1:33:0,33:40:-111.07,-9.81,-0.00	0/1:25:14,11:40:-29.58,0.00,-39.74
252	30	.	G	A	.	PASS	NS=91;AF=0.088	GT:DP:AD:GQ:GL	0/0:17:17,0:40:-0.00,-5.91,-79.04	0/1:22:9,13:40:-51.94,0.00,-35.09	0/1:38:21,17:40:-65.39,0.00,-85.07	0/1:21:12,9:40:-33.98,0.00,-49.09	0/1:13:11,2:40:-4.43,-0.00,-46.94	0/0:17:17,0:40:-0.00,-5.91,-79.04	0/0:23:23,0:40:-0.00,-7.72,-106.43	0/0:18:18,0:40:-0.00,-6.21,-83.60	0/0:18:18,0:40:-0.00,-6.21,-83.60	0/0:19:19,0:40:-0.00,-6.51,-88.17	0/0:10:10,0:40:-0.00,-3.80,-47.08	0/0:22:22,0:40:-0.00,-7.42,-101.87	0/1:16:11,5:40:-17.22,0.00,-46.03	0/1:12:7,5:40:-18.42,-0.00,-28.97	0/0:23:23,0:40:-0.00,-7.72,-106.43	0/0:22:22,0:40:-0.00,-7.42,-101.87	0/0:15:15,0:40:-0.00,-5.31,-69.90	0/1:14:7,7:40:-26.95,0.00,-28.37	0/0:19:19,0:40:-0.00,-6.51,-88.17	0/1:22:10,12:40:-47.37,0.00,-39.66	0/1:26:17,9:40:-32.47,0.00,-70.42	0/0:27:27,0:40:-0.00,-8.92,-124.69	0/0:27:27,0:40:-0.00,-8.92,-124.69	0/0:33:33,0:40:-0.00,-10.73,-152.09	1/1:27:1,26:36:-112.73,-2.94,-0.00	1/1:23:0,23:40:-103.60,-6.30,-0.00	0/0:32:32,0:40:-0.00,-10.43,-147.52	0/0:23:23,0:40:-0.00,-7.72,-106.43	0/0:18:18,0:40:-0.00,-6.21,-83.60	0/0:20:20,0:40:-0.00,-6.81,-92.73	0/1:29:15,14:40:-54.40,0.00,-60.38	0/0:19:19,0:40:-0.00,-6.51,-88.17	0/0:9:9,0:40:-0.00,-3.50,-42.51	0/0:14:14,0:40:-0.00,-5.01,-65.34	0/0:13:13,0:40:-0.00,-4.71,-60.77	0/0:13:13,0:40:-0.00,-4.71,-60.77	0/0:35:35,0:40:-0.00,-11.33,-161.22	0/0:17:17,0:40:-0.00,-5.91,-79.04	0/0:23:23,0:40:-0.00,-7.72,-106.43	0/0:20:20,0:40:-0.00,-6.81,-92.73	0/0:16:16,0:40:-0.00,-5.61,-74.47
254	56	.	C	G	.	PASS	NS=86;AF=0.221	GT:DP:AD:GQ:GL	0/1:8:3,5:40:-13.14,-0.00,-7.59	0/1:12:9,3:40:-5.57,-0.00,-25.51	0/0:24:22,2:17:-0.02,-1.25,-64.58	0/0:19:19,0:40:-0.00,-6.10,-61.37	0/0:23:23,0:40:-0.00,-7.30,-74.11	0/0:19:19,0:40:-0.00,-6.10,-61.37	0/1:15:8,7:40:-17.41,0.00,-21.42	0/0:21:21,0:40:-0.00,-6.70,-67.74	0/0:20:20,0:40:-0.00,-6.40,-64.55	0/0:19:19,0:40:-0.00,-6.10,-61.37	0/1:20:9,11:40:-28.65,0.00,-23.10	./.	0/0:24:24,0:40:-0.00,-7.60,-77.30	./.	0/1:17:6,11:40:-29.55,-0.00,-14.45	0/0:9:9,0:37:-0.00,-3.09,-29.50	0/1:25:13,12:40:-30.33,0.00,-34.35	1/1:23:0,21:40:-66.09,-5.88,-0.00	1/1:17:0,17:40:-53.34,-4.67,-0.00	0/1:25:7,18:40:-49.45,0.00,-15.23	0/0:16:16,0:40:-0.00,-5.20,-51.81	0/1:21:9,12:40:-31.54,0.00,-22.80	0/1:16:9,7:40:-17.11,0.00,-24.31	0/1:19:10,9:40:-22.58,0.00,-26.59	0/0:19:19,0:40:-0.00,-6.10,-61.37	./.	1/1:7:0,7:22:-21.49,-1.67,-0.01	0/0:22:21,1:40:-0.00,-3.81,-64.55	0/0:6:6,0:28:-0.00,-2.19,-19.95	0/0:21:21,0:40:-0.00,-6.70,-67.74	0/0:16:16,0:40:-0.00,-5.20,-51.81	0/1:20:13,7:40:-15.91,0.00,-35.85	0/0:16:16,0:40:-0.00,-5.20,-51.81	0/0:24:24,0:40:-0.00,-7.60,-77.30	0/1:14:9,5:40:-11.34,-0.00,-24.91	0/0:15:15,0:40:-0.00,-4.90,-48.62	0/0:20:20,0:40:-0.00,-6.40,-64.55	0/0:21:21,0:40:-0.00,-6.70,-67.74	0/0:12:12,0:40:-0.00,-3.99,-39.06	0/0:21:21,0:40:-0.00,-6.70,-67.74	1/1:24:0,24:40:-75.65,-6.78,-0.00
256	46	.	G	A	.	PASS	NS=90;AF=0.100	GT:DP:AD:GQ:GL	0/1:20:10,10:40:-27.58,0.00,-28.98	0/0:51:51,0:40:-0.00,-16.03,-176.23	0/0:47:47,0:40:-0.00,-14.82,-162.51	0/0:41:41,0:40:-0.00,-13.02,-141.95	0/0:27:27,0:40:-0.00,-8.80,-93.95	0/0:26:26,0:40:-0.00,-8.50,-90.53	0/0:26:26,0:40:-0.00,-8.50,-90.53	0/1:38:11,27:40:-80.44,0.00,-26.99	0/1:13:10,3:40:-5.69,-0.00,-31.09	0/1:19:11,8:40:-21.03,0.00,-32.71	0/0:27:27,0:40:-0.00,-8.80,-93.95	0/0:38:38,0:40:-0.00,-12.11,-131.66	0/0:24:24,0:40:-0.00,-7.90,-83.67	0/0:24:24,0:40:-0.00,-7.90,-83.67	0/0:41:41,0:40:-0.00,-13.02,-141.95	0/0:40:40,0:40:-0.00,-12.72,-138.52	0/0:21:20,1:40:-0.00,-3.57,-66.53	0/0:39:39,0:40:-0.00,-12.42,-135.09	0/0:28:28,0:40:-0.00,-9.11,-97.38	0/0:33:33,0:40:-0.00,-10.61,-114.52	0/0:22:21,0:40:-0.00,-7.00,-73.39	0/0:35:35,0:40:-0.00,-11.21,-121.38	0/0:36:36,0:40:-0.00,-11.51,-124.81	0/0:38:38,0:40:-0.00,-12.11,-131.66	0/0:24:24,0:40:-0.00,-7.90,-83.67	0/0:20:20,0:40:-0.00,-6.70,-69.96	0/0:41:41,0:40:-0.00,-13.02,-141.95	0/0:38:38,0:40:-0.00,-12.11,-131.66	0/0:43:43,0:40:-0.00,-13.62,-148.80	0/0:27:27,0:40:-0.00,-8.80,-93.95	0/0:36:36,0:40:-0.00,-11.51,-124.81	0/0:32:32,0:40:-0.00,-10.31,-111.09	0/0:17:17,0:40:-0.00,-5.80,-59.68	0/0:20:20,0:40:-0.00,-6.70,-69.96	0/0:25:25,0:40:-0.00,-8.20,-87.10	0/0:27:27,0:40:-0.00,-8.80,-93.95	0/0:63:63,0:40:-0.00,-19.64,-217.36	0/0:31:31,0:40:-0.00,-10.01,-107.67	0/0:34:34,0:40:-0.00,-10.91,-117.95	0/0:47:47,0:40:-0.00,-14.82,-162.51	0/0:26:26,0:40:-0.00,-8.50,-90.53
258	53	.	C	T	.	PASS	NS=88;AF=0.062	GT:DP:AD:GQ:GL	0/0:23:23,0:40:-0.00,-7.74,-53.44	0/0:34:34,0:40:-0.00,-11.03,-78.23	0/0:33:33,0:40:-0.00,-10.73,-75.97	0/0:17:17,0:40:-0.00,-5.95,-39.92	0/0:33:33,0:40:-0.00,-10.73,-75.97	0/0:19:19,0:40:-0.00,-6.55,-44.43	0/0:33:33,0:40:-0.00,-10.73,-75.97	0/0:26:26,0:40:-0.00,-8.64,-60.20	0/0:21:21,0:40:-0.00,-7.15,-48.93	0/0:21:21,0:40:-0.00,-7.15,-48.93	0/0:25:14,0:40:-0.00,-5.06,-33.16	0/1:17:8,7:40:-10.42,-0.00,-14.28	0/0:19:19,0:40:-0.00,-6.55,-44.43	0/0:24:24,0:40:-0.00,-8.04,-55.69	0/0:21:21,0:40:-0.00,-7.15,-48.93	0/0:31:31,0:40:-0.00,-10.13,-71.47	0/0:18:18,0:40:-0.00,-6.25,-42.17	0/1:21:11,10:40:-15.39,0.00,-19.25	0/0:26:26,0:40:-0.00,-8.64,-60.20	0/0:19:10,0:40:-0.00,-3.86,-24.14	./.	0/0:24:24,0:40:-0.00,-8.04,-55.69	0/1:23:16,7:40:-8.03,-0.00,-29.92	0/1:27:13,14:40:-22.61,0.00,-21.97	0/0:22:22,0:40:-0.00,-7.45,-51.19	0/0:20:20,0:40:-0.00,-6.85,-46.68	0/1:30:15,15:40:-23.97,0.00,-25.58	./.	1/1:15:0,15:40:-32.19,-3.75,-0.00	0/1:24:13,11:40:-16.75,0.00,-22.86	0/0:26:26,0:40:-0.00,-8.64,-60.20	0/0:26:26,0:40:-0.00,-8.64,-60.20	0/0:25:25,0:40:-0.00,-8.34,-57.95	0/0:25:25,0:40:-0.00,-8.34,-57.95	0/1:19:9,10:40:-15.98,0.00,-15.34	./.	0/0:41:41,0:40:-0.00,-13.12,-94.00	0/0:34:34,0:40:-0.00,-11.03,-78.23	0/0:26:26,0:40:-0.00,-8.64,-60.20	0/0:38:38,0:40:-0.00,-12.22,-87.24	0/1:15:11,4:40:-3.66,-0.00,-21.04
259	5	.	G	T	.	PASS	NS=81;AF=0.160	GT:DP:AD:GQ:GL	0/0:26:26,0:40:-0.00,-8.53,-118.86	0/0:10:10,0:40:-0.00,-3.72,-46.24	0/0:28:28,0:40:-0.00,-9.14,-127.94	0/0:19:19,0:40:-0.00,-6.43,-87.09	0/0:36:36,0:40:-0.00,-11.54,-164.25	0/0:20:20,0:40:-0.00,-6.73,-91.63	0/0:25:25,0:40:-0.00,-8.23,-114.32	0/0:15:15,0:40:-0.00,-5.22,-68.93	0/0:25:25,0:40:-0.00,-8.23,-114.32	0/0:26:26,0:40:-0.00,-8.53,-118.86	0/0:18:18,0:40:-0.00,-6.13,-82.55	0/0:26:26,0:40:-0.00,-8.53,-118.86	0/0:31:31,0:40:-0.00,-10.04,-141.56	0/0:17:17,0:40:-0.00,-5.82,-78.01	0/0:15:15,0:40:-0.00,-5.22,-68.93	0/0:19:19,0:40:-0.00,-6.43,-87.09	0/0:18:18,0:40:-0.00,-6.13,-82.55	0/0:16:16,0:40:-0.00,-5.52,-73.47	0/0:17:17,0:40:-0.00,-5.82,-78.01	0/0:14:14,0:40:-0.00,-4.92,-64.39	0/0:32:32,0:40:-0.00,-10.34,-146.10	0/0:39:39,0:40:-0.00,-12.45,-177.87	0/0:25:25,0:40:-0.00,-8.23,-114.32	0/0:25:25,0:40:-0.00,-8.23,-114.32	0/0:17:17,0:40:-0.00,-5.82,-78.01	./.	0/0:24:24,0:40:-0.00,-7.93,-109.78	0/0:14:14,0:40:-0.00,-4.92,-64.39	0/0:22:22,0:40:-0.00,-7.33,-100.71	0/0:19:19,0:40:-0.00,-6.43,-87.09	0/0:19:19,0:40:-0.00,-6.43,-87.09	0/0:26:26,0:40:-0.00,-8.53,-118.86	0/0:27:27,0:40:-0.00,-8.83,-123.40	0/0:23:23,0:40:-0.00,-7.63,-105.24	0/0:34:34,0:40:-0.00,-10.94,-155.17	0/0:25:25,0:40:-0.00,-8.23,-114.32	0/0:31:31,0:40:-0.00,-10.04,-141.56	0/0:42:42,0:40:-0.00,-13.35,-191.49	0/0:20:20,0:40:-0.00,-6.73,-91.63	0/0:16:16,0:40:-0.00,-5.52,-73.47	0/0:12:12,0:40:-0.00,-4.32,-55.32
260	8	.	C	T	.	PASS	NS=83;AF=0.211	GT:DP:AD:GQ:GL	0/0:35:35,0:40:-0.00,-11.11,-171.72	0/0:54:54,0:40:-0.00,-16.83,-264.59	0/0:45:45,0:40:-0.00,-14.12,-220.60	0/0:62:62,0:40:0.00,-19.24,-303.69	0/0:56:56,0:40:0.00,-17.43,-274.36	./.	0/0:31:31,0:40:-0.00,-9.90,-152.17	0/0:34:34,0:40:-0.00,-10.81,-166.83	0/0:33:33,0:40:-0.00,-10.51,-161.95	0/0:42:42,0:40:-0.00,-13.22,-205.93	0/0:45:45,0:40:-0.00,-14.12,-220.60	0/1:44:30,14:40:-54.61,0.00,-133.46	0/0:35:34,1:40:-0.00,-6.22,-161.95	0/0:47:46,1:40:-0.00,-9.83,-220.60	0/0:26:26,0:40:-0.00,-8.40,-127.73	0/0:41:40,1:40:-0.00,-8.03,-191.27	0/0:60:60,0:40:-0.00,-18.63,-293.91	0/0:39:39,0:40:-0.00,-12.31,-191.27	0/0:42:42,0:40:-0.00,-13.22,-205.93	0/0:54:54,0:40:-0.00,-16.83,-264.59	0/0:55:54,1:40:-0.00,-12.24,-259.70	1/1:47:0,47:40:-229.06,-14.07,-0.00	0/1:29:15,14:40:-59.12,0.00,-64.67	0/1:50:21,29:40:-126.12,0.00,-87.67	1/1:38:0,38:40:-185.08,-11.36,-0.00	1/1:31:0,31:40:-150.86,-9.25,-0.00	1/1:51:1,50:40:-238.84,-10.38,-0.00	0/1:46:26,20:40:-83.33,0.00,-113.31	0/1:48:26,22:40:-92.51,0.00,-112.71	0/1:38:20,18:40:-75.97,0.00,-86.39	0/1:54:25,29:40:-124.91,0.00,-106.02	0/1:60:29,31:40:-132.88,0.00,-123.76	0/0:35:35,0:40:-0.00,-11.11,-171.72	0/0:47:47,0:40:-0.00,-14.72,-230.37	0/0:40:40,0:40:-0.00,-12.61,-196.16	./.	0/0:83:83,0:40:0.00,-25.56,-406.33	1/1:46:0,46:40:-224.18,-13.77,-0.00	./.	0/0:23:23,0:40:-0.00,-7.50,-113.07	0/0:42:42,0:40:-0.00,-13.22,-205.93
261	115	.	G	A	.	PASS	NS=84;AF=0.089	GT:DP:AD:GQ:GL	0/0:14:14,0:40:-0.00,-5.39,-63.39	0/0:14:14,0:40:-0.00,-5.39,-63.39	0/0:10:10,0:40:-0.00,-4.19,-45.56	0/0:17:17,0:40:-0.00,-6.29,-76.76	0/0:22:22,0:40:-0.00,-7.80,-99.04	0/0:24:24,0:40:-0.00,-8.40,-107.95	0/0:25:25,0:40:-0.00,-8.70,-112.40	0/0:9:9,0:40:-0.00,-3.89,-41.11	0/0:22:22,0:40:-0.00,-7.80,-99.04	0/0:19:19,0:40:-0.00,-6.90,-85.67	0/0:12:12,0:40:-0.00,-4.79,-54.48	0/0:13:13,0:40:-0.00,-5.09,-58.93	0/0:28:28,0:40:-0.00,-9.60,-125.77	0/0:14:14,0:40:-0.00,-5.39,-63.39	0/0:11:11,0:40:-0.00,-4.49,-50.02	0/0:21:21,0:40:-0.00,-7.50,-94.58	0/0:15:15,0:40:-0.00,-5.69,-67.84	0/0:25:25,0:40:-0.00,-8.70,-112.40	0/0:13:13,0:40:-0.00,-5.09,-58.93	0/0:20:20,0:40:-0.00,-7.20,-90.12	0/0:15:15,0:40:-0.00,-5.69,-67.84	0/0:17:17,0:40:-0.00,-6.29,-76.76	0/0:31:31,0:40:-0.00,-10.51,-139.14	0/0:10:10,0:40:-0.00,-4.19,-45.56	0/0:11:11,0:40:-0.00,-4.49,-50.02	./.	0/0:4:4,0:30:-0.00,-2.38,-18.83	0/0:8:8,0:40:-0.00,-3.58,-36.65	0/0:13:13,0:40:-0.00,-5.09,-58.93	0/0:12:12,0:40:-0.00,-4.79,-54.48	0/0:22:22,0:40:-0.00,-7.80,-99.04	0/0:17:17,0:40:-0.00,-6.29,-76.76	0/0:32:32,0:40:-0.00,-10.81,-143.60	0/0:12:12,0:40:-0.00,-4.79,-54.48	0/0:8:8,0:40:-0.00,-3.58,-36.65	0/0:21:21,0:40:-0.00,-7.50,-94.58	0/0:27:27,0:40:-0.00,-9.30,-121.32	0/0:20:20,0:40:-0.00,-7.20,-90.12	0/0:28:28,0:40:-0.00,-9.60,-125.77	0/0:26:26,0:40:-0.00,-9.00,-116.86	0/0:13:13,0:40:-0.00,-5.09,-58.93
265	2	.	A	G	.	PASS	NS=85;AF=0.271	GT:DP:AD:GQ:GL	0/1:34:23,11:40:-42.39,0.00,-100.69	0/1:45:29,16:40:-63.12,0.00,-126.22	./.	./.	1/1:37:0,37:40:-177.28,-10.79,-0.00	1/1:15:0,15:40:-71.51,-4.17,-0.00	1/1:31:0,31:40:-148.43,-8.98,-0.00	1/1:51:0,51:40:-244.59,-15.01,-0.00	1/1:42:1,41:40:-191.70,-7.49,-0.00	./.	0/1:51:31,20:40:-80.55,0.00,-134.03	0/1:45:25,20:40:-82.35,0.00,-106.99	0/1:26:10,16:40:-68.84,0.00,-40.60	0/0:27:26,1:40:-0.00,-3.58,-120.79	0/0:30:30,0:40:-0.00,-9.29,-144.83	./.	0/0:44:44,0:40:-0.00,-13.50,-212.14	0/1:28:14,14:40:-58.62,0.00,-59.23	0/0:48:48,0:40:-0.00,-14.70,-231.37	0/1:52:29,23:40:-94.67,0.00,-124.12	./.	0/0:27:27,0:40:-0.00,-8.38,-130.41	0/1:43:21,22:40:-92.57,0.00,-88.36	0/1:38:19,19:40:-79.65,0.00,-80.25	0/0:18:18,0:40:-0.00,-5.67,-87.14	0/0:17:17,0:40:-0.00,-5.37,-82.33	0/1:48:21,27:40:-115.10,0.00,-86.86	1/1:42:0,42:40:-201.32,-12.30,-0.00	1/1:45:2,43:40:-196.51,-3.58,-0.00	0/0:30:30,0:40:-0.00,-9.29,-144.83	0/1:54:34,20:40:-79.64,0.00,-147.55	1/1:42:0,42:40:-201.32,-12.30,-0.00	0/1:28:13,15:40:-63.43,0.00,-54.42	1/1:21:0,21:40:-100.36,-5.97,-0.00	0/1:37:22,15:40:-60.72,0.00,-94.98	0/1:30:16,14:40:-58.02,0.00,-68.24	1/1:40:0,40:40:-191.70,-11.69,-0.00	1/1:33:0,33:40:-158.05,-9.59,-0.00	0/1:27:18,9:40:-34.89,0.00,-78.76	0/0:49:49,0:40:-0.00,-15.01,-236.18	0/1:47:33,14:40:-52.90,0.00,-144.85
266	32	.	G	A	.	PASS	NS=86;AF=0.110	GT:DP:AD:GQ:GL	0/1:16:13,3:40:-4.62,-0.00,-39.71	1/1:7:0,7:22:-22.57,-1.68,-0.01	0/1:18:7,11:40:-31.15,0.00,-18.76	0/1:16:13,3:40:-4.62,-0.00,-39.71	0/1:16:10,6:40:-14.79,-0.00,-29.54	0/1:13:4,9:40:-25.87,-0.00,-10.09	1/1:15:0,15:40:-49.69,-4.08,-0.00	./.	0/1:27:15,12:40:-31.83,0.00,-43.18	1/1:8:0,8:25:-25.96,-1.97,-0.00	0/0:12:12,0:40:-0.00,-4.35,-41.87	0/0:16:16,0:40:-0.00,-5.55,-55.44	0/0:16:16,0:40:-0.00,-5.55,-55.44	0/0:7:7,0:35:-0.00,-2.85,-24.92	0/0:15:14,1:24:-0.01,-1.87,-45.27	0/0:28:28,0:40:-0.00,-9.16,-96.14	0/0:26:24,2:23:-0.01,-1.79,-75.80	0/0:11:11,0:40:-0.00,-4.05,-38.48	0/0:22:22,0:40:-0.00,-7.36,-75.79	0/0:15:15,0:40:-0.00,-5.25,-52.05	0/0:12:11,1:14:-0.05,-1.01,-35.14	0/0:14:14,0:40:-0.00,-4.95,-48.66	0/0:10:10,0:40:-0.00,-3.75,-35.09	0/0:24:24,0:40:-0.00,-7.96,-82.57	./.	./.	0/0:13:13,0:40:-0.00,-4.65,-45.27	0/0:11:11,0:40:-0.00,-4.05,-38.48	0/0:11:11,0:40:-0.00,-4.05,-38.48	0/0:12:12,0:40:-0.00,-4.35,-41.87	0/0:15:15,0:40:-0.00,-5.25,-52.05	0/0:16:16,0:40:-0.00,-5.55,-55.44	0/1:21:13,8:40:-20.07,0.00,-38.21	0/0:19:19,0:40:-0.00,-6.46,-65.61	0/1:19:9,10:40:-27.46,0.00,-25.24	0/0:16:16,0:40:-0.00,-5.55,-55.44	0/0:16:16,0:40:-0.00,-5.55,-55.44	0/0:24:24,0:40:-0.00,-7.96,-82.57	0/1:7:4,3:40:-7.33,-0.00,-11.90	0/1:13:8,5:40:-12.30,-0.00,-23.66	0/0:25:25,0:40:-0.00,-8.26,-85.96
267	6	.	A	G	.	PASS	NS=91;AF=0.066	GT:DP:AD:GQ:GL	0/1:39:19,20:40:-58.45,0.00,-56.50	0/0:47:47,0:40:-0.00,-15.03,-168.62	0/1:47:30,17:40:-45.38,0.00,-93.18	0/0:51:50,1:40:-0.00,-12.68,-175.73	0/1:78:47,31:40:-85.80,0.00,-144.26	0/0:57:57,0:40:0.00,-18.04,-204.15	0/1:28:10,18:40:-54.65,0.00,-27.83	0/0:37:36,1:40:-0.00,-8.47,-125.98	0/0:36:36,0:40:-0.00,-11.72,-129.53	0/1:32:21,11:40:-28.57,0.00,-65.72	0/0:39:39,0:40:-0.00,-12.62,-140.19	0/0:37:37,0:40:-0.00,-12.02,-133.09	0/0:42:42,0:40:-0.00,-13.52,-150.85	0/0:49:49,0:40:-0.00,-15.63,-175.73	0/0:37:37,0:40:-0.00,-12.02,-133.09	0/0:50:50,0:40:-0.00,-15.93,-179.28	0/0:39:39,0:40:-0.00,-12.62,-140.19	0/0:50:50,0:40:-0.00,-15.93,-179.28	0/0:30:30,0:40:-0.00,-9.91,-108.21	0/0:40:40,0:40:-0.00,-12.92,-143.75	0/0:38:38,0:40:-0.00,-12.32,-136.64	1/1:36:1,35:40:-119.21,-6.55,-0.00	0/0:32:31,1:40:-0.00,-6.96,-108.21	0/0:30:30,0:40:-0.00,-9.91,-108.21	0/0:45:45,0:40:-0.00,-14.43,-161.51	0/0:43:43,0:40:-0.00,-13.82,-154.41	0/1:47:25,22:40:-63.15,0.00,-75.42	0/0:39:39,0:40:-0.00,-12.62,-140.19	0/1:44:23,21:40:-60.50,0.00,-69.21	0/0:49:47,2:40:-0.00,-8.52,-161.51	0/0:42:42,0:40:-0.00,-13.52,-150.85	0/0:41:41,0:40:-0.00,-13.22,-147.30	0/0:27:26,0:40:-0.00,-8.71,-94.00	0/0:36:36,0:40:-0.00,-11.72,-129.53	0/1:57:38,19:40:-49.48,0.00,-118.60	0/0:35:35,0:40:-0.00,-11.42,-125.98	0/0:72:70,2:40:0.00,-15.44,-243.24	0/0:34:34,0:40:-0.00,-11.12,-122.43	0/1:79:37,42:40:-124.59,0.00,-108.43	0/0:34:34,0:40:-0.00,-11.12,-122.43	0/0:31:31,0:40:-0.00,-10.21,-111.77
268	28	.	C	T	.	PASS	NS=83;AF=0.066	GT:DP:AD:GQ:GL	0/0:18:18,0:40:-0.00,-6.36,-84.45	0/0:25:25,0:40:-0.00,-8.47,-116.74	0/0:24:24,0:40:-0.00,-8.17,-112.13	0/0:30:30,0:40:-0.00,-9.97,-139.80	0/0:11:11,0:40:-0.00,-4.26,-52.17	0/0:22:22,0:40:-0.00,-7.57,-102.90	0/0:22:22,0:40:-0.00,-7.57,-102.90	0/0:32:32,0:40:-0.00,-10.58,-149.02	0/0:30:30,0:40:-0.00,-9.97,-139.80	0/0:19:19,0:40:-0.00,-6.66,-89.07	0/0:12:12,0:40:-0.00,-4.56,-56.78	0/0:19:19,0:40:-0.00,-6.66,-89.07	0/0:20:20,0:40:-0.00,-6.96,-93.68	0/0:11:11,0:40:-0.00,-4.26,-52.17	0/0:20:20,0:40:-0.00,-6.96,-93.68	0/0:31:31,0:40:-0.00,-10.28,-144.41	0/0:7:7,0:37:-0.00,-3.05,-33.72	0/0:30:30,0:40:-0.00,-9.97,-139.80	0/0:21:21,0:40:-0.00,-7.27,-98.29	0/0:27:27,0:40:-0.00,-9.07,-125.96	0/0:28:28,0:40:-0.00,-9.37,-130.57	0/0:13:13,0:40:-0.00,-4.86,-61.39	0/0:30:30,0:40:-0.00,-9.97,-139.80	0/0:42:42,0:40:-0.00,-13.59,-195.14	0/0:22:22,0:40:-0.00,-7.57,-102.90	0/0:6:6,0:34:-0.00,-2.75,-29.11	0/0:35:35,0:40:-0.00,-11.48,-162.86	0/0:26:26,0:40:-0.00,-8.77,-121.35	0/0:28:28,0:40:-0.00,-9.37,-130.57	0/0:28:28,0:40:-0.00,-9.37,-130.57	0/0:10:10,0:40:-0.00,-3.95,-47.56	0/1:26:19,7:40:-23.51,0.00,-80.30	0/0:22:22,0:40:-0.00,-7.57,-102.90	0/0:25:25,0:40:-0.00,-8.47,-116.74	0/0:6:6,0:34:-0.00,-2.75,-29.11	./.	./.	0/0:8:8,0:40:-0.00,-3.35,-38.33	0/0:58:58,0:40:-0.00,-18.40,-268.94	0/0:29:29,0:40:-0.00,-9.67,-135.19	0/0:38:38,0:40:-0.00,-12.38,-176.70
269	23	.	G	A	.	PASS	NS=73;AF=0.158	GT:DP:AD:GQ:GL	0/0:11:11,0:40:-0.00,-3.80,-37.75	0/0:15:15,0:40:-0.00,-5.00,-51.10	0/0:21:21,0:40:-0.00,-6.81,-71.12	0/1:15:10,5:40:-11.68,-0.00,-29.41	0/0:16:16,0:40:-0.00,-5.30,-54.43	0/0:25:25,0:40:-0.00,-8.01,-84.46	0/0:31:31,0:40:-0.00,-9.81,-104.49	0/0:13:13,0:40:-0.00,-4.40,-44.42	0/0:24:24,0:40:-0.00,-7.71,-81.13	0/1:19:8,11:40:-30.50,0.00,-21.53	0/1:20:8,12:40:-33.54,0.00,-21.23	./.	0/0:8:8,0:35:-0.00,-2.90,-27.74	0/0:5:5,0:26:-0.00,-2.00,-17.73	0/0:15:15,0:40:-0.00,-5.00,-51.10	0/0:20:20,0:40:-0.00,-6.51,-67.78	0/0:8:8,0:35:-0.00,-2.90,-27.74	0/0:11:11,0:40:-0.00,-3.80,-37.75	0/0:17:17,0:40:-0.00,-5.60,-57.77	0/0:15:15,0:40:-0.00,-5.00,-51.10	0/1:18:8,10:40:-27.46,0.00,-21.83	0/1:18:4,14:40:-40.81,-0.00,-8.49	0/0:22:22,0:40:-0.00,-7.11,-74.45	0/0:13:13,0:40:-0.00,-4.40,-44.42	0/1:17:13,4:40:-7.74,-0.00,-38.82	./.	0/0:9:9,0:39:-0.00,-3.20,-31.08	0/0:16:16,0:40:-0.00,-5.30,-54.43	0/0:11:11,0:40:-0.00,-3.80,-37.75	0/0:14:14,0:40:-0.00,-4.70,-47.76	0/0:16:16,0:40:-0.00,-5.30,-54.43	1/1:10:0,10:31:-32.33,-2.45,-0.00	0/0:17:17,0:40:-0.00,-5.60,-57.77	0/1:13:6,7:40:-18.96,0.00,-16.67	0/1:17:12,5:40:-11.08,-0.00,-35.48	0/0:29:29,0:40:-0.00,-9.21,-97.81	1/1:27:0,27:40:-89.05,-7.57,-0.00	0/1:11:5,6:40:-16.22,-0.00,-13.93	0/0:32:32,0:40:-0.00,-10.12,-107.82	0/0:24:24,0:40:-0.00,-7.71,-81.13	1/1:8:0,8:24:-25.66,-1.86,-0.01
271	10	.	C	T	.	PASS	NS=78;AF=0.083	GT:DP:AD:GQ:GL	0/0:20:20,0:40:-0.00,-7.47,-73.18	0/0:22:22,0:40:-0.00,-8.07,-80.40	0/0:20:20,0:40:-0.00,-7.47,-73.18	0/0:33:33,0:40:-0.00,-11.38,-120.09	0/0:56:56,0:40:0.00,-18.30,-203.08	0/0:28:28,0:40:-0.00,-9.88,-102.05	0/0:25:25,0:40:-0.00,-8.97,-91.22	0/0:15:15,0:40:-0.00,-5.96,-55.14	0/0:15:15,0:40:-0.00,-5.96,-55.14	0/0:16:16,0:40:-0.00,-6.26,-58.75	0/0:41:41,0:40:-0.00,-13.79,-148.95	./.	0/1:19:16,3:40:-3.66,-0.00,-51.58	0/0:43:43,0:40:-0.00,-14.39,-156.17	0/0:43:43,0:40:-0.00,-14.39,-156.17	0/0:13:13,0:40:-0.00,-5.36,-47.92	0/0:17:17,0:40:-0.00,-6.57,-62.36	0/0:1:1,0:23:-0.01,-1.76,-4.63	0/0:8:8,0:40:-0.00,-3.86,-29.88	0/0:38:38,0:40:-0.00,-12.88,-138.13	1/1:26:2,24:15:-78.40,-1.08,-0.04	0/0:36:36,0:40:-0.00,-12.28,-130.91	0/0:29:29,0:40:-0.00,-10.18,-105.65	0/0:44:44,0:40:-0.00,-14.69,-159.78	0/0:35:35,0:40:-0.00,-11.98,-127.30	0/0:9:9,0:40:-0.00,-4.16,-33.49	0/0:41:41,0:40:-0.00,-13.79,-148.95	0/0:44:44,0:40:-0.00,-14.69,-159.78	0/0:21:21,0:40:-0.00,-7.77,-76.79	1/1:22:0,22:40:-78.36,-7.05,-0.00	0/0:21:21,0:40:-0.00,-7.77,-76.79	1/1:16:0,16:40:-56.72,-5.25,-0.00	0/0:34:34,0:40:-0.00,-11.68,-123.70	0/0:22:22,0:40:-0.00,-8.07,-80.40	0/0:28:28,0:40:-0.00,-9.88,-102.05	0/0:20:20,0:40:-0.00,-7.47,-73.18	0/0:25:25,0:40:-0.00,-8.97,-91.22	0/0:36:36,0:40:-0.00,-12.28,-130.91	0/0:48:48,0:40:-0.00,-15.89,-174.21	0/0:50:50,0:40:0.00,-16.50,-181.43	0/0:41:41,0:40:-0.00,-13.79,-148.95
272	27	.	G	C	.	PASS	NS=87;AF=0.276	GT:DP:AD:GQ:GL	0/1:49:20,29:40:-85.97,0.00,-55.13	./.	0/1:83:24,59:40:-180.32,0.00,-58.84	0/1:70:33,37:40:-107.54,0.00,-94.13	0/1:54:22,31:40:-91.73,0.00,-60.90	1/1:42:2,40:40:-131.93,-5.51,-0.00	1/1:59:0,59:40:-205.14,-17.60,0.00	0/1:49:27,22:40:-61.56,0.00,-79.53	1/1:51:0,51:40:-177.25,-15.19,-0.00	1/1:42:0,42:40:-145.88,-12.48,-0.00	1/1:54:0,54:40:-187.71,-16.09,0.00	./.	1/1:56:3,52:40:-170.28,-5.94,-0.00	1/1:68:0,68:40:-236.51,-20.31,0.00	1/1:66:0,66:40:-229.54,-19.71,0.00	0/1:56:31,25:40:-69.92,0.00,-91.37	./.	0/0:54:51,3:40:-0.00,-6.18,-167.87	0/0:53:53,0:40:0.00,-16.33,-185.30	1/1:58:1,57:40:-194.68,-13.81,-0.00	0/0:69:68,1:40:0.00,-17.66,-234.10	0/1:51:31,20:40:-53.99,0.00,-92.87	0/1:54:35,19:40:-49.60,0.00,-105.92	0/1:59:32,27:40:-75.99,0.00,-93.95	./.	0/1:64:33,31:40:-88.43,0.00,-95.94	1/1:56:0,56:40:-194.68,-16.70,0.00	0/0:59:59,0:40:0.00,-18.14,-206.21	0/0:60:59,1:40:0.00,-14.95,-202.73	0/1:60:37,23:40:-61.74,0.00,-111.08	0/0:60:60,0:40:0.00,-18.44,-209.70	0/1:37:19,18:40:-51.23,0.00,-55.25	1/1:41:0,41:40:-142.39,-12.18,-0.00	0/1:39:21,18:40:-50.63,0.00,-61.63	0/1:47:21,26:40:-76.11,0.00,-59.22	1/1:37:0,37:40:-128.45,-10.98,-0.00	0/1:53:15,37:40:-112.95,0.00,-36.80	0/1:54:27,27:40:-77.49,0.00,-78.03	1/1:61:0,61:40:-212.11,-18.20,0.00	1/1:47:2,45:40:-149.36,-7.02,-0.00	0/1:37:18,19:40:-54.72,0.00,-51.77
273	7	.	T	C	.	PASS	NS=76;AF=0.171	GT:DP:AD:GQ:GL	0/1:24:15,9:40:-35.04,0.00,-65.05	0/1:33:28,5:40:-13.48,-0.00,-123.60	0/0:29:29,0:40:-0.00,-8.87,-138.39	0/0:22:22,0:40:-0.00,-6.77,-105.40	0/1:43:29,14:40:-52.88,0.00,-125.30	0/1:25:14,11:40:-44.17,0.00,-60.04	0/0:23:23,0:40:-0.00,-7.07,-110.12	0/0:17:17,0:40:-0.00,-5.26,-81.84	0/0:25:25,0:40:-0.00,-7.67,-119.54	./.	0/0:21:21,0:40:-0.00,-6.47,-100.69	0/1:43:21,22:40:-90.58,0.00,-87.60	0/0:15:15,0:40:-0.00,-4.66,-72.42	0/1:25:23,2:23:-1.76,-0.01,-102.45	0/1:63:33,30:40:-122.26,0.00,-138.13	0/1:44:10,34:40:-146.83,0.00,-35.47	./.	0/1:51:27,24:40:-97.60,0.00,-113.47	0/1:27:15,12:40:-48.28,0.00,-64.15	0/1:41:28,13:40:-48.77,0.00,-121.19	./.	0/0:13:13,0:40:-0.00,-4.06,-62.99	0/0:20:20,0:40:-0.00,-6.16,-95.98	0/0:23:23,0:40:-0.00,-7.07,-110.12	0/0:23:23,0:40:-0.00,-7.07,-110.12	0/0:12:12,0:40:-0.00,-3.76,-58.28	0/0:24:24,0:40:-0.00,-7.37,-114.83	0/0:18:17,1:13:-0.06,-0.91,-77.19	./.	0/1:35:15,20:40:-83.57,0.00,-61.74	0/0:29:29,0:40:-0.00,-8.87,-138.39	0/0:43:43,0:40:-0.00,-13.09,-204.36	0/1:44:27,17:40:-66.72,0.00,-115.58	./.	0/1:46:30,16:40:-61.41,0.00,-129.11	./.	./.	0/0:23:23,0:40:-0.00,-7.07,-110.12	0/1:44:27,17:40:-66.72,0.00,-115.58	0/0:30:30,0:40:-0.00,-9.17,-143.10	0/1:25:10,15:40:-63.02,0.00,-41.19
276	115	.	T	C	.	PASS	NS=81;AF=0.099	GT:DP:AD:GQ:GL	0/0:13:13,0:40:-0.00,-4.60,-56.61	./.	0/0:18:18,0:40:-0.00,-6.11,-77.89	0/0:16:16,0:40:-0.00,-5.50,-69.38	0/0:9:9,0:40:-0.00,-3.40,-39.58	0/0:10:10,0:40:-0.00,-3.70,-43.84	0/0:9:9,0:40:-0.00,-3.40,-39.58	0/0:10:10,0:40:-0.00,-3.70,-43.84	0/0:8:8,0:37:-0.00,-3.10,-35.32	0/0:11:11,0:40:-0.00,-4.00,-48.09	0/0:11:11,0:40:-0.00,-4.00,-48.09	0/0:9:9,0:40:-0.00,-3.40,-39.58	0/0:8:8,0:37:-0.00,-3.10,-35.32	0/0:12:12,0:40:-0.00,-4.30,-52.35	0/0:13:13,0:40:-0.00,-4.60,-56.61	0/0:7:7,0:34:-0.00,-2.79,-31.07	0/0:13:13,0:40:-0.00,-4.60,-56.61	./.	0/0:9:9,0:40:-0.00,-3.40,-39.58	0/0:10:10,0:40:-0.00,-3.70,-43.84	0/0:9:9,0:40:-0.00,-3.40,-39.58	0/0:13:13,0:40:-0.00,-4.60,-56.61	0/0:15:15,0:40:-0.00,-5.20,-65.12	0/0:14:14,0:40:-0.00,-4.90,-60.86	0/0:16:16,0:40:-0.00,-5.50,-69.38	./.	0/0:13:13,0:40:-0.00,-4.60,-56.61	0/0:6:6,0:31:-0.00,-2.49,-26.81	0/0:10:10,0:40:-0.00,-3.70,-43.84	0/0:7:7,0:34:-0.00,-2.79,-31.07	0/0:19:19,0:40:-0.00,-6.41,-82.15	0/0:16:16,0:40:-0.00,-5.50,-69.38	0/0:8:8,0:37:-0.00,-3.10,-35.32	0/0:6:6,0:31:-0.00,-2.49,-26.81	0/0:10:10,0:40:-0.00,-3.70,-43.84	0/0:9:9,0:40:-0.00,-3.40,-39.58	0/0:11:11,0:40:-0.00,-4.00,-48.09	0/0:8:8,0:37:-0.00,-3.10,-35.32	0/0:17:17,0:40:-0.00,-5.80,-73.63	0/0:20:20,0:40:-0.00,-6.71,-86.40	0/0:14:14,0:40:-0.00,-4.90,-60.86
279	31	.	T	C	.	PASS	NS=88;AF=0.182	GT:DP:AD:GQ:GL	0/0:12:12,0:40:-0.00,-4.09,-56.53	0/0:19:19,0:40:-0.00,-6.20,-88.94	0/0:15:15,0:40:-0.00,-5.00,-70.42	0/0:20:20,0:40:-0.00,-6.50,-93.57	0/0:28:28,0:40:-0.00,-8.91,-130.62	0/0:17:17,0:40:-0.00,-5.60,-79.68	0/0:26:26,0:40:-0.00,-8.31,-121.36	0/0:35:35,0:40:-0.00,-11.02,-163.03	0/0:17:17,0:40:-0.00,-5.60,-79.68	0/0:29:29,0:40:-0.00,-9.21,-135.25	0/0:30:30,0:40:-0.00,-9.51,-139.88	0/0:13:13,0:40:-0.00,-4.39,-61.16	0/0:21:21,0:40:-0.00,-6.80,-98.20	0/0:11:11,0:40:-0.00,-3.79,-51.90	./.	0/0:21:21,0:40:-0.00,-6.80,-98.20	0/0:26:26,0:40:-0.00,-8.31,-121.36	0/0:11:11,0:40:-0.00,-3.79,-51.90	0/0:30:30,0:40:-0.00,-9.51,-139.88	0/0:18:18,0:40:-0.00,-5.90,-84.31	0/0:32:32,0:40:-0.00,-10.11,-149.14	0/0:34:34,0:40:-0.00,-10.71,-158.40	0/0:23:23,0:40:-0.00,-7.40,-107.47	0/0:24:24,0:40:-0.00,-7.70,-112.10	0/0:38:38,0:40:-0.00,-11.92,-176.92	0/0:5:5,0:26:-0.00,-1.99,-24.13	0/0:38:38,0:40:-0.00,-11.92,-176.92	0/0:45:45,0:40:-0.00,-14.03,-209.33	0/0:20:20,0:40:-0.00,-6.50,-93.57	0/0:32:32,0:40:-0.00,-10.11,-149.14	0/0:34:34,0:40:-0.00,-10.71,-158.40	0/0:23:23,0:40:-0.00,-7.40,-107.47	0/0:26:26,0:40:-0.00,-8.31,-121.36	0/0:25:25,0:40:-0.00,-8.01,-116.73	0/0:33:33,0:40:-0.00,-10.41,-153.77	0/0:24:24,0:40:-0.00,-7.70,-112.10	0/0:25:25,0:40:-0.00,-8.01,-116.73	0/0:28:28,0:40:-0.00,-8.91,-130.62	0/0:27:27,0:40:-0.00,-8.61,-125.99	0/0:34:34,0:40:-0.00,-10.71,-158.40	0/0:18:18,0:40:-0.00,-5.90,-84.31
280	17	.	C	T	.	PASS	NS=87;AF=0.063	GT:DP:AD:GQ:GL	0/0:22:22,0:40:-0.00,-7.55,-98.80	0/0:11:11,0:40:-0.00,-4.24,-50.11	0/0:22:22,0:40:-0.00,-7.55,-98.80	0/0:10:10,0:40:-0.00,-3.94,-45.69	0/0:15:15,0:40:-0.00,-5.45,-67.82	0/0:26:26,0:40:-0.00,-8.76,-116.50	./.	0/0:15:15,0:40:-0.00,-5.45,-67.82	0/0:20:20,0:40:-0.00,-6.95,-89.94	0/0:26:26,0:40:-0.00,-8.76,-116.50	0/0:20:20,0:40:-0.00,-6.95,-89.94	0/0:14:14,0:40:-0.00,-5.15,-63.39	0/0:12:12,0:40:-0.00,-4.54,-54.54	0/0:15:15,0:40:-0.00,-5.45,-67.82	0/0:4:4,0:27:-0.00,-2.14,-19.14	0/0:21:21,0:40:-0.00,-7.25,-94.37	0/0:12:12,0:40:-0.00,-4.54,-54.54	0/0:8:8,0:40:-0.00,-3.34,-36.84	0/0:12:12,0:40:-0.00,-4.54,-54.54	0/0:18:18,0:40:-0.00,-6.35,-81.09	0/1:7:3,4:40:-14.66,-0.00,-11.67	0/0:13:13,0:40:-0.00,-4.85,-58.97	0/0:18:18,0:40:-0.00,-6.35,-81.09	0/0:12:12,0:40:-0.00,-4.54,-54.54	0/0:13:13,0:40:-0.00,-4.85,-58.97	./.	0/0:18:18,0:40:-0.00,-6.35,-81.09	0/0:15:15,0:40:-0.00,-5.45,-67.82	0/0:11:11,0:40:-0.00,-4.24,-50.11	0/0:13:13,0:40:-0.00,-4.85,-58.97	0/0:16:16,0:40:-0.00,-5.75,-72.24	0/1:18:7,11:40:-42.33,0.00,-26.06	0/0:27:27,0:40:-0.00,-9.06,-120.92	0/0:12:12,0:40:-0.00,-4.54,-54.54	0/0:13:13,0:40:-0.00,-4.85,-58.97	0/1:12:7,5:40:-17.58,0.00,-27.87	0/0:15:15,0:40:-0.00,-5.45,-67.82	0/0:19:19,0:40:-0.00,-6.65,-85.52	0/0:22:22,0:40:-0.00,-7.55,-98.80	0/0:16:16,0:40:-0.00,-5.75,-72.24	0/1:17:5,12:40:-47.06,0.00,-17.51
282	51	.	G	A	.	PASS	NS=87;AF=0.052	GT:DP:AD:GQ:GL	0/0:32:32,0:40:-0.00,-10.74,-116.96	0/0:34:34,0:40:-0.00,-11.34,-124.18	0/0:41:41,0:40:-0.00,-13.45,-149.45	0/0:37:37,0:40:-0.00,-12.25,-135.01	0/0:32:32,0:40:-0.00,-10.74,-116.96	0/0:30:30,0:40:-0.00,-10.14,-109.74	0/0:24:24,0:40:-0.00,-8.34,-88.08	0/0:33:33,0:40:-0.00,-11.04,-120.57	0/0:38:38,0:40:-0.00,-12.55,-138.62	0/0:20:20,0:40:-0.00,-7.13,-73.65	0/0:22:22,0:40:-0.00,-7.73,-80.86	0/0:22:22,0:40:-0.00,-7.73,-80.86	0/0:25:25,0:40:-0.00,-8.64,-91.69	0/0:18:18,0:40:-0.00,-6.53,-66.43	0/0:25:25,0:40:-0.00,-8.64,-91.69	0/0:29:29,0:40:-0.00,-9.84,-106.13	0/0:30:30,0:40:-0.00,-10.14,-109.74	0/0:24:24,0:40:-0.00,-8.34,-88.08	0/0:22:22,0:40:-0.00,-7.73,-80.86	0/0:26:26,0:40:-0.00,-8.94,-95.30	0/0:25:25,0:40:-0.00,-8.64,-91.69	0/0:37:37,0:40:-0.00,-12.25,-135.01	0/0:28:28,0:40:-0.00,-9.54,-102.52	0/0:44:44,0:40:-0.00,-14.35,-160.28	0/0:45:45,0:40:-0.00,-14.65,-163.89	0/0:12:12,0:40:-0.00,-4.72,-44.77	0/0:30:30,0:40:-0.00,-10.14,-109.74	0/0:17:16,0:40:-0.00,-5.93,-59.21	0/0:24:24,0:40:-0.00,-8.34,-88.08	0/0:23:23,0:40:-0.00,-8.03,-84.47	0/0:37:37,0:40:-0.00,-12.25,-135.01	0/0:44:44,0:40:-0.00,-14.35,-160.28	0/0:18:18,0:40:-0.00,-6.53,-66.43	0/0:39:39,0:40:-0.00,-12.85,-142.23	0/0:10:10,0:40:-0.00,-4.12,-37.55	./.	0/0:14:13,1:23:-0.01,-1.72,-44.78	0/0:19:19,0:40:-0.00,-6.83,-70.04	0/0:29:29,0:40:-0.00,-9.84,-106.13	0/0:37:37,0:40:-0.00,-12.25,-135.01	0/0:27:27,0:40:-0.00,-9.24,-98.91
283	64	.	A	G	.	PASS	NS=85;AF=0.094	GT:DP:AD:GQ:GL	0/0:34:34,0:40:-0.00,-11.01,-157.39	0/1:21:16,5:40:-15.87,0.00,-67.60	0/1:25:15,10:40:-37.64,0.00,-61.80	0/1:15:10,5:40:-17.68,0.00,-41.83	0/0:43:43,0:40:-0.00,-13.72,-198.74	1/1:22:0,22:40:-99.89,-6.22,-0.00	0/0:32:32,0:40:-0.00,-10.41,-148.20	0/1:30:15,15:40:-59.11,0.00,-60.29	./.	1/1:21:0,21:40:-95.30,-5.91,-0.00	0/0:21:21,0:40:-0.00,-7.10,-97.67	0/0:17:17,0:40:-0.00,-5.89,-79.29	./.	0/0:17:16,1:18:-0.02,-1.32,-70.12	0/1:24:6,18:40:-74.70,0.00,-20.75	0/0:31:30,1:40:-0.00,-5.51,-134.42	0/1:19:6,13:40:-53.23,0.00,-22.25	0/0:16:16,0:40:-0.00,-5.59,-74.69	0/0:33:33,0:40:-0.00,-10.71,-152.80	0/0:29:29,0:40:-0.00,-9.51,-134.42	0/0:20:20,0:40:-0.00,-6.80,-93.07	0/0:15:15,0:40:-0.00,-5.29,-70.10	0/0:32:32,0:40:-0.00,-10.41,-148.20	0/0:34:34,0:40:-0.00,-11.01,-157.39	0/0:16:16,0:40:-0.00,-5.59,-74.69	0/0:5:5,0:29:-0.00,-2.28,-24.16	1/1:27:0,27:40:-122.87,-7.72,-0.00	0/1:14:5,9:40:-36.36,0.00,-19.16	./.	0/0:16:16,0:40:-0.00,-5.59,-74.69	0/0:19:19,0:40:-0.00,-6.50,-88.48	0/0:39:39,0:40:-0.00,-12.52,-180.36	0/0:20:20,0:40:-0.00,-6.80,-93.07	0/0:21:21,0:40:-0.00,-7.10,-97.67	0/0:34:34,0:40:-0.00,-11.01,-157.39	0/0:18:18,0:40:-0.00,-6.20,-83.88	0/0:18:18,0:40:-0.00,-6.20,-83.88	0/0:17:17,0:40:-0.00,-5.89,-79.29	0/0:26:26,0:40:-0.00,-8.60,-120.64	0/0:41:41,0:40:-0.00,-13.12,-189.55	0/0:17:17,0:40:-0.00,-5.89,-79.29
286	9	.	A	C	.	PASS	NS=88;AF=0.216	GT:DP:AD:GQ:GL	0/0:28:28,0:40:-0.00,-8.91,-93.27	0/0:29:29,0:40:-0.00,-9.21,-96.58	0/0:52:52,0:40:0.00,-16.13,-172.58	0/0:30:30,0:40:-0.00,-9.51,-99.88	0/0:15:15,0:40:-0.00,-5.00,-50.32	./.	0/0:10:10,0:40:-0.00,-3.49,-33.80	0/0:13:13,0:40:-0.00,-4.39,-43.71	0/0:44:44,0:40:-0.00,-13.72,-146.14	0/0:20:20,0:40:-0.00,-6.50,-66.84	0/1:49:19,30:40:-83.91,0.00,-48.31	./.	0/1:43:26,17:40:-42.75,0.00,-73.25	0/1:28:20,8:40:-17.53,0.00,-57.93	0/1:39:18,21:40:-57.18,0.00,-48.02	0/1:41:19,22:40:-59.88,0.00,-50.72	0/1:31:3,28:13:-82.77,-0.06,-0.91	0/1:21:10,11:40:-29.55,0.00,-27.00	1/1:30:0,30:40:-98.37,-8.75,-0.00	0/1:32:15,16:40:-43.06,0.00,-40.51	0/1:27:14,13:40:-34.35,0.00,-38.41	0/0:50:48,2:40:-0.00,-8.92,-152.75	1/1:36:0,36:40:-118.20,-10.56,-0.00	1/1:39:0,39:40:-128.11,-11.46,-0.00	1/1:37:0,37:40:-121.50,-10.86,-0.00	0/1:4:1,3:30:-8.23,-0.00,-2.37	0/1:40:22,18:40:-46.96,0.00,-60.93	0/1:30:15,15:40:-40.06,0.00,-40.81	0/0:39:39,0:40:-0.00,-12.22,-129.62	0/1:35:24,11:40:-25.34,0.00,-69.05	0/1:52:28,24:40:-63.18,0.00,-77.15	0/0:46:46,0:40:-0.00,-14.32,-152.75	0/1:32:21,11:40:-26.24,0.00,-60.04	1/1:36:0,36:40:-118.20,-10.56,-0.00	0/1:50:26,24:40:-63.78,0.00,-71.14	1/1:41:0,41:40:-134.72,-12.06,-0.00	0/1:52:19,33:40:-92.92,0.00,-47.41	0/1:25:10,15:40:-41.56,0.00,-25.79	1/1:46:1,45:40:-144.64,-10.26,-0.00	1/1:45:0,45:40:-147.94,-13.27,-0.00	1/1:43:0,43:40:-141.33,-12.66,-0.00
287	8	.	A	C	.	PASS	NS=86;AF=0.105	GT:DP:AD:GQ:GL	0/0:30:30,0:40:-0.00,-9.56,-102.17	0/0:35:35,0:40:-0.00,-11.07,-118.97	0/0:73:72,0:40:0.00,-22.20,-243.30	0/0:49:49,0:40:-0.00,-15.28,-166.01	0/0:62:62,0:40:0.00,-19.19,-209.70	0/0:59:59,0:40:0.00,-18.29,-199.61	0/0:61:61,0:40:0.00,-18.89,-206.34	0/0:68:67,0:40:0.00,-20.69,-226.50	0/0:66:66,0:40:0.00,-20.39,-223.14	0/0:48:48,0:40:-0.00,-14.98,-162.65	./.	./.	0/0:51:51,0:40:-0.00,-15.88,-172.73	0/0:62:62,0:40:0.00,-19.19,-209.70	0/0:34:34,0:40:-0.00,-10.77,-115.61	0/1:41:14,27:40:-77.85,0.00,-35.54	0/0:49:49,0:40:-0.00,-15.28,-166.01	0/0:59:59,0:40:0.00,-18.29,-199.61	0/0:57:57,0:40:0.00,-17.69,-192.89	0/1:48:11,36:40:-106.29,0.00,-23.66	0/0:72:71,1:40:0.00,-18.84,-236.58	0/0:52:52,0:40:-0.00,-16.18,-176.09	0/0:53:53,0:40:0.00,-16.48,-179.45	0/0:54:54,0:40:0.00,-16.78,-182.81	0/1:54:24,30:40:-84.02,0.00,-65.23	0/1:20:12,8:40:-20.33,0.00,-35.14	0/0:72:72,0:40:0.00,-22.20,-243.30	0/0:61:61,0:40:0.00,-18.89,-206.34	0/0:66:66,0:40:0.00,-20.39,-223.14	0/0:54:54,0:40:0.00,-16.78,-182.81	0/0:48:48,0:40:-0.00,-14.98,-162.65	0/0:69:69,0:40:-0.00,-21.30,-233.22	0/0:67:67,0:40:0.00,-20.69,-226.50	0/0:53:53,0:40:0.00,-16.48,-179.45	0/0:116:116,0:40:0.00,-35.43,-391.14	0/0:49:49,0:40:-0.00,-15.28,-166.01	0/0:51:51,0:40:-0.00,-15.88,-172.73	0/0:58:58,0:40:0.00,-17.99,-196.25	0/0:42:42,0:40:-0.00,-13.17,-142.49	0/0:55:55,0:40:0.00,-17.08,-186.17	0/0:41:41,0:40:-0.00,-12.87,-139.13
288	17	.	C	T	.	PASS	NS=91;AF=0.379	GT:DP:AD:GQ:GL	1/1:59:4,55:29:-199.51,-2.26,-0.00	1/1:69:0,69:40:-270.01,-20.94,0.00	1/1:59:0,59:40:-230.84,-17.93,0.00	1/1:63:0,63:40:-246.51,-19.13,-0.00	1/1:55:0,55:40:-215.17,-16.72,0.00	1/1:64:1,63:40:-242.59,-15.52,-0.00	1/1:51:0,51:40:-199.51,-15.52,-0.00	1/1:59:2,57:40:-215.17,-10.09,-0.00	1/1:24:1,23:40:-85.92,-3.48,-0.00	1/1:35:0,35:40:-136.84,-10.70,-0.00	1/1:47:1,46:40:-176.01,-10.40,-0.00	0/1:34:21,13:40:-40.26,0.00,-71.85	0/1:35:25,10:40:-28.21,0.00,-87.22	0/1:24:10,14:40:-47.19,0.00,-31.78	0/1:46:24,22:40:-71.90,0.00,-79.99	0/1:54:23,31:40:-104.75,0.00,-73.67	0/1:59:29,30:40:-99.32,0.00,-95.66	0/0:53:51,2:40:-0.00,-8.54,-192.19	0/1:47:29,18:40:-55.93,0.00,-99.28	0/1:61:40,21:40:-63.47,0.00,-138.15	1/1:41:1,40:40:-152.50,-8.59,-0.00	1/1:60:0,60:40:-234.76,-18.23,0.00	1/1:45:0,45:40:-176.01,-13.71,-0.00	1/1:53:0,53:40:-207.34,-16.12,0.00	0/1:48:23,25:40:-83.05,0.00,-75.47	0/1:17:9,8:40:-25.79,0.00,-29.97	0/1:49:22,27:40:-90.58,0.00,-71.25	1/1:64:0,64:40:-250.43,-19.43,0.00	0/1:55:33,22:40:-69.19,0.00,-112.54	1/1:63:0,63:40:-246.51,-19.13,-0.00	1/1:60:0,60:40:-234.76,-18.23,0.00	1/1:66:0,66:40:-258.26,-20.03,0.00	1/1:40:0,40:40:-156.42,-12.21,-0.00	1/1:38:0,38:40:-148.59,-11.61,-0.00	1/1:52:0,52:40:-203.42,-15.82,-0.00	1/1:40:0,40:40:-156.42,-12.21,-0.00	0/1:84:55,29:40:-87.88,0.00,-189.98	0/1:66:28,38:40:-128.55,0.00,-89.64	1/1:76:0,76:40:-297.43,-23.04,0.00	0/1:50:27,23:40:-74.61,0.00,-90.54	0/1:50:26,24:40:-78.53,0.00,-86.62
289	23	.	C	G	.	PASS	NS=87;AF=0.075	GT:DP:AD:GQ:GL	0/0:20:20,0:40:-0.00,-6.75,-95.13	0/0:29:29,0:40:-0.00,-9.46,-137.22	0/0:33:33,0:40:-0.00,-10.66,-155.92	0/0:28:28,0:40:-0.00,-9.15,-132.54	0/0:14:14,0:40:-0.00,-4.94,-67.06	0/0:27:27,0:40:-0.00,-8.85,-127.86	0/0:33:33,0:40:-0.00,-10.66,-155.92	0/0:14:14,0:40:-0.00,-4.94,-67.06	0/0:23:23,0:40:-0.00,-7.65,-109.16	0/0:34:34,0:40:-0.00,-10.96,-160.60	0/0:25:25,0:40:-0.00,-8.25,-118.51	0/0:19:19,0:40:-0.00,-6.45,-90.45	0/0:22:22,0:40:-0.00,-7.35,-104.48	0/0:15:15,0:40:-0.00,-5.24,-71.74	0/0:32:32,0:40:-0.00,-10.36,-151.25	0/0:30:30,0:40:-0.00,-9.76,-141.89	0/0:28:28,0:40:-0.00,-9.15,-132.54	0/0:20:20,0:40:-0.00,-6.75,-95.13	0/0:24:24,0:40:-0.00,-7.95,-113.83	0/0:15:15,0:40:-0.00,-5.24,-71.74	0/0:36:36,0:40:-0.00,-11.56,-169.96	0/0:43:43,0:40:-0.00,-13.67,-202.69	0/0:29:29,0:40:-0.00,-9.46,-137.22	0/0:23:23,0:40:-0.00,-7.65,-109.16	0/0:19:19,0:40:-0.00,-6.45,-90.45	0/0:14:14,0:40:-0.00,-4.94,-67.06	0/0:25:25,0:40:-0.00,-8.25,-118.51	0/0:20:20,0:40:-0.00,-6.75,-95.13	0/0:35:35,0:40:-0.00,-11.26,-165.28	0/0:29:29,0:40:-0.00,-9.46,-137.22	0/0:36:36,0:40:-0.00,-11.56,-169.96	0/0:36:36,0:40:-0.00,-11.56,-169.96	0/0:24:24,0:40:-0.00,-7.95,-113.83	0/0:24:24,0:40:-0.00,-7.95,-113.83	0/0:35:35,0:40:-0.00,-11.26,-165.28	0/0:33:33,0:40:-0.00,-10.66,-155.92	0/0:62:61,1:40:-0.00,-14.71,-282.20	0/0:29:29,0:40:-0.00,-9.46,-137.22	0/0:23:23,0:40:-0.00,-7.65,-109.16	0/0:22:22,0:40:-0.00,-7.35,-104.48	0/0:22:22,0:40:-0.00,-7.35,-104.48
290	54	.	T	C	.	PASS	NS=89;AF=0.191	GT:DP:AD:GQ:GL	1/1:31:0,31:40:-142.74,-9.26,-0.00	1/1:14:0,14:40:-64.05,-4.14,-0.00	1/1:25:1,24:35:-105.71,-2.83,-0.00	1/1:24:0,24:40:-110.34,-7.15,-0.00	0/0:26:26,0:40:-0.00,-8.51,-121.10	0/1:17:7,10:40:-40.49,0.00,-27.36	0/1:17:14,3:40:-8.09,-0.00,-59.76	1/1:25:0,25:40:-114.97,-7.45,-0.00	1/1:20:0,20:40:-91.82,-5.95,-0.00	1/1:23:1,22:28:-96.45,-2.22,-0.00	0/1:30:14,16:40:-64.35,0.00,-55.84	0/1:25:10,15:40:-61.23,-0.00,-38.83	0/0:20:19,1:26:-0.00,-2.08,-84.07	0/0:27:26,1:40:-0.00,-4.18,-116.47	0/0:26:26,0:40:-0.00,-8.51,-121.10	./.	0/0:23:22,1:36:-0.00,-2.98,-97.96	0/0:28:27,1:40:-0.00,-4.48,-121.10	1/1:23:0,23:40:-105.71,-6.85,-0.00	0/0:14:14,0:40:-0.00,-4.89,-65.56	0/1:22:15,7:40:-25.10,0.00,-62.88	0/0:30:30,0:40:-0.00,-9.71,-139.62	0/1:16:3,13:40:-54.68,-0.00,-9.14	0/1:19:8,11:40:-44.52,0.00,-31.38	1/1:27:0,27:40:-124.23,-8.06,-0.00	1/1:7:0,7:26:-31.65,-2.04,-0.00	0/0:20:19,1:26:-0.00,-2.08,-84.07	0/0:21:20,1:30:-0.00,-2.37,-88.70	0/0:23:23,0:40:-0.00,-7.60,-107.21	0/1:28:13,15:40:-60.32,0.00,-51.82	0/0:26:26,0:40:-0.00,-8.51,-121.10	0/0:20:20,0:40:-0.00,-6.70,-93.33	0/0:27:27,0:40:-0.00,-8.81,-125.73	0/0:23:23,0:40:-0.00,-7.60,-107.21	0/0:24:24,0:40:-0.00,-7.90,-111.84	0/0:22:22,0:40:-0.00,-7.30,-102.59	0/1:29:21,8:40:-27.62,-0.00,-88.55	0/0:33:33,0:40:-0.00,-10.61,-153.50	0/1:21:8,13:40:-53.17,0.00,-30.78	0/0:26:26,0:40:-0.00,-8.51,-121.10	0/1:27:12,15:40:-60.62,0.00,-47.49
291	3	.	G	A	.	PASS	NS=77;AF=0.084	GT:DP:AD:GQ:GL	0/0:29:29,0:40:-0.00,-9.46,-131.60	0/0:25:25,0:40:-0.00,-8.25,-113.67	0/0:25:25,0:40:-0.00,-8.25,-113.67	0/0:11:11,0:40:-0.00,-4.04,-50.90	0/0:16:16,0:40:-0.00,-5.54,-73.32	0/0:23:22,1:38:-0.00,-3.17,-95.73	0/0:16:16,0:40:-0.00,-5.54,-73.32	0/0:29:29,0:40:-0.00,-9.46,-131.60	0/0:9:9,0:40:-0.00,-3.44,-41.94	0/0:8:8,0:38:-0.00,-3.13,-37.45	0/0:23:23,0:40:-0.00,-7.65,-104.70	0/0:14:14,0:40:-0.00,-4.94,-64.35	0/0:11:11,0:40:-0.00,-4.04,-50.90	0/0:14:14,0:40:-0.00,-4.94,-64.35	0/0:21:21,0:40:-0.00,-7.05,-95.73	./.	0/0:27:27,0:40:-0.00,-8.85,-122.63	0/0:21:21,0:40:-0.00,-7.05,-95.73	./.	0/0:24:24,0:40:-0.00,-7.95,-109.18	0/0:19:19,0:40:-0.00,-6.45,-86.77	0/0:21:21,0:40:-0.00,-7.05,-95.73	0/0:15:15,0:40:-0.00,-5.24,-68.84	0/0:26:26,0:40:-0.00,-8.55,-118.15	./.	0/0:14:14,0:40:-0.00,-4.94,-64.35	0/0:11:11,0:40:-0.00,-4.04,-50.90	0/0:17:17,0:40:-0.00,-5.84,-77.80	0/0:13:13,0:40:-0.00,-4.64,-59.87	0/0:16:16,0:40:-0.00,-5.54,-73.32	0/0:29:29,0:40:-0.00,-9.46,-131.60	0/0:20:20,0:40:-0.00,-6.75,-91.25	0/0:29:29,0:40:-0.00,-9.46,-131.60	0/0:21:21,0:40:-0.00,-7.05,-95.73	0/0:29:29,0:40:-0.00,-9.46,-131.60	0/0:31:31,0:40:-0.00,-10.06,-140.57	0/0:73:73,0:40:-0.00,-22.70,-328.86	0/0:25:25,0:40:-0.00,-8.25,-113.67	./.	0/0:35:35,0:40:-0.00,-11.26,-158.50	./.
295	8	.	T	C	.	PASS	NS=90;AF=0.056	GT:DP:AD:GQ:GL	0/0:41:41,0:40:-0.00,-13.25,-162.94	0/0:42:42,0:40:-0.00,-13.55,-166.87	0/0:50:50,0:40:-0.00,-15.96,-198.35	0/0:48:48,0:40:-0.00,-15.35,-190.48	0/0:65:65,0:40:-0.00,-20.47,-257.37	0/0:57:57,0:40:-0.00,-18.06,-225.89	0/0:71:71,0:40:0.00,-22.28,-280.98	0/0:60:60,0:40:-0.00,-18.97,-237.70	0/0:39:39,0:40:-0.00,-12.65,-155.07	0/0:47:47,0:40:-0.00,-15.05,-186.54	0/0:82:82,0:40:0.00,-25.59,-324.26	0/0:61:61,0:40:-0.00,-19.27,-241.63	0/0:64:64,0:40:0.00,-20.17,-253.43	0/0:28:28,0:40:-0.00,-9.33,-111.78	0/0:37:37,0:40:-0.00,-12.04,-147.20	./.	0/0:47:47,0:40:-0.00,-15.05,-186.54	0/1:51:25,26:40:-86.05,0.00,-83.72	0/0:72:71,0:40:0.00,-22.28,-280.98	0/0:38:38,0:40:-0.00,-12.34,-151.13	0/0:44:44,0:40:-0.00,-14.15,-174.74	0/0:31:31,0:40:-0.00,-10.24,-123.59	0/0:44:44,0:40:-0.00,-14.15,-174.74	0/0:38:38,0:40:-0.00,-12.34,-151.13	0/0:64:64,0:40:0.00,-20.17,-253.43	0/0:26:26,0:40:-0.00,-8.73,-103.91	0/0:52:52,0:40:0.00,-16.56,-206.22	0/0:61:61,0:40:-0.00,-19.27,-241.63	0/0:62:62,0:40:-0.00,-19.57,-245.56	0/0:52:52,0:40:0.00,-16.56,-206.22	0/0:65:65,0:40:-0.00,-20.47,-257.37	0/0:40:40,0:40:-0.00,-12.95,-159.00	0/0:53:53,0:40:-0.00,-16.86,-210.15	1/1:53:1,52:40:-199.06,-11.31,-0.00	0/1:29:11,18:40:-61.19,0.00,-35.26	0/0:64:64,0:40:0.00,-20.17,-253.43	0/0:65:64,1:40:0.00,-16.54,-249.50	0/1:57:27,30:40:-99.98,0.00,-89.79	0/0:72:72,0:40:0.00,-22.58,-284.91	0/0:36:36,0:40:-0.00,-11.74,-143.26	0/0:37:36,1:40:-0.00,-8.11,-139.33
296	2	.	G	A	.	PASS	NS=87;AF=0.454	GT:DP:AD:GQ:GL	1/1:11:0,11:40:-26.05,-3.55,-0.00	1/1:13:0,13:40:-30.81,-4.15,-0.00	1/1:22:0,22:40:-52.20,-6.85,-0.00	1/1:16:0,16:40:-37.94,-5.05,-0.00	1/1:19:0,19:40:-45.07,-5.95,-0.00	1/1:29:0,29:40:-68.84,-8.94,-0.00	1/1:16:0,16:40:-37.94,-5.05,-0.00	1/1:19:0,19:40:-45.07,-5.95,-0.00	1/1:22:1,21:40:-47.45,-4.47,-0.00	1/1:20:0,20:40:-47.45,-6.25,-0.00	1/1:30:0,30:40:-71.22,-9.24,-0.00	1/1:26:0,26:40:-61.71,-8.04,-0.00	0/1:32:26,6:40:-4.33,-0.00,-51.97	1/1:17:0,17:40:-40.31,-5.35,-0.00	1/1:28:0,28:40:-66.46,-8.64,-0.00	./.	0/1:37:14,23:40:-43.24,0.00,-21.95	0/0:14:13,1:28:-0.00,-2.17,-28.62	1/1:41:0,41:40:-97.37,-12.53,-0.00	1/1:26:0,26:40:-61.71,-8.04,-0.00	0/1:31:12,19:40:-35.53,0.00,-18.99	0/1:17:7,10:40:-18.33,-0.00,-11.29	1/1:37:0,37:40:-87.86,-11.33,-0.00	1/1:20:0,20:40:-47.45,-6.25,-0.00	1/1:13:0,13:40:-30.81,-4.15,-0.00	1/1:7:0,7:30:-16.55,-2.36,-0.00	0/1:21:10,11:40:-19.51,0.00,-17.23	1/1:17:0,17:40:-40.31,-5.35,-0.00	./.	1/1:22:1,21:40:-47.45,-4.47,-0.00	1/1:35:1,34:40:-78.35,-8.36,-0.00	1/1:28:0,28:40:-66.46,-8.64,-0.00	1/1:23:0,23:40:-54.58,-7.14,-0.00	0/1:23:14,9:40:-14.15,-0.00,-26.14	1/1:32:3,29:33:-61.71,-2.71,-0.00	0/1:27:17,10:40:-15.33,0.00,-32.07	1/1:44:0,44:40:-104.50,-13.43,-0.00	0/1:38:15,23:40:-42.94,0.00,-24.02	1/1:26:0,26:40:-61.71,-8.04,-0.00	1/1:34:0,34:40:-80.73,-10.44,-0.00	1/1:31:0,31:40:-73.59,-9.54,-0.00
297	8	.	C	G	.	PASS	NS=88;AF=0.057	GT:DP:AD:GQ:GL	0/0:31:31,0:40:-0.00,-10.50,-145.64	0/0:17:17,0:40:-0.00,-6.29,-80.46	0/0:25:25,0:40:-0.00,-8.70,-117.71	0/0:18:18,0:40:-0.00,-6.59,-85.12	0/0:29:29,0:40:-0.00,-9.90,-136.33	0/0:29:29,0:40:-0.00,-9.90,-136.33	0/0:19:19,0:40:-0.00,-6.89,-89.78	0/0:38:38,0:40:-0.00,-12.61,-178.23	0/0:23:23,0:40:-0.00,-8.10,-108.40	0/0:28:28,0:40:-0.00,-9.60,-131.67	0/0:26:26,0:40:-0.00,-9.00,-122.36	0/0:19:19,0:40:-0.00,-6.89,-89.78	0/0:28:28,0:40:-0.00,-9.60,-131.67	0/0:23:23,0:40:-0.00,-8.10,-108.40	0/0:26:26,0:40:-0.00,-9.00,-122.36	0/0:27:27,0:40:-0.00,-9.30,-127.02	0/0:22:22,0:40:-0.00,-7.80,-103.74	0/0:22:22,0:40:-0.00,-7.80,-103.74	0/0:19:19,0:40:-0.00,-6.89,-89.78	0/0:19:19,0:40:-0.00,-6.89,-89.78	0/0:30:30,0:40:-0.00,-10.20,-140.98	0/0:33:33,0:40:-0.00,-11.11,-154.95	0/0:38:38,0:40:-0.00,-12.61,-178.23	0/0:24:24,0:40:-0.00,-8.40,-113.05	0/0:38:38,0:40:-0.00,-12.61,-178.23	./.	0/0:33:33,0:40:-0.00,-11.11,-154.95	0/0:12:12,0:40:-0.00,-4.79,-57.19	0/0:27:27,0:40:-0.00,-9.30,-127.02	0/0:17:17,0:40:-0.00,-6.29,-80.46	0/0:54:54,0:40:-0.00,-17.43,-252.71	0/0:32:32,0:40:-0.00,-10.81,-150.29	0/0:37:37,0:40:-0.00,-12.31,-173.57	0/0:26:26,0:40:-0.00,-9.00,-122.36	0/0:30:30,0:40:-0.00,-10.20,-140.98	0/0:45:45,0:40:-0.00,-14.72,-210.81	0/0:61:61,0:40:-0.00,-19.54,-285.30	0/0:23:23,0:40:-0.00,-8.10,-108.40	0/0:28:28,0:40:-0.00,-9.60,-131.67	0/0:43:43,0:40:-0.00,-14.12,-201.50	0/0:27:27,0:40:-0.00,-9.30,-127.02
305	25	.	C	T	.	PASS	NS=86;AF=0.064	GT:DP:AD:GQ:GL	0/0:37:36,1:40:-0.00,-8.20,-129.75	0/0:17:17,0:40:-0.00,-5.84,-63.99	0/0:16:16,0:40:-0.00,-5.54,-60.34	0/0:31:31,0:40:-0.00,-10.05,-115.13	0/0:36:36,0:40:-0.00,-11.55,-133.40	0/0:15:15,0:40:-0.00,-5.23,-56.69	0/0:39:39,0:40:-0.00,-12.46,-144.36	0/0:26:26,0:40:-0.00,-8.54,-96.87	0/0:38:37,1:40:-0.00,-8.50,-133.40	0/0:28:28,0:40:-0.00,-9.15,-104.18	0/0:15:15,0:40:-0.00,-5.23,-56.69	0/0:33:33,0:40:-0.00,-10.65,-122.44	0/0:41:41,0:40:-0.00,-13.06,-151.66	0/0:25:25,0:40:-0.00,-8.24,-93.22	0/0:23:23,0:40:-0.00,-7.64,-85.91	0/0:45:45,0:40:-0.00,-14.26,-166.28	0/0:23:23,0:40:-0.00,-7.64,-85.91	0/0:32:32,0:40:-0.00,-10.35,-118.79	0/0:30:30,0:40:-0.00,-9.75,-111.48	0/0:21:21,0:40:-0.00,-7.04,-78.60	0/0:39:39,0:40:-0.00,-12.46,-144.36	0/0:22:22,0:40:-0.00,-7.34,-82.26	0/0:26:26,0:40:-0.00,-8.54,-96.87	0/0:25:25,0:40:-0.00,-8.24,-93.22	0/0:26:26,0:40:-0.00,-8.54,-96.87	0/0:16:16,0:40:-0.00,-5.54,-60.34	0/0:28:28,0:40:-0.00,-9.15,-104.18	0/0:36:36,0:40:-0.00,-11.55,-133.40	0/0:46:46,0:40:-0.00,-14.56,-169.93	0/0:29:29,0:40:-0.00,-9.45,-107.83	0/0:51:51,0:40:-0.00,-16.07,-188.19	0/0:29:29,0:40:-0.00,-9.45,-107.83	0/0:31:31,0:40:-0.00,-10.05,-115.13	0/0:22:22,0:40:-0.00,-7.34,-82.26	0/0:35:35,0:40:-0.00,-11.25,-129.75	0/0:22:22,0:40:-0.00,-7.34,-82.26	0/0:20:20,0:40:-0.00,-6.74,-74.95	./.	0/0:22:22,0:40:-0.00,-7.34,-82.26	0/0:15:15,0:40:-0.00,-5.23,-56.69	./.
306	37	.	T	C	.	PASS	NS=82;AF=0.128	GT:DP:AD:GQ:GL	0/0:13:13,0:40:-0.00,-4.72,-55.11	./.	0/0:16:16,0:40:-0.00,-5.62,-67.61	0/0:5:5,0:29:-0.00,-2.31,-21.79	0/0:14:14,0:40:-0.00,-5.02,-59.28	0/0:13:13,0:40:-0.00,-4.72,-55.11	0/0:9:9,0:40:-0.00,-3.51,-38.45	0/0:5:5,0:29:-0.00,-2.31,-21.79	0/0:4:4,0:26:-0.00,-2.01,-17.63	0/0:15:15,0:40:-0.00,-5.32,-63.44	0/0:7:7,0:36:-0.00,-2.91,-30.12	0/0:8:8,0:39:-0.00,-3.21,-34.29	0/0:8:8,0:39:-0.00,-3.21,-34.29	0/0:8:8,0:39:-0.00,-3.21,-34.29	0/0:9:9,0:40:-0.00,-3.51,-38.45	0/0:9:9,0:40:-0.00,-3.51,-38.45	0/0:12:12,0:40:-0.00,-4.42,-50.95	0/0:8:8,0:39:-0.00,-3.21,-34.29	0/0:4:4,0:26:-0.00,-2.01,-17.63	./.	0/0:9:9,0:40:-0.00,-3.51,-38.45	0/0:12:12,0:40:-0.00,-4.42,-50.95	0/0:10:10,0:40:-0.00,-3.82,-42.62	0/0:6:6,0:32:-0.00,-2.61,-25.96	0/0:5:5,0:29:-0.00,-2.31,-21.79	./.	0/0:7:7,0:36:-0.00,-2.91,-30.12	0/0:4:4,0:26:-0.00,-2.01,-17.63	0/0:8:8,0:39:-0.00,-3.21,-34.29	0/0:6:6,0:32:-0.00,-2.61,-25.96	0/0:19:19,0:40:-0.00,-6.52,-80.10	0/0:16:16,0:40:-0.00,-5.62,-67.61	0/0:9:9,0:40:-0.00,-3.51,-38.45	0/0:14:14,0:40:-0.00,-5.02,-59.28	0/0:9:9,0:40:-0.00,-3.51,-38.45	0/0:16:16,0:40:-0.00,-5.62,-67.61	0/0:8:8,0:39:-0.00,-3.21,-34.29	0/0:11:11,0:40:-0.00,-4.12,-46.78	0/0:8:8,0:39:-0.00,-3.21,-34.29	0/0:7:7,0:36:-0.00,-2.91,-30.12	0/0:8:8,0:39:-0.00,-3.21,-34.29
307	162	.	G	A	.	PASS	NS=90;AF=0.117	GT:DP:AD:GQ:GL	0/0:14:14,0:40:-0.00,-5.51,-46.43	0/0:16:16,0:40:-0.00,-6.11,-52.94	0/0:23:23,0:40:-0.00,-8.22,-75.70	0/0:12:12,0:40:-0.00,-4.91,-39.93	0/0:23:23,0:40:-0.00,-8.22,-75.70	0/0:22:22,0:40:-0.00,-7.92,-72.45	0/0:20:20,0:40:-0.00,-7.32,-65.94	0/0:14:13,1:29:-0.00,-2.26,-39.93	0/0:17:17,0:40:-0.00,-6.41,-56.19	0/0:25:25,0:40:-0.00,-8.82,-82.20	0/0:18:18,0:40:-0.00,-6.71,-59.44	0/0:19:19,0:40:-0.00,-7.02,-62.69	0/0:15:15,0:40:-0.00,-5.81,-49.68	0/0:17:17,0:40:-0.00,-6.41,-56.19	0/0:21:21,0:40:-0.00,-7.62,-69.20	0/0:30:30,0:40:-0.00,-10.32,-98.46	0/0:19:19,0:40:-0.00,-7.02,-62.69	0/0:15:15,0:40:-0.00,-5.81,-49.68	0/0:16:16,0:40:-0.00,-6.11,-52.94	0/0:18:18,0:40:-0.00,-6.71,-59.44	0/0:26:26,0:40:-0.00,-9.12,-85.46	0/0:20:20,0:40:-0.00,-7.32,-65.94	0/0:25:25,0:40:-0.00,-8.82,-82.20	0/0:23:23,0:40:-0.00,-8.22,-75.70	0/0:20:20,0:40:-0.00,-7.32,-65.94	0/0:8:8,0:40:-0.00,-3.71,-26.92	0/0:21:20,1:40:-0.00,-4.36,-62.69	0/0:13:13,0:40:-0.00,-5.21,-43.18	0/0:15:15,0:40:-0.00,-5.81,-49.68	0/0:21:21,0:40:-0.00,-7.62,-69.20	0/0:31:31,0:40:-0.00,-10.62,-101.72	0/0:32:32,0:40:-0.00,-10.93,-104.97	0/0:20:20,0:40:-0.00,-7.32,-65.94	0/0:18:18,0:40:-0.00,-6.71,-59.44	0/0:26:26,0:40:-0.00,-9.12,-85.46	0/0:19:19,0:40:-0.00,-7.02,-62.69	0/0:7:7,0:40:-0.00,-3.41,-23.67	0/0:32:32,0:40:-0.00,-10.93,-104.97	0/0:20:20,0:40:-0.00,-7.32,-65.94	0/0:33:33,0:40:-0.00,-11.23,-108.22	0/0:28:28,0:40:-0.00,-9.72,-91.96
311	2	.	A	C	.	PASS	NS=85;AF=0.182	GT:DP:AD:GQ:GL	0/1:22:11,11:40:-41.29,0.00,-42.24	0/0:11:11,0:40:-0.00,-3.71,-49.26	0/0:12:12,0:40:-0.00,-4.01,-53.65	./.	0/1:25:8,17:40:-66.74,0.00,-28.16	0/1:18:14,4:40:-11.75,-0.00,-56.62	0/0:6:6,0:28:-0.00,-2.20,-27.30	0/1:18:2,16:40:-64.45,-0.00,-3.92	0/0:8:8,0:34:-0.00,-2.80,-36.08	0/0:14:14,0:40:-0.00,-4.61,-62.43	0/0:16:16,0:40:-0.00,-5.21,-71.21	0/0:21:21,0:40:-0.00,-6.72,-93.17	0/0:17:17,0:40:-0.00,-5.51,-75.60	0/0:11:11,0:40:-0.00,-3.71,-49.26	0/0:14:14,0:40:-0.00,-4.61,-62.43	0/0:15:15,0:40:-0.00,-4.91,-66.82	0/0:7:7,0:31:-0.00,-2.50,-31.69	0/0:12:12,0:40:-0.00,-4.01,-53.65	0/0:20:20,0:40:-0.00,-6.41,-88.78	0/0:9:9,0:38:-0.00,-3.10,-40.47	0/0:24:24,0:40:-0.00,-7.62,-106.35	0/1:13:7,6:40:-22.04,0.00,-27.38	./.	1/1:10:0,10:31:-42.97,-2.46,-0.00	./.	./.	0/0:16:16,0:40:-0.00,-5.21,-71.21	0/0:9:9,0:38:-0.00,-3.10,-40.47	0/0:11:11,0:40:-0.00,-3.71,-49.26	1/1:15:0,15:40:-64.93,-3.96,-0.00	0/0:13:13,0:40:-0.00,-4.31,-58.04	0/0:8:8,0:34:-0.00,-2.80,-36.08	0/0:11:11,0:40:-0.00,-3.71,-49.26	0/0:14:14,0:40:-0.00,-4.61,-62.43	0/0:15:15,0:40:-0.00,-4.91,-66.82	0/0:10:10,0:40:-0.00,-3.41,-44.86	0/0:13:13,0:40:-0.00,-4.31,-58.04	0/0:26:26,0:40:-0.00,-8.22,-115.13	0/0:14:14,0:40:-0.00,-4.61,-62.43	0/1:14:8,6:40:-21.74,0.00,-31.47	0/1:17:13,4:40:-12.05,-0.00,-52.53
313	17	.	G	A	.	PASS	NS=87;AF=0.057	GT:DP:AD:GQ:GL	0/0:37:37,0:40:-0.00,-12.09,-176.95	0/0:33:33,0:40:-0.00,-10.88,-157.98	0/0:29:29,0:40:-0.00,-9.68,-139.00	0/0:31:31,0:40:-0.00,-10.28,-148.49	0/0:33:33,0:40:-0.00,-10.88,-157.98	0/0:29:29,0:40:-0.00,-9.68,-139.00	0/0:25:25,0:40:-0.00,-8.47,-120.03	0/0:31:31,0:40:-0.00,-10.28,-148.49	0/0:21:21,0:40:-0.00,-7.27,-101.05	0/0:33:33,0:40:-0.00,-10.88,-157.98	0/0:30:30,0:40:-0.00,-9.98,-143.75	0/0:42:42,0:40:-0.00,-13.59,-200.67	0/0:39:39,0:40:-0.00,-12.69,-186.44	0/0:38:38,0:40:-0.00,-12.39,-181.69	0/0:35:35,0:40:-0.00,-11.48,-167.46	0/0:18:18,0:40:-0.00,-6.37,-86.82	0/0:33:33,0:40:-0.00,-10.88,-157.98	0/0:31:31,0:40:-0.00,-10.28,-148.49	0/0:44:44,0:40:-0.00,-14.19,-210.16	0/0:23:23,0:40:-0.00,-7.87,-110.54	0/0:25:25,0:40:-0.00,-8.47,-120.03	0/0:33:33,0:40:-0.00,-10.88,-157.98	0/0:23:23,0:40:-0.00,-7.87,-110.54	0/0:37:37,0:40:-0.00,-12.09,-176.95	0/0:29:29,0:40:-0.00,-9.68,-139.00	0/0:13:13,0:40:-0.00,-4.86,-63.10	0/0:47:47,0:40:-0.00,-15.10,-224.39	0/0:33:32,1:40:-0.00,-6.14,-148.49	0/0:42:42,0:40:-0.00,-13.59,-200.67	0/0:30:30,0:40:-0.00,-9.98,-143.75	0/0:45:45,0:40:-0.00,-14.49,-214.90	0/0:32:32,0:40:-0.00,-10.58,-153.23	0/0:24:24,0:40:-0.00,-8.17,-115.28	0/0:31:31,0:40:-0.00,-10.28,-148.49	0/0:29:29,0:40:-0.00,-9.68,-139.00	0/0:32:32,0:40:-0.00,-10.58,-153.23	0/0:33:33,0:40:-0.00,-10.88,-157.98	0/0:57:57,0:40:-0.00,-18.11,-271.82	0/0:29:29,0:40:-0.00,-9.68,-139.00	0/0:43:42,1:40:-0.00,-9.15,-195.93	0/0:33:33,0:40:-0.00,-10.88,-157.98
315	30	.	T	G	.	PASS	NS=87;AF=0.109	GT:DP:AD:GQ:GL	0/0:31:31,0:40:-0.00,-10.11,-96.15	0/0:12:12,0:40:-0.00,-4.40,-37.95	0/0:23:23,0:40:-0.00,-7.70,-71.64	0/0:32:32,0:40:-0.00,-10.41,-99.21	0/0:20:20,0:40:-0.00,-6.80,-62.45	0/0:19:19,0:40:-0.00,-6.50,-59.39	0/0:34:34,0:40:-0.00,-11.01,-105.34	0/0:25:25,0:40:-0.00,-8.31,-77.77	0/0:22:22,0:40:-0.00,-7.40,-68.58	0/0:21:20,1:40:-0.00,-4.04,-59.39	0/1:33:11,21:40:-53.92,-0.00,-24.47	0/0:24:24,0:40:-0.00,-8.01,-74.71	0/1:23:12,11:40:-25.99,0.00,-30.24	0/0:29:29,0:40:-0.00,-9.51,-90.02	0/0:29:27,2:40:-0.00,-3.38,-77.77	0/0:40:39,1:40:-0.00,-9.75,-117.59	0/1:38:19,19:40:-45.99,-0.00,-47.17	0/0:17:17,0:40:-0.00,-5.90,-53.26	0/0:29:29,0:40:-0.00,-9.51,-90.02	0/0:13:13,0:40:-0.00,-4.70,-41.01	0/1:36:20,16:40:-37.40,-0.00,-50.84	0/0:33:33,0:40:-0.00,-10.71,-102.28	1/1:26:0,26:40:-78.46,-7.42,-0.00	1/1:38:0,38:40:-115.22,-11.03,-0.00	0/0:34:34,0:40:-0.00,-11.01,-105.34	0/0:17:17,0:40:-0.00,-5.90,-53.26	0/1:33:13,20:40:-50.56,-0.00,-30.30	0/0:28:28,0:40:-0.00,-9.21,-86.96	0/1:31:12,19:40:-48.09,-0.00,-27.84	0/1:34:17,17:40:-41.06,0.00,-42.25	0/0:38:38,0:40:-0.00,-12.21,-117.59	0/0:24:24,0:40:-0.00,-8.01,-74.71	0/0:21:21,0:40:-0.00,-7.10,-65.52	0/0:39:39,0:40:-0.00,-12.52,-120.66	./.	./.	0/1:34:16,15:40:-35.84,0.00,-40.09	0/0:32:32,0:40:-0.00,-10.41,-99.21	0/1:28:13,15:40:-36.74,-0.00,-31.80	0/1:43:19,24:40:-59.80,-0.00,-45.67	1/1:15:0,15:40:-44.77,-4.11,-0.00
318	25	.	C	T	.	PASS	NS=81;AF=0.105	GT:DP:AD:GQ:GL	0/0:13:13,0:40:-0.00,-4.59,-27.34	0/0:17:17,0:40:-0.00,-5.78,-35.44	0/0:14:14,0:40:-0.00,-4.88,-29.37	0/0:22:22,0:40:-0.00,-7.26,-45.56	0/0:16:16,0:40:-0.00,-5.48,-33.41	0/0:11:11,0:40:-0.00,-3.99,-23.29	0/0:21:21,0:40:-0.00,-6.96,-43.54	0/0:16:16,0:40:-0.00,-5.48,-33.41	0/0:14:14,0:40:-0.00,-4.88,-29.37	0/0:20:20,0:40:-0.00,-6.67,-41.51	./.	0/0:10:4,0:25:-0.01,-1.92,-9.12	0/0:20:20,0:40:-0.00,-6.67,-41.51	1/1:15:0,4:13:-7.13,-0.95,-0.05	./.	0/1:16:10,6:40:-6.67,-0.00,-15.79	0/1:31:15,16:40:-22.46,0.00,-21.46	0/0:16:16,0:40:-0.00,-5.48,-33.41	0/0:22:22,0:40:-0.00,-7.26,-45.56	./.	./.	1/1:12:0,12:39:-23.28,-3.27,-0.00	0/0:11:11,0:40:-0.00,-3.99,-23.29	0/0:21:21,0:40:-0.00,-6.96,-43.54	0/0:20:20,0:40:-0.00,-6.67,-41.51	0/0:3:3,0:21:-0.01,-1.63,-7.10	0/0:19:10,0:40:-0.00,-3.70,-21.27	./.	./.	0/1:27:11,16:40:-23.65,-0.00,-14.55	0/0:27:27,0:40:-0.00,-8.75,-55.69	1/1:16:0,16:40:-31.37,-4.46,-0.00	1/1:23:1,22:40:-41.50,-4.51,-0.00	0/1:25:13,12:40:-16.14,0.00,-19.19	0/0:22:19,0:40:-0.00,-6.37,-39.49	1/1:28:0,28:40:-55.67,-8.02,-0.00	0/0:8:8,0:38:-0.00,-3.10,-17.22	0/0:17:17,0:40:-0.00,-5.78,-35.44	./.	1/1:25:0,25:40:-49.60,-7.13,-0.00	0/0:17:17,0:40:-0.00,-5.78,-35.44
319	60	.	G	T	.	PASS	NS=91;AF=0.071	GT:DP:AD:GQ:GL	0/0:24:24,0:40:-0.00,-7.92,-47.81	0/0:18:18,0:40:-0.00,-6.15,-36.26	0/0:28:28,0:40:-0.00,-9.11,-55.52	0/0:31:31,0:40:-0.00,-10.00,-61.29	0/0:32:32,0:40:-0.00,-10.29,-63.22	0/0:11:11,0:40:-0.00,-4.08,-22.78	0/0:16:16,0:40:-0.00,-5.56,-32.41	0/0:28:28,0:40:-0.00,-9.11,-55.52	0/0:18:18,0:40:-0.00,-6.15,-36.26	0/0:22:22,0:40:-0.00,-7.33,-43.96	0/0:29:29,0:40:-0.00,-9.40,-57.44	0/0:25:25,0:40:-0.00,-8.22,-49.74	0/0:31:31,0:40:-0.00,-10.00,-61.29	0/0:29:29,0:40:-0.00,-9.40,-57.44	0/0:33:33,0:40:-0.00,-10.59,-65.14	0/0:30:30,0:40:-0.00,-9.70,-59.37	0/0:20:20,0:40:-0.00,-6.74,-40.11	0/0:15:15,0:40:-0.00,-5.26,-30.48	0/0:40:40,0:40:-0.00,-12.66,-78.62	0/0:31:31,0:40:-0.00,-10.00,-61.29	0/0:25:25,0:40:-0.00,-8.22,-49.74	0/0:30:30,0:40:-0.00,-9.70,-59.37	0/0:25:25,0:40:-0.00,-8.22,-49.74	0/0:32:32,0:40:-0.00,-10.29,-63.22	0/0:29:29,0:40:-0.00,-9.40,-57.44	0/0:14:14,0:40:-0.00,-4.96,-28.56	0/0:34:34,0:40:-0.00,-10.88,-67.07	0/0:27:27,0:40:-0.00,-8.81,-53.59	0/0:16:16,0:40:-0.00,-5.56,-32.41	0/0:23:23,0:40:-0.00,-7.63,-45.89	0/0:29:29,0:40:-0.00,-9.40,-57.44	0/0:35:35,0:40:-0.00,-11.18,-68.99	0/0:28:28,0:40:-0.00,-9.11,-55.52	0/0:37:37,0:40:-0.00,-11.77,-72.84	0/0:23:23,0:40:-0.00,-7.63,-45.89	0/0:22:22,0:40:-0.00,-7.33,-43.96	0/0:43:43,0:40:-0.00,-13.55,-84.40	0/0:25:25,0:40:-0.00,-8.22,-49.74	0/0:20:20,0:40:-0.00,-6.74,-40.11	0/0:22:22,0:40:-0.00,-7.33,-43.96	0/0:32:32,0:40:-0.00,-10.29,-63.22
322	20	.	T	C	.	PASS	NS=82;AF=0.287	GT:DP:AD:GQ:GL	0/1:15:7,8:40:-31.41,0.00,-27.61	0/1:18:13,5:40:-17.02,0.00,-53.68	0/1:22:5,17:40:-69.76,0.00,-16.51	./.	0/1:9:6,3:40:-10.74,-0.00,-24.92	0/1:20:2,18:40:-74.86,-0.00,-3.63	0/1:8:6,2:40:-6.55,-0.00,-25.22	0/1:11:6,5:40:-19.13,0.00,-24.32	0/1:19:8,11:40:-43.69,0.00,-30.90	0/1:13:4,9:40:-36.51,-0.00,-14.72	0/0:23:23,0:40:-0.00,-6.96,-104.09	0/1:9:5,4:40:-15.24,-0.00,-20.42	1/1:22:0,22:40:-98.21,-5.97,-0.00	0/0:11:11,0:40:-0.00,-3.35,-50.14	1/1:13:0,13:39:-57.75,-3.26,-0.00	1/1:31:0,31:40:-138.67,-8.68,-0.00	./.	./.	0/1:11:6,5:40:-19.13,0.00,-24.32	./.	0/0:19:19,0:40:-0.00,-5.76,-86.11	0/0:15:15,0:40:-0.00,-4.55,-68.13	0/0:17:17,0:40:-0.00,-5.15,-77.12	0/0:20:19,1:21:-0.01,-1.57,-81.62	0/0:21:21,0:40:-0.00,-6.36,-95.10	0/0:3:3,0:14:-0.05,-0.99,-14.23	0/0:15:15,0:40:-0.00,-4.55,-68.13	0/0:13:13,0:40:-0.00,-3.95,-59.13	0/0:20:20,0:40:-0.00,-6.06,-90.60	0/0:19:19,0:40:-0.00,-5.76,-86.11	0/1:12:5,7:40:-27.82,0.00,-19.52	0/1:30:20,10:40:-35.89,0.00,-81.54	0/1:28:8,20:40:-81.44,0.00,-28.19	0/0:16:16,0:40:-0.00,-4.85,-72.62	0/0:34:34,0:40:-0.00,-10.27,-153.54	0/0:8:8,0:31:-0.00,-2.45,-36.66	./.	0/1:18:6,12:40:-48.49,0.00,-22.21	0/0:19:19,0:40:-0.00,-5.76,-86.11	0/0:13:13,0:40:-0.00,-3.95,-59.13	0/0:25:25,0:40:-0.00,-7.56,-113.08
323	25	.	G	A	.	PASS	NS=87;AF=0.241	GT:DP:AD:GQ:GL	0/1:10:5,5:40:-11.99,-0.00,-12.79	0/1:6:4,2:40:-4.02,-0.00,-10.93	0/1:10:3,7:40:-18.10,-0.00,-6.67	1/1:17:0,17:40:-51.17,-4.60,-0.00	0/1:19:7,11:40:-27.93,0.00,-16.49	0/1:17:11,6:40:-12.94,-0.00,-29.02	0/1:16:2,14:24:-37.71,-0.01,-1.82	0/1:15:9,6:40:-13.54,-0.00,-23.51	1/1:16:0,16:40:-48.12,-4.30,-0.00	1/1:16:0,16:40:-48.12,-4.30,-0.00	0/1:13:5,8:40:-20.26,-0.00,-11.88	0/0:15:15,0:40:-0.00,-4.80,-46.65	0/0:15:15,0:40:-0.00,-4.80,-46.65	0/0:11:11,0:40:-0.00,-3.59,-34.42	0/0:12:12,0:40:-0.00,-3.89,-37.48	0/0:9:9,0:36:-0.00,-2.99,-28.31	0/1:19:7,12:40:-30.68,0.00,-16.19	0/0:12:12,0:40:-0.00,-3.89,-37.48	0/1:16:9,7:40:-16.30,0.00,-23.21	0/1:5:2,3:40:-7.38,-0.00,-5.12	0/1:16:12,4:40:-7.13,-0.00,-32.38	0/0:18:18,0:40:-0.00,-5.70,-55.82	0/0:10:10,0:40:-0.00,-3.29,-31.36	0/0:13:13,0:40:-0.00,-4.20,-40.53	0/1:14:9,5:40:-10.79,-0.00,-23.81	./.	0/1:21:10,11:40:-27.03,0.00,-24.76	0/0:14:13,1:19:-0.02,-1.45,-37.49	0/0:11:11,0:40:-0.00,-3.59,-34.42	1/1:15:0,15:40:-45.06,-4.00,-0.00	0/0:17:17,0:40:-0.00,-5.40,-52.76	1/1:15:0,15:40:-45.06,-4.00,-0.00	0/1:13:7,6:40:-14.15,-0.00,-18.00	0/1:20:12,8:40:-18.16,0.00,-31.18	0/0:13:13,0:40:-0.00,-4.20,-40.53	0/1:8:2,6:40:-15.65,-0.00,-4.22	1/1:5:0,5:14:-14.53,-1.04,-0.04	0/0:33:33,0:40:-0.00,-10.21,-101.67	0/0:10:10,0:40:-0.00,-3.29,-31.36	0/1:11:6,5:40:-11.69,-0.00,-15.54	0/1:19:6,13:40:-33.74,-0.00,-13.14
325	10	.	A	T	.	PASS	NS=87;AF=0.149	GT:DP:AD:GQ:GL	0/0:49:49,0:40:-0.00,-15.29,-185.45	0/0:32:32,0:40:-0.00,-10.17,-121.48	0/0:35:35,0:40:-0.00,-11.08,-132.77	0/0:34:34,0:40:-0.00,-10.78,-129.00	0/0:45:45,0:40:-0.00,-14.09,-170.40	0/0:36:36,0:40:-0.00,-11.38,-136.53	0/0:46:46,0:40:-0.00,-14.39,-174.16	0/0:35:35,0:40:-0.00,-11.08,-132.77	0/0:40:40,0:40:-0.00,-12.58,-151.58	0/0:33:33,0:40:-0.00,-10.48,-125.24	0/0:37:37,0:40:-0.00,-11.68,-140.29	0/0:41:41,0:40:-0.00,-12.88,-155.34	0/0:36:36,0:40:-0.00,-11.38,-136.53	0/0:39:39,0:40:-0.00,-12.28,-147.82	0/0:30:30,0:40:-0.00,-9.57,-113.95	0/0:48:48,0:40:-0.00,-14.99,-181.69	0/0:35:35,0:40:-0.00,-11.08,-132.77	0/0:37:37,0:40:-0.00,-11.68,-140.29	0/0:39:39,0:40:-0.00,-12.28,-147.82	0/0:33:33,0:40:-0.00,-10.48,-125.24	0/0:48:48,0:40:-0.00,-14.99,-181.69	0/0:33:33,0:40:-0.00,-10.48,-125.24	0/0:43:43,0:40:-0.00,-13.49,-162.87	0/0:50:50,0:40:-0.00,-15.59,-189.21	0/0:31:31,0:40:-0.00,-9.87,-117.71	0/0:10:10,0:40:-0.00,-3.55,-38.69	0/0:35:35,0:40:-0.00,-11.08,-132.77	0/0:38:38,0:40:-0.00,-11.98,-144.05	0/0:30:30,0:40:-0.00,-9.57,-113.95	0/0:48:48,0:40:-0.00,-14.99,-181.69	0/0:54:54,0:40:0.00,-16.80,-204.26	0/0:41:41,0:40:-0.00,-12.88,-155.34	0/0:43:43,0:40:-0.00,-13.49,-162.87	0/0:32:31,0:40:-0.00,-9.87,-117.71	0/0:41:41,0:40:-0.00,-12.88,-155.34	0/0:28:28,0:40:-0.00,-8.97,-106.42	0/0:52:52,0:40:-0.00,-16.19,-196.74	0/0:33:33,0:40:-0.00,-10.48,-125.24	0/0:29:29,0:40:-0.00,-9.27,-110.19	0/0:38:38,0:40:-0.00,-11.98,-144.05	0/0:33:33,0:40:-0.00,-10.48,-125.24
327	79	.	C	A	.	PASS	NS=81;AF=0.216	GT:DP:AD:GQ:GL	0/0:10:10,0:40:-0.00,-3.47,-29.91	0/1:7:5,2:39:-3.28,-0.00,-12.75	1/1:5:0,5:17:-13.92,-1.28,-0.02	0/1:9:6,3:40:-5.60,-0.00,-15.07	0/0:10:10,0:40:-0.00,-3.47,-29.91	./.	0/0:11:11,0:40:-0.00,-3.77,-32.83	./.	1/1:10:0,10:34:-28.50,-2.76,-0.00	1/1:12:0,12:40:-34.34,-3.36,-0.00	0/1:10:7,3:40:-5.30,-0.00,-17.69	./.	1/1:9:0,9:31:-25.58,-2.46,-0.00	./.	1/1:12:0,12:40:-34.34,-3.36,-0.00	0/1:5:3,2:40:-3.88,-0.00,-7.51	0/1:18:9,8:40:-17.80,0.00,-21.42	./.	1/1:11:0,11:37:-31.42,-3.06,-0.00	1/1:7:0,7:24:-19.75,-1.86,-0.01	0/0:7:7,0:32:-0.00,-2.56,-21.15	0/1:5:3,2:40:-3.88,-0.00,-7.51	0/1:9:4,5:40:-11.44,-0.00,-9.22	0/1:11:5,6:40:-13.76,-0.00,-11.54	0/1:11:8,3:40:-5.00,-0.00,-20.31	0/0:4:4,0:22:-0.01,-1.67,-12.40	0/0:9:9,0:38:-0.00,-3.17,-26.99	./.	0/0:7:7,0:32:-0.00,-2.56,-21.15	0/0:12:12,0:40:-0.00,-4.07,-35.75	0/0:11:11,0:40:-0.00,-3.77,-32.83	0/1:15:9,6:40:-12.56,-0.00,-22.02	0/0:14:14,0:40:-0.00,-4.67,-41.60	0/1:7:2,5:40:-12.04,-0.00,-3.98	./.	0/1:7:4,3:40:-6.20,-0.00,-9.82	0/0:28:28,0:40:-0.00,-8.87,-82.49	1/1:8:0,8:27:-22.66,-2.16,-0.00	0/1:14:6,8:40:-18.70,-0.00,-13.56	0/1:32:16,16:40:-36.66,0.00,-37.36	0/1:13:10,3:40:-4.40,-0.00,-25.55
329	6	.	A	G	.	PASS	NS=88;AF=0.063	GT:DP:AD:GQ:GL	0/0:9:9,0:40:-0.00,-3.59,-41.07	0/0:13:13,0:40:-0.00,-4.80,-58.61	0/0:12:12,0:40:-0.00,-4.50,-54.23	0/0:9:9,0:40:-0.00,-3.59,-41.07	0/0:18:18,0:40:-0.00,-6.30,-80.54	0/0:21:21,0:40:-0.00,-7.21,-93.69	0/0:12:12,0:40:-0.00,-4.50,-54.23	0/0:12:12,0:40:-0.00,-4.50,-54.23	0/0:11:11,0:40:-0.00,-4.20,-49.84	0/0:14:14,0:40:-0.00,-5.10,-63.00	0/0:16:16,0:40:-0.00,-5.70,-71.77	0/0:10:10,0:40:-0.00,-3.90,-45.46	0/0:7:7,0:36:-0.00,-2.99,-32.30	0/0:9:9,0:40:-0.00,-3.59,-41.07	0/0:20:20,0:40:-0.00,-6.91,-89.31	0/0:18:18,0:40:-0.00,-6.30,-80.54	0/0:13:13,0:40:-0.00,-4.80,-58.61	0/0:15:15,0:40:-0.00,-5.40,-67.38	0/0:18:18,0:40:-0.00,-6.30,-80.54	0/0:14:14,0:40:-0.00,-5.10,-63.00	0/0:10:10,0:40:-0.00,-3.90,-45.46	0/0:13:13,0:40:-0.00,-4.80,-58.61	0/0:16:16,0:40:-0.00,-5.70,-71.77	0/0:25:25,0:40:-0.00,-8.41,-111.23	0/0:8:8,0:40:-0.00,-3.29,-36.69	./.	0/0:14:14,0:40:-0.00,-5.10,-63.00	0/0:9:9,0:40:-0.00,-3.59,-41.07	0/0:17:17,0:40:-0.00,-6.00,-76.15	0/0:11:11,0:40:-0.00,-4.20,-49.84	0/0:13:13,0:40:-0.00,-4.80,-58.61	0/0:24:24,0:40:-0.00,-8.11,-106.85	0/0:13:13,0:40:-0.00,-4.80,-58.61	0/0:17:17,0:40:-0.00,-6.00,-76.15	0/0:28:28,0:40:-0.00,-9.31,-124.39	0/0:21:21,0:40:-0.00,-7.21,-93.69	0/0:16:16,0:40:-0.00,-5.70,-71.77	0/0:27:27,0:40:-0.00,-9.01,-120.00	0/0:15:15,0:40:-0.00,-5.40,-67.38	0/0:18:18,0:40:-0.00,-6.30,-80.54	0/0:5:5,0:30:-0.00,-2.39,-23.54
332	17	.	G	C	.	PASS	NS=88;AF=0.142	GT:DP:AD:GQ:GL	0/0:23:23,0:40:-0.00,-7.46,-107.35	0/0:10:10,0:40:-0.00,-3.55,-47.32	0/0:22:22,0:40:-0.00,-7.16,-102.73	0/0:18:18,0:40:-0.00,-5.96,-84.26	0/0:25:25,0:40:-0.00,-8.07,-116.59	0/0:21:21,0:40:-0.00,-6.86,-98.11	0/0:16:16,0:40:-0.00,-5.36,-75.03	0/0:17:17,0:40:-0.00,-5.66,-79.64	0/0:18:18,0:40:-0.00,-5.96,-84.26	0/0:17:17,0:40:-0.00,-5.66,-79.64	0/0:28:28,0:40:-0.00,-8.97,-130.44	0/0:20:20,0:40:-0.00,-6.56,-93.50	0/0:28:28,0:40:-0.00,-8.97,-130.44	0/0:21:21,0:40:-0.00,-6.86,-98.11	0/0:23:23,0:40:-0.00,-7.46,-107.35	0/0:34:34,0:40:-0.00,-10.78,-158.15	0/0:24:24,0:40:-0.00,-7.76,-111.97	0/0:19:19,0:40:-0.00,-6.26,-88.88	0/0:29:29,0:40:-0.00,-9.27,-135.06	0/0:18:18,0:40:-0.00,-5.96,-84.26	0/0:28:28,0:40:-0.00,-8.97,-130.44	0/0:7:7,0:33:-0.00,-2.65,-33.47	0/0:26:26,0:40:-0.00,-8.37,-121.20	0/0:26:26,0:40:-0.00,-8.37,-121.20	0/0:33:33,0:40:-0.00,-10.47,-153.53	./.	0/0:29:29,0:40:-0.00,-9.27,-135.06	0/0:20:20,0:40:-0.00,-6.56,-93.50	0/0:25:25,0:40:-0.00,-8.07,-116.59	0/0:18:18,0:40:-0.00,-5.96,-84.26	0/0:8:8,0:36:-0.00,-2.95,-38.08	0/0:45:45,0:40:-0.00,-14.09,-208.94	0/0:33:33,0:40:-0.00,-10.47,-153.53	0/0:23:23,0:40:-0.00,-7.46,-107.35	0/0:17:17,0:40:-0.00,-5.66,-79.64	0/0:31:31,0:40:-0.00,-9.87,-144.29	0/0:20:20,0:40:-0.00,-6.56,-93.50	0/0:31:31,0:40:-0.00,-9.87,-144.29	0/0:16:16,0:40:-0.00,-5.36,-75.03	0/0:28:28,0:40:-0.00,-8.97,-130.44	0/0:17:17,0:40:-0.00,-5.66,-79.64
333	38	.	A	C	.	PASS	NS=74;AF=0.128	GT:DP:AD:GQ:GL	0/0:26:26,0:40:-0.00,-8.67,-119.98	0/0:28:28,0:40:-0.00,-9.27,-129.13	0/0:51:51,0:40:-0.00,-16.20,-234.40	0/0:47:47,0:40:-0.00,-14.99,-216.09	0/0:30:30,0:40:-0.00,-9.88,-138.28	0/0:36:36,0:40:-0.00,-11.68,-165.75	0/0:45:45,0:40:-0.00,-14.39,-206.94	0/0:28:28,0:40:-0.00,-9.27,-129.13	0/0:40:40,0:40:-0.00,-12.89,-184.05	0/0:30:30,0:40:-0.00,-9.88,-138.28	0/0:13:13,0:40:-0.00,-4.76,-60.47	0/0:17:17,0:40:-0.00,-5.96,-78.78	0/0:30:30,0:40:-0.00,-9.88,-138.28	0/0:16:16,0:40:-0.00,-5.66,-74.21	0/1:22:13,9:40:-33.73,0.00,-53.01	0/0:23:23,0:40:-0.00,-7.77,-106.24	0/0:40:40,0:40:-0.00,-12.89,-184.05	0/0:35:35,0:40:-0.00,-11.38,-161.17	0/0:14:14,0:40:-0.00,-5.06,-65.05	0/0:28:28,0:40:-0.00,-9.27,-129.13	0/0:32:32,0:40:-0.00,-10.48,-147.44	0/0:36:36,0:40:-0.00,-11.68,-165.75	0/0:37:37,0:40:-0.00,-11.98,-170.32	0/0:34:34,0:40:-0.00,-11.08,-156.59	0/0:32:32,0:40:-0.00,-10.48,-147.44	0/0:11:11,0:40:-0.00,-4.16,-51.32	0/0:36:36,0:40:-0.00,-11.68,-165.75	0/0:46:46,0:40:-0.00,-14.69,-211.52	0/1:28:16,12:40:-45.65,0.00,-64.93	0/0:28:28,0:40:-0.00,-9.27,-129.13	0/0:51:51,0:40:-0.00,-16.20,-234.40	0/0:43:43,0:40:-0.00,-13.79,-197.79	0/0:18:18,0:40:-0.00,-6.26,-83.36	0/1:15:13,2:40:-3.79,-0.00,-55.11	0/0:28:28,0:40:-0.00,-9.27,-129.13	./.	1/1:10:0,10:35:-44.80,-2.88,-0.00	0/0:44:44,0:40:-0.00,-14.09,-202.36	0/0:25:25,0:40:-0.00,-8.37,-115.40	0/0:22:22,0:40:-0.00,-7.47,-101.67	0/0:29:29,0:40:-0.00,-9.57,-133.71
334	6	.	G	A	.	PASS	NS=91;AF=0.071	GT:DP:AD:GQ:GL	0/0:40:40,0:40:-0.00,-12.88,-202.12	0/0:61:61,0:40:0.00,-19.20,-307.39	0/0:48:48,0:40:-0.00,-15.29,-242.22	0/0:61:61,0:40:0.00,-19.20,-307.39	0/0:74:74,0:40:-0.00,-23.11,-372.56	0/0:78:78,0:40:0.00,-24.32,-392.61	0/0:32:32,0:40:-0.00,-10.47,-162.02	0/0:40:40,0:40:-0.00,-12.88,-202.12	0/0:44:44,0:40:-0.00,-14.08,-222.17	0/0:46:46,0:40:-0.00,-14.69,-232.20	0/0:46:46,0:40:-0.00,-14.69,-232.20	0/0:47:47,0:40:-0.00,-14.99,-237.21	0/0:57:57,0:40:0.00,-18.00,-287.34	0/0:43:43,0:40:-0.00,-13.78,-217.16	0/0:66:66,0:40:-0.00,-20.71,-332.46	0/0:58:58,0:40:0.00,-18.30,-292.35	0/0:64:64,0:40:-0.00,-20.10,-322.43	0/0:66:66,0:40:-0.00,-20.71,-332.46	0/0:61:61,0:40:0.00,-19.20,-307.39	0/0:61:61,0:40:0.00,-19.20,-307.39	0/1:72:37,35:40:-152.94,0.00,-164.57	0/0:36:36,0:40:-0.00,-11.68,-182.07	0/1:55:31,24:40:-102.92,0.00,-139.61	0/1:54:29,25:40:-108.23,0.00,-129.88	0/1:70:28,42:40:-188.63,0.00,-120.06	0/1:83:33,50:40:-224.82,0.00,-141.21	0/0:65:65,0:40:-0.00,-20.40,-327.44	0/0:51:51,0:40:0.00,-16.19,-257.26	0/0:65:65,0:40:-0.00,-20.40,-327.44	0/0:50:50,0:40:-0.00,-15.89,-252.25	0/0:61:61,0:40:0.00,-19.20,-307.39	1/1:55:1,54:40:-264.08,-10.78,-0.00	0/0:68:68,0:40:-0.00,-21.31,-342.48	0/0:60:60,0:40:0.00,-18.90,-302.38	0/0:90:90,0:40:0.00,-27.93,-452.77	0/0:67:67,0:40:-0.00,-21.01,-337.47	0/0:62:62,0:40:-0.00,-19.50,-312.40	0/1:45:24,21:40:-90.89,0.00,-107.53	0/0:50:50,0:40:-0.00,-15.89,-252.25	0/0:53:53,0:40:-0.00,-16.79,-267.29	0/0:49:49,0:40:-0.00,-15.59,-247.24
338	46	.	C	T	.	PASS	NS=78;AF=0.058	GT:DP:AD:GQ:GL	0/0:23:23,0:40:-0.00,-7.85,-46.39	./.	0/0:41:41,0:40:-0.00,-13.18,-81.56	./.	0/0:31:30,0:40:-0.00,-9.92,-60.06	0/0:25:25,0:40:-0.00,-8.44,-50.29	0/0:31:31,0:40:-0.00,-10.22,-62.02	0/0:31:31,0:40:-0.00,-10.22,-62.02	0/0:15:15,0:40:-0.00,-5.48,-30.75	0/0:28:28,0:40:-0.00,-9.33,-56.16	./.	./.	./.	0/0:10:10,0:40:-0.00,-4.00,-20.98	0/0:42:42,0:40:-0.00,-13.48,-83.51	0/0:37:37,0:40:-0.00,-12.00,-73.74	0/0:16:16,0:40:-0.00,-5.78,-32.71	0/0:34:34,0:40:-0.00,-11.11,-67.88	0/0:16:16,0:40:-0.00,-5.78,-32.71	./.	0/0:19:19,0:40:-0.00,-6.67,-38.57	0/0:27:27,0:40:-0.00,-9.04,-54.20	0/0:39:39,0:40:-0.00,-12.59,-77.65	0/0:21:21,0:40:-0.00,-7.26,-42.48	0/0:20:20,0:40:-0.00,-6.96,-40.52	0/0:11:11,0:40:-0.00,-4.30,-22.94	0/0:46:46,0:40:-0.00,-14.66,-91.33	0/0:18:18,0:40:-0.00,-6.37,-36.62	0/0:28:28,0:40:-0.00,-9.33,-56.16	0/0:2:2,0:22:-0.01,-1.64,-5.36	0/0:17:17,0:40:-0.00,-6.07,-34.66	0/0:28:28,0:40:-0.00,-9.33,-56.16	0/0:9:9,0:40:-0.00,-3.70,-19.03	0/0:16:.:15:-0.05,-1.09,-1.50	0/0:15:15,0:40:-0.00,-5.48,-30.75	0/0:44:44,0:40:-0.00,-14.07,-87.42	0/0:38:31,0:40:-0.00,-10.22,-62.02	0/0:47:47,0:40:-0.00,-14.96,-93.28	0/0:17:17,0:40:-0.00,-6.07,-34.66	0/0:21:20,1:40:-0.00,-5.30,-38.57	0/0:22:22,0:40:-0.00,-7.55,-44.43
340	9	.	C	T	.	PASS	NS=91;AF=0.099	GT:DP:AD:GQ:GL	0/0:46:46,0:40:-0.00,-14.60,-178.11	0/0:44:44,0:40:-0.00,-14.00,-170.42	0/0:41:41,0:40:-0.00,-13.09,-158.89	0/0:46:46,0:40:-0.00,-14.60,-178.11	0/0:57:57,0:40:-0.00,-17.91,-220.40	0/0:28:28,0:40:-0.00,-9.18,-108.92	0/0:71:71,0:40:0.00,-22.12,-274.21	0/0:46:46,0:40:-0.00,-14.60,-178.11	0/0:49:49,0:40:-0.00,-15.50,-189.64	0/0:29:29,0:40:-0.00,-9.48,-112.76	0/0:34:34,0:40:-0.00,-10.99,-131.98	0/0:41:41,0:40:-0.00,-13.09,-158.89	0/1:32:18,14:40:-43.43,0.00,-60.09	0/0:40:39,1:40:-0.00,-8.95,-147.36	0/0:38:37,1:40:-0.00,-8.35,-139.67	0/0:33:33,0:40:-0.00,-10.69,-128.14	0/0:36:36,0:40:-0.00,-11.59,-139.67	0/0:40:40,0:40:-0.00,-12.79,-155.05	0/1:57:27,30:40:-97.42,0.00,-87.16	0/0:42:42,0:40:-0.00,-13.39,-162.74	0/0:43:43,0:40:-0.00,-13.69,-166.58	0/0:29:29,0:40:-0.00,-9.48,-112.76	0/0:43:43,0:40:-0.00,-13.69,-166.58	0/0:55:55,0:40:0.00,-17.31,-212.71	0/0:51:51,0:40:-0.00,-16.10,-197.33	0/0:66:66,0:40:0.00,-20.62,-254.99	0/1:39:22,17:40:-52.86,0.00,-73.36	0/1:36:18,18:40:-57.61,0.00,-58.89	0/1:35:19,16:40:-50.22,0.00,-63.03	0/1:38:20,18:40:-57.00,0.00,-65.97	1/1:48:0,48:40:-183.24,-13.92,-0.00	0/1:48:31,17:40:-50.15,0.00,-105.25	0/0:40:40,0:40:-0.00,-12.79,-155.05	1/1:35:0,35:40:-133.26,-10.01,-0.00	0/1:56:30,26:40:-82.34,0.00,-99.00	0/1:46:28,18:40:-54.60,0.00,-94.32	0/0:63:62,0:40:0.00,-19.41,-239.62	0/0:25:25,0:40:-0.00,-8.28,-97.38	0/1:38:18,20:40:-64.69,0.00,-58.29	0/1:43:20,23:40:-74.72,0.00,-64.47	0/1:46:19,27:40:-89.19,0.00,-59.72
341	6	.	T	C	.	PASS	NS=89;AF=0.230	GT:DP:AD:GQ:GL	0/1:29:15,14:40:-57.86,0.00,-63.44	1/1:18:0,18:40:-85.21,-4.93,-0.00	1/1:29:0,29:40:-137.77,-8.24,-0.00	1/1:31:1,30:40:-137.77,-4.06,-0.00	1/1:28:0,28:40:-132.99,-7.94,-0.00	0/1:18:10,8:40:-32.50,0.00,-42.86	0/1:21:16,5:40:-17.26,0.00,-70.62	0/1:44:27,17:40:-67.68,0.00,-116.26	0/1:28:16,12:40:-48.60,0.00,-68.52	1/1:29:0,29:40:-137.77,-8.24,-0.00	0/0:47:47,0:40:-0.00,-14.46,-225.39	0/0:39:39,0:40:-0.00,-12.05,-187.16	0/0:32:32,0:40:-0.00,-9.95,-153.71	0/0:35:35,0:40:-0.00,-10.85,-168.05	0/1:29:21,8:40:-29.19,0.00,-92.11	0/1:39:23,16:40:-64.40,0.00,-98.65	0/0:37:37,0:40:-0.00,-11.45,-177.60	0/0:39:39,0:40:-0.00,-12.05,-187.16	0/0:47:47,0:40:-0.00,-14.46,-225.39	0/1:38:21,17:40:-69.48,0.00,-89.40	0/0:43:43,0:40:-0.00,-13.26,-206.28	0/0:41:41,0:40:-0.00,-12.65,-196.72	0/1:27:11,16:40:-68.01,0.00,-44.93	0/1:33:13,20:40:-85.32,0.00,-52.68	0/0:31:31,0:40:-0.00,-9.64,-148.93	0/1:7:6,1:30:-2.36,-0.00,-27.06	0/0:45:44,1:40:-0.00,-9.08,-206.28	0/0:35:35,0:40:-0.00,-10.85,-168.05	0/1:30:10,20:40:-86.23,0.00,-39.24	0/0:48:48,0:40:-0.00,-14.76,-230.17	0/0:19:18,1:17:-0.02,-1.28,-82.06	0/0:39:39,0:40:-0.00,-12.05,-187.16	0/0:45:45,0:40:-0.00,-13.86,-215.83	0/0:17:17,0:40:-0.00,-5.43,-82.04	0/0:31:31,0:40:-0.00,-9.64,-148.93	0/0:31:31,0:40:-0.00,-9.64,-148.93	0/0:46:44,2:40:-0.00,-4.60,-201.50	0/0:39:39,0:40:-0.00,-12.05,-187.16	0/0:27:27,0:40:-0.00,-8.44,-129.82	0/0:27:27,0:40:-0.00,-8.44,-129.82	0/1:20:9,11:40:-46.23,0.00,-37.48
345	61	.	T	C	.	PASS	NS=87;AF=0.397	GT:DP:AD:GQ:GL	1/1:12:0,12:40:-51.52,-3.70,-0.00	0/1:10:2,8:40:-31.18,-0.00,-5.53	1/1:15:0,15:40:-64.46,-4.60,-0.00	1/1:10:0,10:37:-42.90,-3.10,-0.00	1/1:10:0,10:37:-42.90,-3.10,-0.00	1/1:6:0,6:25:-25.66,-1.90,-0.01	1/1:12:0,12:40:-51.52,-3.70,-0.00	1/1:19:0,19:40:-81.70,-5.81,-0.00	1/1:11:0,11:40:-47.21,-3.40,-0.00	1/1:7:0,7:28:-29.96,-2.20,-0.00	1/1:14:0,14:40:-60.14,-4.30,-0.00	1/1:12:0,12:40:-51.52,-3.70,-0.00	1/1:13:0,13:40:-55.83,-4.00,-0.00	0/1:11:9,2:40:-5.00,-0.00,-35.41	0/1:7:5,2:40:-6.21,-0.00,-19.36	0/1:18:8,10:40:-37.39,0.00,-28.99	1/1:7:0,7:28:-29.96,-2.20,-0.00	1/1:7:0,7:28:-29.96,-2.20,-0.00	0/1:9:7,2:40:-5.61,-0.00,-27.39	0/1:10:5,5:40:-18.24,0.00,-18.46	0/1:10:5,5:40:-18.24,0.00,-18.46	1/1:12:0,12:40:-51.52,-3.70,-0.00	0/0:8:8,0:33:-0.00,-2.72,-34.72	0/0:14:14,0:40:-0.00,-4.52,-60.59	0/1:10:7,3:40:-9.62,-0.00,-27.09	0/1:7:6,1:25:-1.90,-0.01,-23.68	0/1:18:12,6:40:-20.14,0.00,-46.24	./.	0/1:10:6,4:40:-13.93,-0.00,-22.77	1/1:15:0,15:40:-64.46,-4.60,-0.00	1/1:20:0,20:40:-86.01,-6.11,-0.00	0/1:9:6,3:40:-9.92,-0.00,-23.07	0/1:5:4,1:31:-2.50,-0.00,-15.66	0/1:13:6,7:40:-25.96,0.00,-21.87	0/1:21:18,3:40:-6.31,-0.00,-71.20	1/1:15:0,15:40:-64.46,-4.60,-0.00	0/0:14:14,0:40:-0.00,-4.52,-60.59	1/1:4:0,4:18:-17.05,-1.31,-0.02	1/1:11:0,11:40:-47.21,-3.40,-0.00	1/1:12:0,12:40:-51.52,-3.70,-0.00	0/1:6:2,4:40:-15.13,-0.00,-6.73
347	14	.	C	T	.	PASS	NS=87;AF=0.224	GT:DP:AD:GQ:GL	0/0:27:27,0:40:-0.00,-8.59,-126.88	0/0:33:33,0:40:-0.00,-10.39,-154.91	0/0:44:44,0:40:-0.00,-13.70,-206.32	0/0:30:30,0:40:-0.00,-9.49,-140.90	0/0:44:44,0:40:-0.00,-13.70,-206.32	0/0:26:26,0:40:-0.00,-8.29,-122.20	0/0:28:28,0:40:-0.00,-8.89,-131.55	0/0:28:28,0:40:-0.00,-8.89,-131.55	0/0:22:22,0:40:-0.00,-7.08,-103.51	0/0:29:29,0:40:-0.00,-9.19,-136.22	0/0:37:37,0:40:-0.00,-11.60,-173.61	0/0:21:21,0:40:-0.00,-6.78,-98.84	0/0:13:13,0:40:-0.00,-4.37,-61.45	0/0:19:19,0:40:-0.00,-6.18,-89.49	0/0:24:24,0:40:-0.00,-7.68,-112.86	0/1:33:25,8:40:-26.99,0.00,-107.14	0/0:27:27,0:40:-0.00,-8.59,-126.88	0/0:34:34,0:40:-0.00,-10.69,-159.59	0/0:23:23,0:40:-0.00,-7.38,-108.18	0/0:34:34,0:40:-0.00,-10.69,-159.59	0/0:42:42,0:40:-0.00,-13.10,-196.97	0/1:22:9,13:40:-53.67,0.00,-35.68	0/0:24:23,1:37:-0.00,-3.01,-103.51	0/0:19:19,0:40:-0.00,-6.18,-89.49	0/0:31:31,0:40:-0.00,-9.79,-145.57	0/0:21:21,0:40:-0.00,-6.78,-98.84	0/0:19:19,0:40:-0.00,-6.18,-89.49	0/1:33:16,17:40:-69.05,0.00,-65.08	0/0:20:20,0:40:-0.00,-6.48,-94.17	0/0:51:51,0:40:-0.00,-15.81,-239.03	0/0:33:33,0:40:-0.00,-10.39,-154.91	0/0:17:17,0:40:-0.00,-5.58,-80.15	0/0:27:27,0:40:-0.00,-8.59,-126.88	0/0:21:21,0:40:-0.00,-6.78,-98.84	./.	0/0:25:25,0:40:-0.00,-7.99,-117.53	0/0:39:39,0:40:-0.00,-12.20,-182.95	0/0:35:35,0:40:-0.00,-11.00,-164.26	0/0:32:32,0:40:-0.00,-10.09,-150.24	0/0:22:22,0:40:-0.00,-7.08,-103.51	./.
349	60	.	T	G	.	PASS	NS=88;AF=0.278	GT:DP:AD:GQ:GL	0/1:23:13,10:40:-29.12,0.00,-40.62	1/1:26:0,26:40:-93.78,-7.48,-0.00	0/0:36:35,1:40:-0.00,-7.46,-124.03	0/0:33:33,0:40:-0.00,-10.19,-120.40	0/0:50:50,0:40:-0.00,-15.30,-182.12	1/1:46:1,45:40:-159.13,-9.87,-0.00	1/1:21:0,21:40:-75.63,-5.97,-0.00	1/1:30:0,30:40:-108.30,-8.68,-0.00	0/0:23:23,0:40:-0.00,-7.18,-84.10	0/1:22:2,20:14:-65.77,-0.04,-1.03	0/0:34:34,0:40:-0.00,-10.49,-124.03	./.	1/1:23:0,23:40:-82.89,-6.58,-0.00	0/0:15:14,1:16:-0.03,-1.17,-47.83	0/1:20:6,14:40:-44.55,0.00,-16.11	1/1:25:1,24:40:-82.89,-3.55,-0.00	0/1:23:11,12:40:-36.38,0.00,-33.36	0/0:17:16,1:23:-0.01,-1.75,-55.06	./.	0/0:30:30,0:40:-0.00,-9.29,-109.51	0/1:25:12,13:40:-39.41,0.00,-36.39	0/1:21:18,3:40:-4.31,-0.00,-59.37	0/1:31:19,12:40:-33.98,0.00,-59.99	0/1:20:17,3:40:-4.61,-0.00,-56.04	0/1:23:15,8:40:-21.86,0.00,-47.88	0/1:23:6,16:40:-51.21,0.00,-15.51	0/1:29:13,16:40:-49.10,0.00,-38.81	1/1:18:0,18:40:-64.74,-5.07,-0.00	1/1:29:0,29:40:-104.67,-8.38,-0.00	0/1:32:18,14:40:-40.94,0.00,-56.06	0/1:24:12,12:40:-36.08,0.00,-36.69	0/1:18:4,14:40:-45.15,-0.00,-9.45	0/1:20:16,4:40:-8.24,-0.00,-52.41	1/1:17:0,17:40:-61.11,-4.77,-0.00	0/1:28:20,8:40:-20.36,0.00,-64.52	0/1:10:5,5:40:-14.88,-0.00,-15.49	1/1:64:0,64:40:-231.73,-18.91,0.00	0/1:14:10,4:40:-10.05,-0.00,-32.44	0/1:42:27,15:40:-41.56,0.00,-85.72	1/1:31:0,31:40:-111.93,-8.98,-0.00	0/1:24:11,13:40:-39.71,0.00,-33.06
356	35	.	T	C	.	PASS	NS=90;AF=0.083	GT:DP:AD:GQ:GL	0/0:20:20,0:40:-0.00,-6.87,-78.80	0/0:62:62,0:40:0.00,-19.51,-241.55	0/0:46:46,0:40:-0.00,-14.70,-179.55	0/0:52:52,0:40:0.00,-16.50,-202.80	0/0:21:21,0:40:-0.00,-7.17,-82.67	0/0:59:57,2:40:-0.00,-10.86,-214.43	0/0:11:11,0:40:-0.00,-4.16,-43.92	0/0:23:23,0:40:-0.00,-7.77,-90.42	0/0:53:53,0:40:-0.00,-16.80,-206.68	0/0:19:19,0:40:-0.00,-6.57,-74.92	0/1:68:28,40:40:-133.69,0.00,-88.48	0/1:53:25,28:40:-91.70,0.00,-81.37	1/1:31:1,30:40:-111.08,-5.01,-0.00	0/1:42:24,18:40:-56.26,0.00,-80.80	0/1:42:18,24:40:-79.51,0.00,-57.55	0/1:48:20,28:40:-93.20,0.00,-63.50	0/0:56:56,0:40:-0.00,-17.71,-218.30	./.	0/1:65:32,33:40:-107.46,0.00,-104.88	0/1:62:31,31:40:-100.62,0.00,-101.91	0/1:34:23,11:40:-31.54,0.00,-79.34	0/0:33:33,0:40:-0.00,-10.78,-129.17	0/0:39:39,0:40:-0.00,-12.59,-152.42	0/0:61:61,0:40:0.00,-19.21,-237.68	0/0:48:48,0:40:-0.00,-15.30,-187.30	0/0:32:32,0:40:-0.00,-10.48,-125.30	0/0:60:59,1:40:0.00,-15.04,-226.05	0/0:46:46,0:40:-0.00,-14.70,-179.55	0/0:53:53,0:40:-0.00,-16.80,-206.68	0/0:68:68,0:40:-0.00,-21.32,-264.80	0/0:69:69,0:40:0.00,-21.62,-268.68	0/0:51:51,0:40:0.00,-16.20,-198.93	1/1:66:0,66:40:-254.46,-19.42,0.00	0/1:26:23,3:36:-2.95,-0.00,-81.75	0/0:23:23,0:40:-0.00,-7.77,-90.42	1/1:60:0,60:40:-231.21,-17.62,0.00	0/0:18:18,0:40:-0.00,-6.27,-71.05	0/0:22:22,0:40:-0.00,-7.47,-86.55	0/0:76:76,0:40:-0.00,-23.73,-295.80	0/0:17:17,0:40:-0.00,-5.97,-67.17	0/0:41:41,0:40:-0.00,-13.19,-160.17
359	48	.	C	A	.	PASS	NS=88;AF=0.051	GT:DP:AD:GQ:GL	0/0:14:13,1:20:-0.01,-1.54,-44.32	0/0:16:16,0:40:-0.00,-5.66,-58.45	0/0:27:27,0:40:-0.00,-8.97,-97.31	0/0:21:21,0:40:-0.00,-7.17,-76.11	0/0:18:18,0:40:-0.00,-6.27,-65.51	0/0:30:30,0:40:-0.00,-9.88,-107.91	0/0:16:16,0:40:-0.00,-5.66,-58.45	0/0:20:20,0:40:-0.00,-6.87,-72.58	0/0:22:22,0:40:-0.00,-7.47,-79.65	0/0:18:18,0:40:-0.00,-6.27,-65.51	0/1:24:10,14:40:-41.40,0.00,-29.17	./.	0/1:23:11,12:40:-34.63,0.00,-33.01	./.	0/0:18:18,0:40:-0.00,-6.27,-65.51	0/0:18:18,0:40:-0.00,-6.27,-65.51	0/0:29:29,0:40:-0.00,-9.58,-104.38	./.	0/1:10:3,7:40:-20.88,-0.00,-8.65	0/0:16:16,0:40:-0.00,-5.66,-58.45	0/0:20:20,0:40:-0.00,-6.87,-72.58	0/0:17:17,0:40:-0.00,-5.97,-61.98	0/0:28:28,0:40:-0.00,-9.28,-100.85	0/0:24:24,0:40:-0.00,-8.07,-86.71	0/0:27:27,0:40:-0.00,-8.97,-97.31	0/0:3:3,0:23:-0.01,-1.76,-12.52	0/1:23:13,10:40:-27.56,0.00,-40.08	0/0:13:13,0:40:-0.00,-4.76,-47.85	0/0:18:18,0:40:-0.00,-6.27,-65.51	0/0:23:23,0:40:-0.00,-7.77,-83.18	0/0:27:27,0:40:-0.00,-8.97,-97.31	0/0:35:35,0:40:-0.00,-11.38,-125.58	0/0:25:25,0:40:-0.00,-8.37,-90.25	0/1:12:6,6:40:-16.74,0.00,-18.65	0/0:12:12,0:40:-0.00,-4.46,-44.31	0/1:32:18,14:40:-38.99,0.00,-55.03	0/1:25:12,13:40:-37.56,0.00,-35.94	0/0:19:19,0:40:-0.00,-6.57,-69.05	0/1:20:10,10:40:-28.47,0.00,-30.38	0/0:21:21,0:40:-0.00,-7.17,-76.11	0/0:11:11,0:40:-0.00,-4.16,-40.78
362	3	.	T	A	.	PASS	NS=91;AF=0.363	GT:DP:AD:GQ:GL	0/1:17:6,11:40:-28.69,-0.00,-13.37	0/0:9:9,0:39:-0.00,-3.24,-28.38	0/0:19:19,0:40:-0.00,-6.25,-59.59	0/0:16:16,0:40:-0.00,-5.35,-50.23	0/0:11:11,0:40:-0.00,-3.84,-34.62	1/1:13:0,13:40:-40.30,-4.16,-0.00	0/1:13:8,5:40:-11.16,-0.00,-20.81	0/1:11:4,7:40:-18.01,-0.00,-8.93	0/1:9:4,5:40:-12.37,-0.00,-9.53	0/1:13:7,6:40:-14.29,-0.00,-17.69	1/1:26:0,26:40:-80.88,-8.07,-0.00	1/1:14:0,14:40:-43.42,-4.46,-0.00	1/1:15:0,15:40:-46.54,-4.76,-0.00	1/1:11:0,11:40:-34.05,-3.56,-0.00	1/1:21:0,21:40:-65.27,-6.57,-0.00	0/1:9:7,2:36:-3.00,-0.00,-18.89	1/1:12:0,12:40:-37.17,-3.86,-0.00	0/1:9:5,4:40:-9.25,-0.00,-12.65	1/1:10:0,10:39:-30.93,-3.26,-0.00	1/1:14:0,14:40:-43.42,-4.46,-0.00	1/1:15:0,15:40:-46.54,-4.76,-0.00	1/1:13:0,13:40:-40.30,-4.16,-0.00	0/1:23:8,15:40:-39.37,0.00,-17.80	0/1:15:9,6:40:-13.68,-0.00,-23.33	1/1:12:0,12:40:-37.17,-3.86,-0.00	1/1:5:0,5:23:-15.33,-1.76,-0.01	1/1:14:0,14:40:-43.42,-4.46,-0.00	1/1:12:0,12:40:-37.17,-3.86,-0.00	1/1:10:0,10:39:-30.93,-3.26,-0.00	1/1:11:0,11:40:-34.05,-3.56,-0.00	1/1:20:0,20:40:-62.15,-6.26,-0.00	1/1:13:0,13:40:-40.30,-4.16,-0.00	1/1:21:0,21:40:-65.27,-6.57,-0.00	1/1:14:0,14:40:-43.42,-4.46,-0.00	1/1:15:0,15:40:-46.54,-4.76,-0.00	1/1:12:0,12:40:-37.17,-3.86,-0.00	1/1:13:0,13:40:-40.30,-4.16,-0.00	0/1:15:8,7:40:-16.81,0.00,-20.21	1/1:17:0,17:40:-52.78,-5.36,-0.00	0/1:22:9,13:40:-33.43,0.00,-21.23	1/1:11:0,11:40:-34.05,-3.56,-0.00
363	26	.	A	G	.	PASS	NS=86;AF=0.227	GT:DP:AD:GQ:GL	0/1:17:11,6:40:-21.23,0.00,-44.31	0/1:5:3,2:40:-7.14,-0.00,-12.52	0/0:9:9,0:36:-0.00,-2.92,-40.79	0/0:20:20,0:40:-0.00,-6.23,-89.48	0/1:13:5,8:40:-31.28,0.00,-18.96	./.	0/0:13:13,0:40:-0.00,-4.12,-58.49	0/0:13:13,0:40:-0.00,-4.12,-58.49	0/0:11:11,0:40:-0.00,-3.52,-49.64	0/1:23:11,12:40:-45.98,0.00,-42.51	0/1:17:9,8:40:-30.08,0.00,-35.46	0/0:20:20,0:40:-0.00,-6.23,-89.48	0/1:10:8,2:40:-5.63,-0.00,-33.14	0/0:15:15,0:40:-0.00,-4.73,-67.35	0/1:18:6,12:40:-47.48,0.00,-21.88	0/0:14:14,0:40:-0.00,-4.43,-62.92	0/1:20:8,12:40:-46.88,0.00,-30.13	0/0:9:9,0:36:-0.00,-2.92,-40.79	0/0:17:17,0:40:-0.00,-5.33,-76.20	0/1:14:9,5:40:-17.70,0.00,-36.37	0/1:21:10,11:40:-42.15,0.00,-38.68	0/1:13:4,9:40:-35.71,-0.00,-14.54	0/1:24:14,10:40:-36.82,0.00,-55.48	0/1:21:17,4:40:-11.17,-0.00,-69.67	1/1:9:0,9:25:-38.88,-1.97,-0.00	./.	1/1:24:0,24:40:-105.26,-6.48,-0.00	0/1:11:3,8:40:-31.88,-0.00,-10.71	0/1:19:9,10:40:-38.33,0.00,-34.86	./.	0/1:19:8,11:40:-42.75,0.00,-30.43	1/1:16:0,16:40:-69.86,-4.07,-0.00	0/1:11:7,4:40:-14.18,-0.00,-28.42	0/0:20:20,0:40:-0.00,-6.23,-89.48	0/1:8:6,2:40:-6.23,-0.00,-24.89	./.	0/0:22:22,0:40:-0.00,-6.83,-98.33	1/1:18:0,18:40:-78.71,-4.67,-0.00	0/1:13:9,4:40:-13.58,-0.00,-36.67	0/0:32:32,0:40:-0.00,-9.84,-142.59	0/0:11:11,0:40:-0.00,-3.52,-49.64
364	2	.	G	A	.	PASS	NS=83;AF=0.295	GT:DP:AD:GQ:GL	0/1:18:6,12:40:-49.54,0.00,-22.39	1/1:34:0,34:40:-156.05,-10.05,-0.00	0/1:37:32,5:40:-11.59,-0.00,-136.36	1/1:28:1,27:40:-119.22,-3.64,-0.00	0/1:16:7,9:40:-36.33,0.00,-27.60	1/1:28:0,28:40:-128.42,-8.24,-0.00	0/1:17:7,10:40:-40.63,0.00,-27.30	1/1:14:0,14:40:-63.97,-4.03,-0.00	0/1:16:8,8:40:-31.73,0.00,-32.20	0/1:22:9,13:40:-52.94,0.00,-35.00	1/1:30:0,30:40:-137.63,-8.84,-0.00	0/0:34:34,0:40:-0.00,-10.52,-157.00	./.	0/1:21:8,13:40:-53.24,0.00,-30.70	0/1:12:4,8:40:-32.93,0.00,-14.99	1/1:33:0,33:40:-151.44,-9.75,-0.00	./.	0/1:18:8,10:40:-40.33,0.00,-31.60	0/1:14:6,8:40:-32.33,0.00,-23.60	1/1:19:0,19:40:-86.99,-5.53,-0.00	1/1:34:0,34:40:-156.05,-10.05,-0.00	0/0:31:31,0:40:-0.00,-9.62,-143.19	1/1:23:0,23:40:-105.41,-6.74,-0.00	1/1:36:0,36:40:-165.25,-10.65,-0.00	1/1:17:0,17:40:-77.79,-4.93,-0.00	1/1:13:0,13:40:-59.37,-3.73,-0.00	0/1:25:14,11:40:-42.83,0.00,-57.11	./.	0/1:19:7,12:40:-49.24,0.00,-26.69	./.	0/0:23:23,0:40:-0.00,-7.21,-106.36	0/1:22:8,14:40:-57.54,0.00,-30.39	0/1:25:16,9:40:-33.62,0.00,-66.32	1/1:18:0,18:40:-82.39,-5.23,-0.00	0/1:43:16,27:40:-111.07,0.00,-60.90	1/1:17:0,17:40:-77.79,-4.93,-0.00	0/1:32:16,16:40:-63.74,0.00,-64.21	0/1:36:20,16:40:-62.53,0.00,-81.42	0/1:38:13,25:40:-103.36,0.00,-48.60	0/0:37:37,0:40:-0.00,-11.42,-170.81	0/1:19:6,13:40:-53.84,0.00,-22.09
365	6	.	C	G	.	PASS	NS=82;AF=0.079	GT:DP:AD:GQ:GL	0/0:26:26,0:40:-0.00,-8.78,-68.33	0/0:36:36,0:40:-0.00,-11.78,-94.11	0/0:46:46,0:40:-0.00,-14.78,-119.89	0/0:45:45,0:40:-0.00,-14.48,-117.31	0/0:33:33,0:40:-0.00,-10.88,-86.38	0/0:38:38,0:40:-0.00,-12.38,-99.26	0/0:14:14,0:40:-0.00,-5.18,-37.40	0/0:31:31,0:40:-0.00,-10.28,-81.22	0/0:31:31,0:40:-0.00,-10.28,-81.22	0/0:27:27,0:40:-0.00,-9.08,-70.91	0/0:21:21,0:40:-0.00,-7.28,-55.44	0/0:13:13,0:40:-0.00,-4.88,-34.82	0/0:25:25,0:40:-0.00,-8.48,-65.75	0/0:29:29,0:40:-0.00,-9.68,-76.06	./.	0/0:25:25,0:40:-0.00,-8.48,-65.75	0/0:8:8,0:40:-0.00,-3.38,-21.93	0/0:28:28,0:40:-0.00,-9.38,-73.49	0/0:11:11,0:40:-0.00,-4.28,-29.66	0/0:48:48,0:40:-0.00,-15.38,-125.04	0/0:37:37,0:40:-0.00,-12.08,-96.69	0/0:16:16,0:40:-0.00,-5.78,-42.55	./.	./.	0/0:35:35,0:40:-0.00,-11.48,-91.53	0/0:19:19,0:40:-0.00,-6.68,-50.29	0/0:41:41,0:40:-0.00,-13.28,-107.00	0/0:37:37,0:40:-0.00,-12.08,-96.69	0/0:27:27,0:40:-0.00,-9.08,-70.91	0/0:20:20,0:40:-0.00,-6.98,-52.86	0/0:41:40,0:40:-0.00,-12.98,-104.42	0/0:37:27,0:40:-0.00,-9.08,-70.91	0/0:31:31,0:40:-0.00,-10.28,-81.22	0/0:12:12,0:40:-0.00,-4.58,-32.24	./.	0/0:34:34,0:40:-0.00,-11.18,-88.95	./.	0/0:23:23,0:40:-0.00,-7.88,-60.60	0/0:28:28,0:40:-0.00,-9.38,-73.49	0/0:40:40,0:40:-0.00,-12.98,-104.42	0/0:26:26,0:40:-0.00,-8.78,-68.33
369	22	.	A	G	.	PASS	NS=74;AF=0.291	GT:DP:AD:GQ:GL	0/1:12:8,4:40:-13.87,-0.00,-32.16	./.	1/1:27:0,27:40:-117.88,-7.50,-0.00	0/1:12:6,6:40:-22.66,0.00,-23.37	0/1:16:14,2:40:-3.88,-0.00,-57.31	0/0:25:24,1:39:-0.00,-3.22,-101.74	0/1:10:5,5:40:-18.87,0.00,-19.58	0/0:25:25,0:40:-0.00,-7.61,-110.52	0/1:11:5,6:40:-22.96,0.00,-19.28	0/1:14:6,8:40:-30.84,0.00,-22.77	./.	0/1:12:10,2:40:-5.09,-0.00,-40.94	0/1:15:9,6:40:-21.75,0.00,-35.64	1/1:15:0,15:40:-65.17,-3.89,-0.00	1/1:11:0,11:33:-47.60,-2.68,-0.00	0/1:13:11,2:40:-4.79,-0.00,-45.03	0/1:8:5,3:40:-10.68,-0.00,-20.18	./.	0/1:20:14,6:40:-20.25,0.00,-56.10	1/1:12:0,12:36:-51.99,-2.98,-0.00	0/1:24:15,9:40:-32.22,0.00,-59.29	0/0:16:16,0:40:-0.00,-4.90,-70.99	0/1:13:5,8:40:-31.14,0.00,-18.68	0/1:20:12,8:40:-29.03,0.00,-47.32	0/1:12:6,6:40:-22.66,0.00,-23.37	./.	0/0:28:28,0:40:-0.00,-8.51,-123.70	./.	./.	1/1:10:0,10:30:-43.21,-2.38,-0.00	0/1:17:10,7:40:-25.54,0.00,-39.44	./.	./.	./.	0/0:18:18,0:40:-0.00,-5.50,-79.78	0/1:12:8,4:40:-13.87,-0.00,-32.16	1/1:19:0,19:40:-82.74,-5.09,-0.00	0/1:16:3,13:40:-52.20,-0.00,-8.99	./.	0/1:22:6,16:40:-63.57,0.00,-20.36	0/0:11:11,0:40:-0.00,-3.40,-49.03
372	28	.	C	T	.	PASS	NS=89;AF=0.084	GT:DP:AD:GQ:GL	0/0:27:27,0:40:-0.00,-9.25,-122.20	0/0:19:19,0:40:-0.00,-6.84,-86.33	0/0:23:23,0:40:-0.00,-8.05,-104.27	0/0:17:17,0:40:-0.00,-6.24,-77.36	0/0:20:20,0:40:-0.00,-7.14,-90.81	0/0:21:21,0:40:-0.00,-7.44,-95.30	0/0:14:14,0:40:-0.00,-5.34,-63.91	0/0:17:17,0:40:-0.00,-6.24,-77.36	0/0:15:15,0:40:-0.00,-5.64,-68.39	0/0:12:12,0:40:-0.00,-4.74,-54.94	0/0:7:7,0:39:-0.00,-3.23,-32.52	0/0:16:16,0:40:-0.00,-5.94,-72.88	0/0:17:17,0:40:-0.00,-6.24,-77.36	0/0:7:7,0:39:-0.00,-3.23,-32.52	0/0:15:15,0:40:-0.00,-5.64,-68.39	0/0:13:13,0:40:-0.00,-5.04,-59.43	0/0:19:19,0:40:-0.00,-6.84,-86.33	0/0:9:9,0:40:-0.00,-3.83,-41.49	0/0:19:19,0:40:-0.00,-6.84,-86.33	0/0:11:11,0:40:-0.00,-4.43,-50.46	0/0:19:19,0:40:-0.00,-6.84,-86.33	0/0:10:10,0:40:-0.00,-4.13,-45.97	0/0:21:21,0:40:-0.00,-7.44,-95.30	0/0:25:25,0:40:-0.00,-8.65,-113.23	0/0:10:10,0:40:-0.00,-4.13,-45.97	0/0:11:11,0:40:-0.00,-4.43,-50.46	0/0:30:30,0:40:-0.00,-10.15,-135.65	0/0:15:15,0:40:-0.00,-5.64,-68.39	0/0:4:4,0:29:-0.00,-2.33,-19.07	0/0:17:17,0:40:-0.00,-6.24,-77.36	0/0:18:18,0:40:-0.00,-6.54,-81.85	0/0:17:17,0:40:-0.00,-6.24,-77.36	0/0:17:17,0:40:-0.00,-6.24,-77.36	0/0:20:20,0:40:-0.00,-7.14,-90.81	0/0:11:11,0:40:-0.00,-4.43,-50.46	./.	0/0:13:13,0:40:-0.00,-5.04,-59.43	0/0:9:9,0:40:-0.00,-3.83,-41.49	0/0:16:16,0:40:-0.00,-5.94,-72.88	0/0:5:5,0:32:-0.00,-2.63,-23.56	0/0:17:17,0:40:-0.00,-6.24,-77.36
375	16	.	T	G	.	PASS	NS=89;AF=0.073	GT:DP:AD:GQ:GL	0/1:21:12,9:40:-34.57,0.00,-49.84	1/1:20:1,19:15:-82.50,-1.09,-0.04	0/1:23:11,12:40:-47.93,0.00,-44.58	0/1:35:21,14:40:-53.62,0.00,-87.51	0/1:29:15,14:40:-55.43,0.00,-61.39	0/0:37:37,0:40:-0.00,-12.14,-173.51	0/1:33:22,11:40:-40.26,0.00,-92.77	0/1:33:17,16:40:-63.53,0.00,-69.50	0/1:28:15,13:40:-51.08,0.00,-61.70	1/1:22:1,21:22:-91.78,-1.67,-0.01	0/0:29:29,0:40:-0.00,-9.73,-136.28	0/0:33:33,0:40:-0.00,-10.93,-154.90	0/0:24:24,0:40:-0.00,-8.22,-113.01	0/0:32:32,0:40:-0.00,-10.63,-150.24	0/0:24:24,0:40:-0.00,-8.22,-113.01	0/0:32:32,0:40:-0.00,-10.63,-150.24	0/0:35:35,0:40:-0.00,-11.54,-164.21	0/0:22:22,0:40:-0.00,-7.62,-103.70	0/0:25:25,0:40:-0.00,-8.53,-117.66	0/0:24:24,0:40:-0.00,-8.22,-113.01	0/0:32:32,0:40:-0.00,-10.63,-150.24	0/0:21:21,0:40:-0.00,-7.32,-99.05	0/0:22:22,0:40:-0.00,-7.62,-103.70	0/0:24:24,0:40:-0.00,-8.22,-113.01	0/0:31:31,0:40:-0.00,-10.33,-145.59	0/0:5:5,0:31:-0.00,-2.51,-24.58	0/0:47:47,0:40:-0.00,-15.15,-220.06	0/0:21:21,0:40:-0.00,-7.32,-99.05	0/0:24:24,0:40:-0.00,-8.22,-113.01	0/0:22:22,0:40:-0.00,-7.62,-103.70	0/0:27:27,0:40:-0.00,-9.13,-126.97	0/0:20:20,0:40:-0.00,-7.02,-94.39	0/0:24:24,0:40:-0.00,-8.22,-113.01	0/0:27:27,0:40:-0.00,-9.13,-126.97	0/0:22:22,0:40:-0.00,-7.62,-103.70	./.	0/0:23:23,0:40:-0.00,-7.92,-108.36	0/0:27:27,0:40:-0.00,-9.13,-126.97	0/0:39:39,0:40:-0.00,-12.74,-182.82	0/0:28:28,0:40:-0.00,-9.43,-131.63	0/0:29:29,0:40:-0.00,-9.73,-136.28
376	17	.	G	A	.	PASS	NS=86;AF=0.070	GT:DP:AD:GQ:GL	0/1:12:6,6:40:-21.75,0.00,-23.18	0/1:19:9,10:40:-37.15,0.00,-34.20	0/1:21:11,10:40:-36.55,0.00,-42.36	0/1:11:6,5:40:-17.67,0.00,-23.48	1/1:20:0,20:40:-86.12,-5.50,-0.00	0/0:10:10,0:40:-0.00,-3.92,-45.21	1/1:9:0,9:28:-37.97,-2.19,-0.00	0/1:15:12,3:40:-7.71,-0.00,-48.54	0/1:16:10,6:40:-20.54,0.00,-39.49	0/1:12:9,3:40:-8.61,-0.00,-36.31	0/0:15:15,0:40:-0.00,-5.42,-67.10	0/0:7:7,0:37:-0.00,-3.01,-32.08	0/0:13:13,0:40:-0.00,-4.82,-58.34	0/0:12:12,0:40:-0.00,-4.52,-53.96	./.	0/0:12:12,0:40:-0.00,-4.52,-53.96	0/0:8:8,0:40:-0.00,-3.31,-36.45	0/0:8:8,0:40:-0.00,-3.31,-36.45	0/0:16:16,0:40:-0.00,-5.72,-71.47	0/0:11:11,0:40:-0.00,-4.22,-49.59	0/0:14:14,0:40:-0.00,-5.12,-62.72	0/0:11:11,0:40:-0.00,-4.22,-49.59	0/0:29:29,0:40:-0.00,-9.64,-128.38	0/0:9:9,0:40:-0.00,-3.62,-40.83	0/0:10:10,0:40:-0.00,-3.92,-45.21	0/0:5:5,0:30:-0.00,-2.41,-23.32	0/0:10:10,0:40:-0.00,-3.92,-45.21	0/0:9:9,0:40:-0.00,-3.62,-40.83	0/0:16:16,0:40:-0.00,-5.72,-71.47	0/0:8:8,0:40:-0.00,-3.31,-36.45	0/0:7:7,0:37:-0.00,-3.01,-32.08	0/0:20:20,0:40:-0.00,-6.93,-88.98	0/0:8:8,0:40:-0.00,-3.31,-36.45	./.	0/0:32:32,0:40:-0.00,-10.54,-141.52	0/0:17:17,0:40:-0.00,-6.02,-75.85	0/0:31:31,0:40:-0.00,-10.24,-137.14	0/0:19:19,0:40:-0.00,-6.63,-84.61	0/0:20:20,0:40:-0.00,-6.93,-88.98	0/0:18:18,0:40:-0.00,-6.32,-80.23	0/0:13:13,0:40:-0.00,-4.82,-58.34
379	17	.	A	C	.	PASS	NS=86;AF=0.064	GT:DP:AD:GQ:GL	0/0:28:28,0:40:-0.00,-9.44,-127.58	0/0:16:16,0:40:-0.00,-5.82,-73.52	0/0:21:21,0:40:-0.00,-7.33,-96.04	0/0:17:17,0:40:-0.00,-6.12,-78.02	0/0:39:39,0:40:-0.00,-12.75,-177.13	0/0:11:11,0:40:-0.00,-4.32,-50.99	0/0:26:26,0:40:-0.00,-8.83,-118.57	0/0:23:23,0:40:-0.00,-7.93,-105.05	0/0:23:23,0:40:-0.00,-7.93,-105.05	0/0:18:18,0:40:-0.00,-6.43,-82.53	0/1:26:18,8:40:-27.21,0.00,-73.70	0/1:22:8,14:40:-55.44,0.00,-29.85	0/0:23:23,0:40:-0.00,-7.93,-105.05	0/1:17:7,10:40:-38.92,0.00,-26.85	0/0:19:19,0:40:-0.00,-6.73,-87.03	0/1:28:16,12:40:-44.62,0.00,-64.08	0/0:23:23,0:40:-0.00,-7.93,-105.05	0/0:7:7,0:38:-0.00,-3.11,-32.98	0/0:20:20,0:40:-0.00,-7.03,-91.54	0/1:8:5,3:40:-10.10,-0.00,-20.55	0/1:17:4,13:40:-52.44,-0.00,-13.34	0/1:15:13,2:40:-3.49,-0.00,-54.48	0/0:29:29,0:40:-0.00,-9.74,-132.08	0/0:22:22,0:40:-0.00,-7.63,-100.55	0/0:17:17,0:40:-0.00,-6.12,-78.02	./.	0/0:24:24,0:40:-0.00,-8.23,-109.56	0/0:23:23,0:40:-0.00,-7.93,-105.05	0/0:21:21,0:40:-0.00,-7.33,-96.04	1/1:21:0,21:40:-93.16,-5.89,-0.00	0/0:20:20,0:40:-0.00,-7.03,-91.54	0/0:6:6,0:34:-0.00,-2.81,-28.47	0/0:21:21,0:40:-0.00,-7.33,-96.04	0/0:35:35,0:40:-0.00,-11.54,-159.11	1/1:14:0,14:40:-61.63,-3.78,-0.00	0/0:15:15,0:40:-0.00,-5.52,-69.01	0/0:11:11,0:40:-0.00,-4.32,-50.99	0/0:42:42,0:40:-0.00,-13.65,-190.65	0/0:25:25,0:40:-0.00,-8.53,-114.06	0/0:22:22,0:40:-0.00,-7.63,-100.55	0/0:16:15,1:18:-0.02,-1.34,-64.53
381	20	.	C	G	.	PASS	NS=80;AF=0.144	GT:DP:AD:GQ:GL	0/1:9:4,5:40:-17.87,-0.00,-14.79	./.	1/1:10:0,10:30:-41.11,-2.42,-0.00	0/1:5:1,4:40:-14.85,-0.00,-3.32	./.	0/1:8:2,6:40:-22.40,-0.00,-6.64	0/1:11:6,5:40:-17.27,0.00,-22.64	0/1:12:7,5:40:-16.97,0.00,-26.56	0/1:9:7,2:40:-5.20,-0.00,-27.46	0/0:7:7,0:33:-0.00,-2.65,-30.72	0/0:10:10,0:40:-0.00,-3.56,-43.39	./.	0/0:11:11,0:40:-0.00,-3.86,-47.62	0/0:4:4,0:23:-0.01,-1.76,-18.05	./.	1/1:14:0,14:40:-58.01,-3.62,-0.00	0/0:16:16,0:40:-0.00,-5.36,-68.75	0/0:3:3,0:20:-0.02,-1.46,-13.83	0/0:3:3,0:20:-0.02,-1.46,-13.83	0/0:6:6,0:29:-0.00,-2.35,-26.50	0/0:7:7,0:33:-0.00,-2.65,-30.72	0/0:9:9,0:39:-0.00,-3.25,-39.17	./.	0/1:4:3,1:31:-2.48,-0.00,-12.07	0/1:6:5,1:24:-1.88,-0.01,-19.92	./.	0/0:9:9,0:39:-0.00,-3.25,-39.17	0/1:10:8,2:40:-4.90,-0.00,-31.39	0/0:10:10,0:40:-0.00,-3.56,-43.39	0/1:6:1,5:37:-18.78,-0.00,-3.02	0/1:10:6,4:40:-13.35,-0.00,-22.94	0/0:10:10,0:40:-0.00,-3.56,-43.39	0/0:6:6,0:29:-0.00,-2.35,-26.50	1/1:11:0,11:33:-45.34,-2.72,-0.00	./.	1/1:14:0,14:40:-58.01,-3.62,-0.00	0/0:3:3,0:20:-0.02,-1.46,-13.83	0/1:10:8,2:40:-4.90,-0.00,-31.39	0/0:4:4,0:23:-0.01,-1.76,-18.05	0/1:13:6,7:40:-25.12,0.00,-22.04	0/1:8:5,3:40:-9.72,-0.00,-19.31
382	62	.	C	G	.	PASS	NS=84;AF=0.054	GT:DP:AD:GQ:GL	0/0:15:15,0:40:-0.00,-5.52,-54.07	0/0:17:17,0:40:-0.00,-6.12,-61.07	0/0:13:13,0:40:-0.00,-4.92,-47.08	0/0:25:25,0:40:-0.00,-8.53,-89.04	0/0:31:31,0:40:-0.00,-10.34,-110.02	0/0:11:11,0:40:-0.00,-4.32,-40.09	0/0:23:23,0:40:-0.00,-7.93,-82.05	0/0:14:14,0:40:-0.00,-5.22,-50.58	0/0:16:16,0:40:-0.00,-5.82,-57.57	0/0:17:17,0:40:-0.00,-6.12,-61.07	0/0:17:17,0:40:-0.00,-6.12,-61.07	0/1:16:9,7:40:-18.66,0.00,-27.27	0/0:36:36,0:40:-0.00,-11.84,-127.51	0/1:23:7,16:40:-48.02,0.00,-18.17	0/0:28:28,0:40:-0.00,-9.43,-99.53	0/0:28:28,0:40:-0.00,-9.43,-99.53	0/1:34:19,15:40:-41.21,0.00,-56.82	1/1:33:0,33:40:-113.77,-9.32,-0.00	0/0:21:20,1:40:-0.00,-3.83,-68.06	0/1:19:9,10:40:-28.24,0.00,-26.37	0/0:30:29,0:40:-0.00,-9.73,-103.03	0/0:34:34,0:40:-0.00,-11.24,-120.51	0/0:32:32,0:40:-0.00,-10.64,-113.52	0/0:21:21,0:40:-0.00,-7.33,-75.05	0/1:19:13,6:40:-14.26,-0.00,-40.36	./.	0/1:26:11,15:40:-43.62,-0.00,-31.26	0/0:12:12,0:40:-0.00,-4.62,-43.58	0/0:30:30,0:40:-0.00,-10.03,-106.53	0/0:23:23,0:40:-0.00,-7.93,-82.05	0/0:23:23,0:40:-0.00,-7.93,-82.05	0/0:29:29,0:40:-0.00,-9.73,-103.03	0/0:17:17,0:40:-0.00,-6.12,-61.07	0/0:14:14,0:40:-0.00,-5.22,-50.58	0/0:26:26,0:40:-0.00,-8.83,-92.54	0/0:13:13,0:40:-0.00,-4.92,-47.08	0/0:28:28,0:40:-0.00,-9.43,-99.53	0/0:32:32,0:40:-0.00,-10.64,-113.52	0/0:26:26,0:40:-0.00,-8.83,-92.54	0/0:24:24,0:40:-0.00,-8.23,-85.55	0/0:40:40,0:40:-0.00,-13.04,-141.49
384	49	.	T	C	.	PASS	NS=89;AF=0.090	GT:DP:AD:GQ:GL	0/1:37:15,22:40:-98.51,0.00,-64.99	0/1:58:39,19:40:-77.15,0.00,-178.97	1/1:62:1,61:40:-299.18,-12.71,-0.00	0/0:73:71,2:40:-0.00,-12.58,-347.44	0/1:56:27,29:40:-127.88,0.00,-119.42	0/1:46:23,23:40:-100.81,0.00,-102.38	0/1:49:28,21:40:-89.88,0.00,-126.54	0/0:51:49,2:40:-0.00,-5.96,-237.16	0/1:65:23,42:40:-190.33,0.00,-96.66	0/1:45:20,25:40:-111.14,0.00,-87.65	0/0:62:62,0:40:0.00,-19.29,-312.35	0/0:45:45,0:40:-0.00,-14.18,-227.14	0/0:69:69,0:40:0.00,-21.40,-347.44	0/1:52:33,19:40:-78.95,0.00,-150.70	0/0:64:64,0:40:0.00,-19.90,-322.38	0/0:62:62,0:40:0.00,-19.29,-312.35	0/0:71:71,0:40:-0.00,-22.00,-357.46	0/0:73:73,0:40:-0.00,-22.61,-367.49	0/0:59:59,0:40:-0.00,-18.39,-297.31	0/1:67:33,34:40:-149.63,0.00,-146.19	0/0:91:91,0:40:-0.00,-28.02,-457.72	0/1:56:28,28:40:-122.86,0.00,-124.44	0/0:57:57,0:40:-0.00,-17.79,-287.29	0/0:62:62,0:40:0.00,-19.29,-312.35	./.	0/1:62:32,30:40:-131.08,0.00,-142.68	0/0:57:57,0:40:-0.00,-17.79,-287.29	0/0:62:62,0:40:0.00,-19.29,-312.35	0/0:49:49,0:40:-0.00,-15.38,-247.19	0/0:76:76,0:40:-0.00,-23.51,-382.53	0/0:49:49,0:40:-0.00,-15.38,-247.19	0/1:53:27,26:40:-113.74,0.00,-120.33	0/0:62:62,0:40:0.00,-19.29,-312.35	0/0:64:64,0:40:0.00,-19.90,-322.38	0/0:66:66,0:40:-0.00,-20.50,-332.40	./.	0/0:55:55,0:40:0.00,-17.19,-277.26	0/0:84:84,0:40:0.00,-25.92,-422.63	0/0:61:61,0:40:0.00,-18.99,-307.34	0/0:49:49,0:40:-0.00,-15.38,-247.19	0/0:48:48,0:40:-0.00,-15.08,-242.18
385	12	.	G	A	.	PASS	NS=87;AF=0.057	GT:DP:AD:GQ:GL	0/0:13:13,0:40:-0.00,-4.69,-60.13	0/0:12:12,0:40:-0.00,-4.38,-55.65	0/0:15:15,0:40:-0.00,-5.29,-69.09	0/0:14:14,0:40:-0.00,-4.99,-64.61	0/0:29:29,0:40:-0.00,-9.50,-131.80	0/0:19:19,0:40:-0.00,-6.49,-87.00	0/0:13:13,0:40:-0.00,-4.69,-60.13	0/0:24:24,0:40:-0.00,-8.00,-109.40	0/0:16:16,0:40:-0.00,-5.59,-73.57	0/0:12:12,0:40:-0.00,-4.38,-55.65	0/0:16:16,0:40:-0.00,-5.59,-73.57	0/0:19:19,0:40:-0.00,-6.49,-87.00	0/0:13:13,0:40:-0.00,-4.69,-60.13	0/0:11:11,0:40:-0.00,-4.08,-51.17	0/0:23:23,0:40:-0.00,-7.70,-104.92	0/0:15:15,0:40:-0.00,-5.29,-69.09	0/0:10:10,0:40:-0.00,-3.78,-46.69	0/0:15:15,0:40:-0.00,-5.29,-69.09	0/0:27:27,0:40:-0.00,-8.90,-122.84	0/0:18:18,0:40:-0.00,-6.19,-82.53	0/0:19:19,0:40:-0.00,-6.49,-87.00	0/0:16:16,0:40:-0.00,-5.59,-73.57	0/0:17:17,0:40:-0.00,-5.89,-78.05	0/0:10:10,0:40:-0.00,-3.78,-46.69	0/0:15:15,0:40:-0.00,-5.29,-69.09	0/0:3:3,0:22:-0.01,-1.68,-15.35	0/0:33:33,0:40:-0.00,-10.71,-149.71	0/0:10:10,0:40:-0.00,-3.78,-46.69	0/0:20:20,0:40:-0.00,-6.79,-91.48	0/0:21:21,0:40:-0.00,-7.09,-95.96	0/0:20:20,0:40:-0.00,-6.79,-91.48	0/0:14:14,0:40:-0.00,-4.99,-64.61	0/0:16:16,0:40:-0.00,-5.59,-73.57	0/0:8:8,0:38:-0.00,-3.18,-37.73	0/0:18:18,0:40:-0.00,-6.19,-82.53	0/0:14:14,0:40:-0.00,-4.99,-64.61	0/0:13:13,0:40:-0.00,-4.69,-60.13	0/0:10:10,0:40:-0.00,-3.78,-46.69	0/0:17:17,0:40:-0.00,-5.89,-78.05	0/0:23:23,0:40:-0.00,-7.70,-104.92	0/0:21:21,0:40:-0.00,-7.09,-95.96
386	101	.	G	A	.	PASS	NS=91;AF=0.077	GT:DP:AD:GQ:GL	0/0:38:38,0:40:-0.00,-12.20,-184.86	0/0:40:40,0:40:-0.00,-12.81,-194.51	0/0:44:44,0:40:-0.00,-14.01,-213.80	0/0:38:38,0:40:-0.00,-12.20,-184.86	0/0:45:45,0:40:-0.00,-14.31,-218.62	0/0:33:33,0:40:-0.00,-10.70,-160.75	0/0:29:29,0:40:-0.00,-9.49,-141.46	0/0:32:32,0:40:-0.00,-10.40,-155.92	0/0:34:34,0:40:-0.00,-11.00,-165.57	0/0:25:25,0:40:-0.00,-8.29,-122.16	0/1:32:14,18:40:-76.41,0.00,-58.72	0/1:18:3,15:40:-66.16,-0.00,-9.88	0/1:24:3,21:40:-93.29,-0.00,-8.07	0/0:32:31,1:40:-0.00,-5.57,-146.28	0/1:33:23,10:40:-37.53,0.00,-101.82	0/1:41:21,20:40:-83.35,0.00,-89.77	0/1:32:15,17:40:-71.59,0.00,-63.54	0/1:10:8,2:40:-5.87,-0.00,-36.40	0/0:21:21,0:40:-0.00,-7.09,-102.87	0/0:44:44,0:40:-0.00,-14.01,-213.80	0/0:43:43,0:40:-0.00,-13.71,-208.97	0/1:39:17,22:40:-93.60,0.00,-71.08	0/0:19:19,0:40:-0.00,-6.48,-93.23	0/0:21:21,0:40:-0.00,-7.09,-102.87	0/1:37:21,16:40:-65.26,0.00,-90.97	0/1:18:11,7:40:-27.58,0.00,-48.46	0/1:38:19,19:40:-79.43,0.00,-81.02	0/0:42:42,0:40:-0.00,-13.41,-204.15	0/0:36:36,0:40:-0.00,-11.60,-175.22	0/1:39:21,18:40:-74.31,0.00,-90.37	1/1:23:0,23:40:-109.33,-6.09,-0.00	0/0:45:45,0:40:-0.00,-14.31,-218.62	0/0:47:47,0:40:-0.00,-14.91,-228.27	0/0:40:39,1:40:-0.00,-7.98,-184.86	0/0:58:58,0:40:0.00,-18.22,-281.32	0/0:44:44,0:40:-0.00,-14.01,-213.80	0/0:43:43,0:40:-0.00,-13.71,-208.97	0/0:53:53,0:40:-0.00,-16.72,-257.20	0/0:29:29,0:40:-0.00,-9.49,-141.46	0/0:37:37,0:40:-0.00,-11.90,-180.04	0/0:37:37,0:40:-0.00,-11.90,-180.04
387	101	.	G	A	.	PASS	NS=87;AF=0.103	GT:DP:AD:GQ:GL	0/0:37:37,0:40:-0.00,-11.99,-178.03	0/0:26:26,0:40:-0.00,-8.67,-125.46	0/0:54:54,0:40:0.00,-17.10,-259.28	0/0:43:43,0:40:-0.00,-13.79,-206.71	0/0:33:33,0:40:-0.00,-10.78,-158.91	0/0:40:40,0:40:-0.00,-12.89,-192.37	0/0:43:43,0:40:-0.00,-13.79,-206.71	0/0:37:37,0:40:-0.00,-11.99,-178.03	0/0:29:29,0:40:-0.00,-9.58,-139.80	0/0:37:37,0:40:-0.00,-11.99,-178.03	0/0:34:34,0:40:-0.00,-11.08,-163.69	0/0:48:48,0:40:-0.00,-15.30,-230.61	0/0:29:29,0:40:-0.00,-9.58,-139.80	0/0:20:20,0:40:-0.00,-6.87,-96.78	0/0:50:50,0:40:-0.00,-15.90,-240.17	0/0:46:45,1:40:-0.00,-9.92,-211.49	0/0:26:26,0:40:-0.00,-8.67,-125.46	0/0:47:47,0:40:-0.00,-15.00,-225.83	0/0:38:38,0:40:-0.00,-12.29,-182.81	0/0:44:44,0:40:-0.00,-14.09,-211.49	0/0:46:46,0:40:-0.00,-14.70,-221.05	0/0:25:25,0:40:-0.00,-8.37,-120.68	0/0:22:22,0:40:-0.00,-7.47,-106.34	0/0:31:31,0:40:-0.00,-10.18,-149.36	0/0:37:37,0:40:-0.00,-11.99,-178.03	0/0:21:21,0:40:-0.00,-7.17,-101.56	0/0:46:46,0:40:-0.00,-14.70,-221.05	0/0:43:42,1:40:-0.00,-9.01,-197.15	0/0:41:41,0:40:-0.00,-13.19,-197.15	0/0:32:32,0:40:-0.00,-10.48,-154.14	0/0:46:46,0:40:-0.00,-14.70,-221.05	0/0:33:33,0:40:-0.00,-10.78,-158.91	0/0:18:18,0:40:-0.00,-6.27,-87.22	0/0:30:30,0:40:-0.00,-9.88,-144.58	0/0:23:23,0:40:-0.00,-7.77,-111.12	0/0:44:44,0:40:-0.00,-14.09,-211.49	0/0:33:33,0:40:-0.00,-10.78,-158.91	0/0:44:44,0:40:-0.00,-14.09,-211.49	0/0:14:14,0:40:-0.00,-5.06,-68.11	0/0:47:47,0:40:-0.00,-15.00,-225.83	0/0:44:44,0:40:-0.00,-14.09,-211.49
388	12	.	G	A	.	PASS	NS=85;AF=0.212	GT:DP:AD:GQ:GL	0/0:22:22,0:40:-0.00,-7.10,-103.73	0/0:11:11,0:40:-0.00,-3.78,-52.22	./.	0/0:17:17,0:40:-0.00,-5.59,-80.31	0/0:39:39,0:40:-0.00,-12.21,-183.33	0/0:42:42,0:40:-0.00,-13.12,-197.38	./.	0/0:36:36,0:40:-0.00,-11.31,-169.29	./.	0/0:14:14,0:40:-0.00,-4.69,-66.27	0/0:34:34,0:40:-0.00,-10.71,-159.92	0/0:23:23,0:40:-0.00,-7.40,-108.41	0/0:12:12,0:40:-0.00,-4.09,-56.90	0/0:27:27,0:40:-0.00,-8.60,-127.14	0/0:15:15,0:40:-0.00,-4.99,-70.95	0/0:8:8,0:35:-0.00,-2.88,-38.17	0/0:28:28,0:40:-0.00,-8.90,-131.82	0/0:37:37,0:40:-0.00,-11.61,-173.97	0/0:16:16,0:40:-0.00,-5.29,-75.63	0/0:38:38,0:40:-0.00,-11.91,-178.65	0/0:25:25,0:40:-0.00,-8.00,-117.78	0/0:39:39,0:40:-0.00,-12.21,-183.33	0/0:27:27,0:40:-0.00,-8.60,-127.14	0/0:22:22,0:40:-0.00,-7.10,-103.73	0/0:23:23,0:40:-0.00,-7.40,-108.41	0/0:4:4,0:22:-0.01,-1.69,-19.45	0/0:21:21,0:40:-0.00,-6.79,-99.04	0/0:29:29,0:40:-0.00,-9.20,-136.51	0/0:37:37,0:40:-0.00,-11.61,-173.97	0/0:23:22,1:33:-0.00,-2.71,-99.05	0/0:27:27,0:40:-0.00,-8.60,-127.14	0/0:24:24,0:40:-0.00,-7.70,-113.09	0/0:24:24,0:40:-0.00,-7.70,-113.09	0/0:28:28,0:40:-0.00,-8.90,-131.82	0/0:29:29,0:40:-0.00,-9.20,-136.51	0/0:29:29,0:40:-0.00,-9.20,-136.51	0/0:20:20,0:40:-0.00,-6.49,-94.36	0/0:30:30,0:40:-0.00,-9.50,-141.19	0/0:20:20,0:40:-0.00,-6.49,-94.36	0/0:35:35,0:40:-0.00,-11.01,-164.60	0/0:18:18,0:40:-0.00,-5.89,-85.00
391	51	.	G	T	.	PASS	NS=78;AF=0.301	GT:DP:AD:GQ:GL	1/1:20:0,20:40:-64.15,-7.10,-0.00	./.	1/1:52:0,52:40:-167.37,-16.73,0.00	1/1:23:0,21:40:-67.38,-7.40,-0.00	1/1:51:0,51:40:-164.15,-16.43,0.00	1/1:50:1,49:40:-154.47,-12.90,-0.00	1/1:47:0,47:40:-151.24,-15.22,-0.00	1/1:12:0,12:40:-38.35,-4.70,-0.00	1/1:22:0,22:40:-70.61,-7.70,-0.00	1/1:37:1,36:40:-112.54,-8.99,-0.00	1/1:50:0,50:40:-160.92,-16.13,0.00	1/1:4:0,4:29:-12.55,-2.29,-0.00	./.	1/1:38:0,38:40:-122.21,-12.52,-0.00	1/1:19:0,19:40:-60.93,-6.80,-0.00	./.	1/1:18:0,18:40:-57.70,-6.50,-0.00	1/1:9:0,9:40:-28.67,-3.79,-0.00	1/1:34:0,34:40:-109.31,-11.31,-0.00	1/1:14:0,14:40:-44.80,-5.30,-0.00	0/0:34:33,1:40:-0.00,-8.45,-103.57	./.	./.	0/0:1:1,0:23:-0.01,-1.75,-3.59	1/1:26:1,25:40:-77.06,-5.68,-0.00	./.	./.	0/0:1:1,0:23:-0.01,-1.75,-3.59	1/1:42:1,41:40:-128.66,-10.49,-0.00	0/0:22:22,0:40:-0.00,-8.06,-71.32	./.	1/1:29:0,29:40:-93.18,-9.81,-0.00	./.	0/1:39:23,16:40:-38.43,0.00,-61.37	0/0:2:2,0:26:-0.00,-2.05,-6.81	0/0:2:2,0:26:-0.00,-2.05,-6.81	0/0:1:1,0:23:-0.01,-1.75,-3.59	./.	./.	0/0:37:37,0:40:-0.00,-12.57,-119.70	1/1:21:0,21:40:-67.38,-7.40,-0.00
394	44	.	A	G	.	PASS	NS=81;AF=0.056	GT:DP:AD:GQ:GL	0/0:8:8,0:39:-0.00,-3.26,-35.59	0/0:6:6,0:33:-0.00,-2.66,-27.17	0/0:10:10,0:40:-0.00,-3.86,-44.01	0/0:4:4,0:26:-0.00,-2.06,-18.75	0/1:13:5,8:40:-28.91,-0.00,-18.19	0/0:12:12,0:40:-0.00,-4.47,-52.43	0/0:9:9,0:40:-0.00,-3.56,-39.80	./.	0/1:8:2,6:40:-22.00,-0.00,-7.07	0/0:7:7,0:36:-0.00,-2.96,-31.38	0/0:12:12,0:40:-0.00,-4.47,-52.43	0/0:7:7,0:36:-0.00,-2.96,-31.38	0/0:5:5,0:30:-0.00,-2.36,-22.96	0/0:6:6,0:33:-0.00,-2.66,-27.17	0/1:8:6,2:40:-5.16,-0.00,-23.91	./.	0/0:7:7,0:36:-0.00,-2.96,-31.38	0/0:8:8,0:39:-0.00,-3.26,-35.59	0/0:17:17,0:40:-0.00,-5.97,-73.47	0/0:7:7,0:36:-0.00,-2.96,-31.38	0/0:15:15,0:40:-0.00,-5.37,-65.05	0/0:12:12,0:40:-0.00,-4.47,-52.43	0/0:16:16,0:40:-0.00,-5.67,-69.26	0/0:12:12,0:40:-0.00,-4.47,-52.43	0/0:17:17,0:40:-0.00,-5.97,-73.47	./.	0/0:8:8,0:39:-0.00,-3.26,-35.59	0/0:15:15,0:40:-0.00,-5.37,-65.05	0/0:17:17,0:40:-0.00,-5.97,-73.47	0/0:5:5,0:30:-0.00,-2.36,-22.96	0/0:21:21,0:40:-0.00,-7.17,-90.31	0/0:15:15,0:40:-0.00,-5.37,-65.05	./.	0/0:14:14,0:40:-0.00,-5.07,-60.84	0/0:10:10,0:40:-0.00,-3.86,-44.01	0/0:5:5,0:30:-0.00,-2.36,-22.96	0/0:11:11,0:40:-0.00,-4.16,-48.22	0/0:15:15,0:40:-0.00,-5.37,-65.05	0/0:5:5,0:30:-0.00,-2.36,-22.96	0/0:12:12,0:40:-0.00,-4.47,-52.43	0/0:8:8,0:39:-0.00,-3.26,-35.59
398	85	.	A	G	.	PASS	NS=76;AF=0.072	GT:DP:AD:GQ:GL	0/0:12:12,0:40:-0.00,-4.49,-54.71	0/0:8:8,0:40:-0.00,-3.29,-36.91	0/0:11:11,0:40:-0.00,-4.19,-50.26	0/0:5:5,0:30:-0.00,-2.39,-23.55	./.	0/0:25:25,0:40:-0.00,-8.40,-112.57	0/0:8:8,0:40:-0.00,-3.29,-36.91	./.	0/0:25:25,0:40:-0.00,-8.40,-112.57	0/0:3:3,0:23:-0.01,-1.79,-14.66	0/0:3:3,0:23:-0.01,-1.79,-14.66	0/0:18:18,0:40:-0.00,-6.30,-81.41	0/0:18:18,0:40:-0.00,-6.30,-81.41	0/0:18:18,0:40:-0.00,-6.30,-81.41	0/0:13:13,0:40:-0.00,-4.79,-59.16	0/0:31:31,0:40:-0.00,-10.21,-139.27	0/0:41:41,0:40:-0.00,-13.22,-183.78	0/0:16:16,0:40:-0.00,-5.70,-72.51	0/0:13:13,0:40:-0.00,-4.79,-59.16	0/0:7:7,0:36:-0.00,-2.99,-32.45	0/0:4:4,0:27:-0.00,-2.09,-19.11	0/0:4:4,0:27:-0.00,-2.09,-19.11	0/0:17:17,0:40:-0.00,-6.00,-76.96	0/0:15:15,0:40:-0.00,-5.39,-68.06	0/0:22:22,0:40:-0.00,-7.50,-99.22	0/0:11:11,0:40:-0.00,-4.19,-50.26	0/0:7:7,0:36:-0.00,-2.99,-32.45	./.	./.	0/0:23:23,0:40:-0.00,-7.80,-103.67	0/0:12:12,0:40:-0.00,-4.49,-54.71	0/0:31:31,0:40:-0.00,-10.21,-139.27	0/0:16:16,0:40:-0.00,-5.70,-72.51	0/0:29:29,0:40:-0.00,-9.61,-130.37	0/0:3:3,0:23:-0.01,-1.79,-14.66	./.	./.	0/0:3:3,0:23:-0.01,-1.79,-14.66	0/0:27:27,0:40:-0.00,-9.01,-121.47	0/0:6:6,0:33:-0.00,-2.69,-28.00	0/0:15:15,0:40:-0.00,-5.39,-68.06
399	13	.	G	A	.	PASS	NS=88;AF=0.114	GT:DP:AD:GQ:GL	0/0:12:12,0:40:-0.00,-4.16,-44.06	./.	0/0:22:22,0:40:-0.00,-7.17,-79.48	0/0:20:20,0:40:-0.00,-6.56,-72.40	0/0:27:27,0:40:-0.00,-8.67,-97.19	0/0:17:17,0:40:-0.00,-5.66,-61.77	0/0:19:19,0:40:-0.00,-6.26,-68.85	0/0:29:29,0:40:-0.00,-9.27,-104.28	0/0:18:18,0:40:-0.00,-5.96,-65.31	0/0:17:17,0:40:-0.00,-5.66,-61.77	0/0:27:27,0:40:-0.00,-8.67,-97.19	0/0:24:24,0:40:-0.00,-7.77,-86.57	0/0:25:25,0:40:-0.00,-8.07,-90.11	0/0:25:25,0:40:-0.00,-8.07,-90.11	0/0:19:19,0:40:-0.00,-6.26,-68.85	0/0:28:28,0:40:-0.00,-8.97,-100.73	0/0:18:18,0:40:-0.00,-5.96,-65.31	0/0:19:19,0:40:-0.00,-6.26,-68.85	0/0:26:26,0:40:-0.00,-8.37,-93.65	0/0:16:16,0:40:-0.00,-5.36,-58.23	0/1:22:7,15:40:-45.97,0.00,-19.18	0/0:24:24,0:40:-0.00,-7.77,-86.57	0/0:25:25,0:40:-0.00,-8.07,-90.11	0/0:32:32,0:40:-0.00,-10.17,-114.90	0/0:19:19,0:40:-0.00,-6.26,-68.85	./.	0/0:25:25,0:40:-0.00,-8.07,-90.11	0/1:25:16,9:40:-23.81,0.00,-50.16	0/0:41:41,0:40:-0.00,-12.88,-146.78	0/1:27:13,14:40:-40.92,0.00,-38.93	0/0:28:28,0:40:-0.00,-8.97,-100.73	0/0:27:27,0:40:-0.00,-8.67,-97.19	0/0:32:32,0:40:-0.00,-10.17,-114.90	0/0:25:25,0:40:-0.00,-8.07,-90.11	0/0:32:32,0:40:-0.00,-10.17,-114.90	0/0:26:26,0:40:-0.00,-8.37,-93.65	0/1:24:11,13:40:-38.28,0.00,-32.75	0/0:31:31,0:40:-0.00,-9.87,-111.36	0/0:12:12,0:40:-0.00,-4.16,-44.06	0/0:30:30,0:40:-0.00,-9.57,-107.82	0/0:17:17,0:40:-0.00,-5.66,-61.77
400	89	.	A	C	.	PASS	NS=88;AF=0.062	GT:DP:AD:GQ:GL	0/0:24:24,0:40:-0.00,-8.24,-111.20	0/0:19:19,0:40:-0.00,-6.73,-88.33	0/0:36:36,0:40:-0.00,-11.85,-166.07	0/0:33:33,0:40:-0.00,-10.95,-152.35	0/0:18:18,0:40:-0.00,-6.43,-83.76	0/0:33:33,0:40:-0.00,-10.95,-152.35	0/0:27:27,0:40:-0.00,-9.14,-124.92	0/0:18:18,0:40:-0.00,-6.43,-83.76	0/0:35:35,0:40:-0.00,-11.55,-161.50	0/0:26:26,0:40:-0.00,-8.84,-120.34	0/0:22:22,0:40:-0.00,-7.64,-102.05	0/0:19:19,0:40:-0.00,-6.73,-88.33	0/0:27:27,0:40:-0.00,-9.14,-124.92	0/0:26:26,0:40:-0.00,-8.84,-120.34	0/0:37:37,0:40:-0.00,-12.15,-170.65	0/0:29:29,0:40:-0.00,-9.74,-134.06	0/0:22:22,0:40:-0.00,-7.64,-102.05	0/0:12:12,0:40:-0.00,-4.63,-56.32	0/0:26:26,0:40:-0.00,-8.84,-120.34	0/0:19:19,0:40:-0.00,-6.73,-88.33	0/0:23:23,0:40:-0.00,-7.94,-106.62	0/0:31:31,0:40:-0.00,-10.35,-143.21	0/0:28:28,0:40:-0.00,-9.44,-129.49	0/0:23:23,0:40:-0.00,-7.94,-106.62	0/0:33:33,0:40:-0.00,-10.95,-152.35	0/0:10:10,0:40:-0.00,-4.03,-47.17	0/0:29:29,0:40:-0.00,-9.74,-134.06	0/0:21:21,0:40:-0.00,-7.34,-97.48	0/0:26:26,0:40:-0.00,-8.84,-120.34	0/0:15:15,0:40:-0.00,-5.53,-70.04	0/0:27:27,0:40:-0.00,-9.14,-124.92	0/0:12:12,0:40:-0.00,-4.63,-56.32	0/0:31:31,0:40:-0.00,-10.35,-143.21	0/0:24:24,0:40:-0.00,-8.24,-111.20	0/0:24:24,0:40:-0.00,-8.24,-111.20	0/0:19:19,0:40:-0.00,-6.73,-88.33	0/0:16:16,0:40:-0.00,-5.83,-74.61	0/0:26:26,0:40:-0.00,-8.84,-120.34	0/0:33:33,0:40:-0.00,-10.95,-152.35	0/0:27:27,0:40:-0.00,-9.14,-124.92	0/0:14:14,0:40:-0.00,-5.23,-65.47
401	7	.	C	T	.	PASS	NS=89;AF=0.056	GT:DP:AD:GQ:GL	0/0:24:24,0:40:-0.00,-8.28,-87.81	0/0:11:11,0:40:-0.00,-4.36,-41.03	0/0:38:38,0:40:-0.00,-12.49,-138.18	0/0:16:16,0:40:-0.00,-5.87,-59.02	0/0:30:30,0:40:-0.00,-10.08,-109.40	0/0:35:35,0:40:-0.00,-11.59,-127.39	0/0:15:15,0:40:-0.00,-5.57,-55.42	0/0:30:30,0:40:-0.00,-10.08,-109.40	0/0:19:19,0:40:-0.00,-6.77,-69.81	0/0:17:17,0:40:-0.00,-6.17,-62.62	0/0:27:27,0:40:-0.00,-9.18,-98.60	0/0:23:22,1:40:-0.00,-4.38,-77.01	0/0:22:22,0:40:-0.00,-7.67,-80.61	0/0:31:31,0:40:-0.00,-10.38,-112.99	0/0:20:20,0:40:-0.00,-7.07,-73.41	0/0:35:35,0:40:-0.00,-11.59,-127.39	0/0:36:36,0:40:-0.00,-11.89,-130.99	0/0:15:15,0:40:-0.00,-5.57,-55.42	0/0:35:35,0:40:-0.00,-11.59,-127.39	0/0:19:19,0:40:-0.00,-6.77,-69.81	0/0:32:32,0:40:-0.00,-10.68,-116.59	0/1:24:9,15:40:-45.70,0.00,-25.55	0/1:34:10,24:40:-75.08,0.00,-26.14	0/1:31:14,17:40:-50.79,0.00,-41.44	0/0:18:18,0:40:-0.00,-6.47,-66.22	./.	0/0:22:22,0:40:-0.00,-7.67,-80.61	0/1:31:22,9:40:-22.00,0.00,-70.23	0/1:30:18,12:40:-33.10,0.00,-56.13	1/1:20:0,20:40:-70.52,-5.63,-0.00	1/1:31:0,31:40:-110.10,-8.94,-0.00	0/1:29:11,18:40:-54.99,0.00,-31.25	0/0:41:40,1:40:-0.00,-9.79,-141.78	0/0:29:29,0:40:-0.00,-9.78,-105.80	0/0:31:31,0:40:-0.00,-10.38,-112.99	0/0:27:27,0:40:-0.00,-9.18,-98.60	0/0:51:51,0:40:0.00,-16.40,-184.96	0/0:12:12,0:40:-0.00,-4.66,-44.63	0/0:24:24,0:40:-0.00,-8.28,-87.81	0/0:44:44,0:40:-0.00,-14.29,-159.77	0/0:20:20,0:40:-0.00,-7.07,-73.41
403	101	.	G	C	.	PASS	NS=87;AF=0.207	GT:DP:AD:GQ:GL	0/1:25:15,10:40:-25.70,0.00,-43.37	0/1:22:12,10:40:-26.60,0.00,-34.17	0/0:26:26,0:40:-0.00,-8.26,-88.36	0/0:46:46,0:40:-0.00,-14.28,-155.68	./.	0/0:25:25,0:40:-0.00,-7.96,-84.99	0/0:41:41,0:40:-0.00,-12.78,-138.85	0/0:34:34,0:40:-0.00,-10.67,-115.29	0/1:33:21,12:40:-30.02,0.00,-61.16	0/1:35:14,21:40:-59.72,0.00,-37.00	0/1:47:26,21:40:-56.11,0.00,-73.78	0/1:30:14,16:40:-44.39,0.00,-38.50	0/1:41:26,14:40:-34.65,0.00,-75.88	1/1:9:0,9:29:-29.46,-2.31,-0.00	0/0:24:24,0:40:-0.00,-7.66,-81.63	0/0:40:40,0:40:-0.00,-12.47,-135.48	0/0:12:12,0:40:-0.00,-4.05,-41.23	0/1:28:16,12:40:-31.53,0.00,-45.83	0/1:31:22,9:40:-20.53,0.00,-65.13	0/1:49:28,21:40:-55.50,0.00,-79.91	0/1:35:15,20:40:-56.35,0.00,-40.36	1/1:25:0,25:40:-83.31,-7.12,-0.00	0/1:28:18,10:40:-24.80,0.00,-52.56	0/1:49:23,26:40:-72.33,0.00,-63.08	1/1:37:2,35:40:-110.24,-4.00,-0.00	1/1:9:0,9:29:-29.46,-2.31,-0.00	0/0:30:29,1:40:-0.00,-6.10,-95.09	0/0:42:42,0:40:-0.00,-13.08,-142.21	0/0:14:14,0:40:-0.00,-4.65,-47.96	0/1:29:19,10:40:-24.50,0.00,-55.63	1/1:32:0,32:40:-106.87,-9.23,-0.00	1/1:36:0,36:40:-120.34,-10.43,-0.00	1/1:39:0,39:40:-130.43,-11.33,-0.00	0/1:27:18,9:40:-21.73,0.00,-52.87	0/1:27:17,10:40:-25.10,0.00,-49.50	0/1:20:17,3:40:-3.64,-0.00,-51.61	1/1:27:0,27:40:-90.04,-7.72,-0.00	0/1:28:17,11:40:-28.16,0.00,-49.20	0/1:20:9,11:40:-30.57,0.00,-24.68	0/0:18:18,0:40:-0.00,-5.86,-61.43	0/0:26:26,0:40:-0.00,-8.26,-88.36
404	10	.	A	G	.	PASS	NS=84;AF=0.083	GT:DP:AD:GQ:GL	0/0:9:9,0:40:-0.00,-3.41,-40.19	0/0:9:9,0:40:-0.00,-3.41,-40.19	0/0:13:13,0:40:-0.00,-4.62,-57.34	./.	0/0:10:10,0:40:-0.00,-3.71,-44.48	0/0:10:10,0:40:-0.00,-3.71,-44.48	0/0:10:10,0:40:-0.00,-3.71,-44.48	0/0:16:16,0:40:-0.00,-5.52,-70.21	0/0:13:13,0:40:-0.00,-4.62,-57.34	0/0:9:9,0:40:-0.00,-3.41,-40.19	0/1:12:6,6:40:-21.42,0.00,-23.00	./.	0/0:5:5,0:28:-0.00,-2.21,-23.03	0/1:6:4,2:40:-6.07,-0.00,-16.23	0/1:8:2,6:40:-22.62,-0.00,-7.05	0/0:14:14,0:40:-0.00,-4.92,-61.63	0/1:10:5,5:40:-17.73,0.00,-19.32	0/0:6:6,0:31:-0.00,-2.51,-27.32	0/1:15:9,6:40:-20.52,0.00,-34.97	0/0:5:5,0:28:-0.00,-2.21,-23.03	1/1:8:0,8:20:-32.74,-1.54,-0.01	0/0:7:7,0:34:-0.00,-2.81,-31.61	0/1:11:9,2:40:-4.56,-0.00,-36.17	0/1:18:9,9:40:-32.48,0.00,-34.07	0/1:8:2,6:40:-22.62,-0.00,-7.05	./.	0/0:5:5,0:28:-0.00,-2.21,-23.03	0/1:6:4,2:40:-6.07,-0.00,-16.23	0/0:5:5,0:28:-0.00,-2.21,-23.03	0/1:7:6,1:20:-1.49,-0.01,-24.52	0/0:19:19,0:40:-0.00,-6.42,-83.08	0/1:17:12,5:40:-15.63,0.00,-47.23	0/0:12:12,0:40:-0.00,-4.32,-53.05	0/0:6:6,0:31:-0.00,-2.51,-27.32	0/0:15:15,0:40:-0.00,-5.22,-65.92	0/1:25:9,16:40:-60.40,0.00,-31.96	0/0:16:16,0:40:-0.00,-5.52,-70.21	0/0:17:17,0:40:-0.00,-5.82,-74.50	0/0:11:11,0:40:-0.00,-4.01,-48.76	0/0:15:15,0:40:-0.00,-5.22,-65.92	0/0:10:10,0:40:-0.00,-3.71,-44.48
406	55	.	C	T	.	PASS	NS=83;AF=0.211	GT:DP:AD:GQ:GL	0/0:23:23,0:40:-0.00,-7.49,-84.91	0/0:39:39,0:40:-0.00,-12.30,-143.50	0/0:42:42,0:40:-0.00,-13.21,-154.49	0/0:34:34,0:40:-0.00,-10.80,-125.19	0/0:46:46,0:40:-0.00,-14.41,-169.13	0/0:22:22,0:40:-0.00,-7.19,-81.25	0/0:28:28,0:40:-0.00,-8.99,-103.22	0/0:37:37,0:40:-0.00,-11.70,-136.18	0/0:34:34,0:40:-0.00,-10.80,-125.19	0/0:28:26,2:22:-0.01,-1.68,-88.58	0/0:27:27,0:40:-0.00,-8.69,-99.56	0/0:32:32,0:40:-0.00,-10.20,-117.87	0/0:35:35,0:40:-0.00,-11.10,-128.85	0/0:27:27,0:40:-0.00,-8.69,-99.56	./.	0/0:35:35,0:40:-0.00,-11.10,-128.85	0/0:21:21,0:40:-0.00,-6.89,-77.59	0/0:24:24,0:40:-0.00,-7.79,-88.57	0/0:13:13,0:40:-0.00,-4.48,-48.29	0/0:35:33,2:40:-0.00,-3.78,-114.21	./.	0/0:10:10,0:40:-0.00,-3.58,-37.31	0/0:37:37,0:40:-0.00,-11.70,-136.18	0/0:43:43,0:40:-0.00,-13.51,-158.15	./.	0/0:15:15,0:40:-0.00,-5.08,-55.62	0/0:25:25,0:40:-0.00,-8.09,-92.24	0/0:14:14,0:40:-0.00,-4.78,-51.96	0/0:45:45,0:40:-0.00,-14.11,-165.47	0/0:25:25,0:40:-0.00,-8.09,-92.24	./.	0/0:35:35,0:40:-0.00,-11.10,-128.85	0/0:37:37,0:40:-0.00,-11.70,-136.18	0/0:11:11,0:40:-0.00,-3.88,-40.97	0/0:31:31,0:40:-0.00,-9.90,-114.21	0/0:29:29,0:40:-0.00,-9.29,-106.88	0/0:28:28,0:40:-0.00,-8.99,-103.22	0/0:29:29,0:40:-0.00,-9.29,-106.88	0/0:46:46,0:40:-0.00,-14.41,-169.13	./.	0/0:21:21,0:40:-0.00,-6.89,-77.59
407	15	.	G	A	.	PASS	NS=89;AF=0.157	GT:DP:AD:GQ:GL	0/1:24:11,13:40:-51.53,0.00,-43.46	0/1:27:13,14:40:-55.19,0.00,-51.68	0/0:29:28,1:40:-0.00,-4.70,-124.19	0/1:13:8,5:40:-18.35,0.00,-33.09	0/0:27:27,0:40:-0.00,-8.66,-124.19	0/0:5:5,0:26:-0.00,-2.05,-23.86	0/1:23:5,18:40:-74.63,0.00,-16.40	0/1:22:9,13:40:-52.13,0.00,-34.94	0/0:15:15,0:40:-0.00,-5.05,-69.46	0/0:19:19,0:40:-0.00,-6.26,-87.71	0/1:19:3,16:40:-66.71,-0.00,-8.48	1/1:16:0,16:40:-71.91,-4.30,-0.00	0/0:23:23,0:40:-0.00,-7.46,-105.95	0/1:18:7,11:40:-44.21,0.00,-27.03	0/0:20:20,0:40:-0.00,-6.56,-92.27	0/0:26:26,0:40:-0.00,-8.36,-119.63	0/1:11:6,5:40:-18.96,0.00,-24.57	1/1:10:0,10:31:-44.55,-2.49,-0.00	0/1:27:14,13:40:-50.62,0.00,-56.24	0/1:19:9,10:40:-39.35,0.00,-35.85	0/0:23:23,0:40:-0.00,-7.46,-105.95	0/1:24:9,15:40:-60.65,0.00,-34.34	1/1:26:0,26:40:-117.52,-7.31,-0.00	1/1:26:0,26:40:-117.52,-7.31,-0.00	0/1:36:12,24:40:-98.08,0.00,-44.41	./.	0/0:27:27,0:40:-0.00,-8.66,-124.19	0/0:14:14,0:40:-0.00,-4.75,-64.90	0/1:21:13,8:40:-29.63,0.00,-53.49	0/1:17:9,8:40:-30.83,0.00,-36.45	0/0:28:28,0:40:-0.00,-8.96,-128.75	0/1:31:17,14:40:-53.98,0.00,-68.72	0/1:37:13,24:40:-97.78,0.00,-48.67	1/1:22:1,21:21:-90.17,-1.55,-0.01	0/0:11:11,0:40:-0.00,-3.85,-51.22	0/0:17:17,0:40:-0.00,-5.65,-78.59	0/0:11:11,0:40:-0.00,-3.85,-51.22	0/0:29:29,0:40:-0.00,-9.27,-133.31	0/1:20:12,8:40:-29.93,0.00,-49.23	0/0:25:25,0:40:-0.00,-8.06,-115.07	0/1:23:5,18:40:-74.63,0.00,-16.40
409	51	.	A	G	.	PASS	NS=80;AF=0.150	GT:DP:AD:GQ:GL	0/0:26:26,0:40:-0.00,-8.44,-81.54	0/0:29:29,0:40:-0.00,-9.34,-90.85	0/0:32:32,0:40:-0.00,-10.24,-100.15	0/0:25:25,0:40:-0.00,-8.14,-78.44	0/0:22:22,0:40:-0.00,-7.24,-69.14	0/0:27:27,0:40:-0.00,-8.74,-84.65	0/0:22:22,0:40:-0.00,-7.24,-69.14	0/0:33:33,0:40:-0.00,-10.54,-103.25	0/0:34:34,0:40:-0.00,-10.85,-106.35	0/0:25:24,0:40:-0.00,-7.84,-75.34	0/0:32:32,0:40:-0.00,-10.24,-100.15	0/1:19:9,10:40:-24.67,0.00,-22.51	0/1:31:19,12:40:-27.26,0.00,-49.90	0/0:28:27,1:40:-0.00,-5.94,-81.54	0/0:30:30,0:40:-0.00,-9.64,-93.95	0/1:17:11,6:40:-12.87,-0.00,-29.31	0/0:16:16,0:40:-0.00,-5.43,-50.54	0/0:36:35,1:40:-0.00,-8.35,-106.35	0/0:31:31,0:40:-0.00,-9.94,-97.05	0/0:23:23,0:40:-0.00,-7.54,-72.24	0/0:33:33,0:40:-0.00,-10.54,-103.25	0/0:31:31,0:40:-0.00,-9.94,-97.05	0/1:24:11,13:40:-32.46,0.00,-27.20	0/1:30:14,16:40:-39.96,0.00,-34.70	0/0:26:25,1:40:-0.00,-5.34,-75.34	0/0:8:8,0:37:-0.00,-3.03,-25.74	0/0:29:29,0:40:-0.00,-9.34,-90.85	0/0:32:32,0:40:-0.00,-10.24,-100.15	0/0:38:38,0:40:-0.00,-12.05,-118.75	0/1:29:17,12:40:-27.86,0.00,-44.30	0/0:30:30,0:40:-0.00,-9.64,-93.95	0/1:28:12,16:40:-40.56,0.00,-29.10	0/0:24:24,0:40:-0.00,-7.84,-75.34	0/0:29:29,0:40:-0.00,-9.34,-90.85	0/0:48:48,0:40:-0.00,-15.05,-149.75	1/1:20:0,20:40:-61.07,-5.70,-0.00	0/0:27:27,0:40:-0.00,-8.74,-84.65	0/0:33:33,0:40:-0.00,-10.54,-103.25	0/1:32:17,15:40:-36.26,0.00,-43.40	0/1:24:14,10:40:-23.16,0.00,-36.50	0/0:29:29,0:40:-0.00,-9.34,-90.85
411	21	.	T	C	.	PASS	NS=76;AF=0.079	GT:DP:AD:GQ:GL	0/0:9:9,0:40:-0.00,-4.00,-37.85	./.	0/0:6:6,0:38:-0.00,-3.10,-25.59	0/0:3:3,0:28:-0.00,-2.20,-13.33	0/0:9:9,0:40:-0.00,-4.00,-37.85	0/0:7:7,0:40:-0.00,-3.40,-29.68	0/0:8:8,0:40:-0.00,-3.70,-33.76	0/0:6:6,0:38:-0.00,-3.10,-25.59	0/0:4:4,0:31:-0.00,-2.50,-17.42	0/0:4:4,0:31:-0.00,-2.50,-17.42	0/0:14:14,0:40:-0.00,-5.51,-58.28	./.	0/0:6:6,0:38:-0.00,-3.10,-25.59	./.	0/0:18:18,0:40:-0.00,-6.71,-74.63	0/0:12:12,0:40:-0.00,-4.90,-50.11	0/0:12:12,0:40:-0.00,-4.90,-50.11	./.	0/0:5:5,0:34:-0.00,-2.80,-21.51	0/0:19:19,0:40:-0.00,-7.01,-78.71	0/0:5:5,0:34:-0.00,-2.80,-21.51	0/0:9:9,0:40:-0.00,-4.00,-37.85	0/0:13:13,0:40:-0.00,-5.21,-54.20	0/0:9:9,0:40:-0.00,-4.00,-37.85	0/0:8:8,0:40:-0.00,-3.70,-33.76	./.	0/0:10:10,0:40:-0.00,-4.30,-41.94	0/0:4:4,0:31:-0.00,-2.50,-17.42	0/0:6:6,0:38:-0.00,-3.10,-25.59	0/0:10:10,0:40:-0.00,-4.30,-41.94	0/0:13:13,0:40:-0.00,-5.21,-54.20	0/0:5:5,0:34:-0.00,-2.80,-21.51	0/0:11:11,0:40:-0.00,-4.60,-46.02	0/0:8:8,0:40:-0.00,-3.70,-33.76	0/0:13:13,0:40:-0.00,-5.21,-54.20	0/0:4:4,0:31:-0.00,-2.50,-17.42	0/0:6:6,0:38:-0.00,-3.10,-25.59	0/0:5:5,0:34:-0.00,-2.80,-21.51	./.	0/0:8:8,0:40:-0.00,-3.70,-33.76	0/0:6:6,0:38:-0.00,-3.10,-25.59
412	45	.	A	T	.	PASS	NS=88;AF=0.057	GT:DP:AD:GQ:GL	0/0:30:30,0:40:-0.00,-10.26,-97.32	0/0:28:28,0:40:-0.00,-9.66,-90.92	0/1:27:9,18:40:-48.24,0.00,-20.77	0/0:26:25,1:40:-0.00,-5.86,-78.12	0/0:28:28,0:40:-0.00,-9.66,-90.92	0/0:18:18,0:40:-0.00,-6.65,-58.92	0/0:35:35,0:40:-0.00,-11.77,-113.32	0/0:31:31,0:40:-0.00,-10.56,-100.52	0/0:30:30,0:40:-0.00,-10.26,-97.32	0/0:26:26,0:40:-0.00,-9.06,-84.52	1/1:15:0,15:40:-46.67,-4.42,-0.00	0/1:29:18,11:40:-25.24,0.00,-48.96	0/0:33:33,0:40:-0.00,-11.16,-106.92	0/0:43:43,0:40:-0.00,-14.17,-138.92	0/0:32:32,0:40:-0.00,-10.86,-103.72	1/1:30:0,30:40:-94.67,-8.93,-0.00	0/0:26:26,0:40:-0.00,-9.06,-84.52	0/1:22:16,6:40:-11.34,-0.00,-44.67	0/0:33:32,1:40:-0.00,-7.97,-100.52	1/1:17:0,17:40:-53.07,-5.02,-0.00	0/0:28:28,0:40:-0.00,-9.66,-90.92	0/0:24:24,0:40:-0.00,-8.46,-78.12	0/0:17:17,0:40:-0.00,-6.35,-55.72	0/0:31:31,0:40:-0.00,-10.56,-100.52	0/1:22:13,9:40:-20.94,0.00,-35.07	0/0:3:3,0:27:-0.00,-2.15,-10.93	0/0:27:27,0:40:-0.00,-9.36,-87.72	0/0:25:25,0:40:-0.00,-8.76,-81.32	0/0:22:22,0:40:-0.00,-7.86,-71.72	0/0:52:52,0:40:0.00,-16.88,-167.72	0/0:21:21,0:40:-0.00,-7.56,-68.52	0/0:41:41,0:40:-0.00,-13.57,-132.52	0/0:27:27,0:40:-0.00,-9.36,-87.72	0/0:40:39,0:40:-0.00,-12.97,-126.12	0/0:24:24,0:40:-0.00,-8.46,-78.12	0/0:32:32,0:40:-0.00,-10.86,-103.72	0/0:59:58,0:40:0.00,-18.68,-186.92	0/0:22:22,0:40:-0.00,-7.86,-71.72	0/0:29:29,0:40:-0.00,-9.96,-94.12	0/0:35:35,0:40:-0.00,-11.77,-113.32	0/0:39:39,0:40:-0.00,-12.97,-126.12
414	2	.	A	T	.	PASS	NS=82;AF=0.256	GT:DP:AD:GQ:GL	0/0:23:23,0:40:-0.00,-7.47,-82.96	./.	0/0:55:54,1:40:-0.00,-13.52,-190.49	0/1:21:7,14:40:-43.31,0.00,-18.74	0/0:44:44,0:40:-0.00,-13.79,-158.23	0/1:25:20,5:40:-9.85,-0.00,-64.13	0/0:23:23,0:40:-0.00,-7.47,-82.96	./.	0/0:40:40,0:40:-0.00,-12.59,-143.89	0/0:38:38,0:40:-0.00,-11.99,-136.73	./.	0/0:36:36,0:40:-0.00,-11.38,-129.56	0/0:34:34,0:40:-0.00,-10.78,-122.39	0/0:31:31,0:40:-0.00,-9.88,-111.63	0/0:46:45,0:40:-0.00,-14.09,-161.82	0/1:35:15,20:40:-60.61,0.00,-43.20	0/1:43:16,27:40:-83.29,0.00,-44.38	./.	0/1:24:10,14:40:-42.41,0.00,-28.59	./.	1/1:18:1,17:24:-56.84,-1.87,-0.01	1/1:18:0,18:40:-64.00,-5.45,-0.00	./.	./.	1/1:22:0,22:40:-78.34,-6.65,-0.00	1/1:9:0,9:34:-31.74,-2.74,-0.00	1/1:30:0,30:40:-107.01,-9.06,-0.00	0/1:27:18,9:40:-23.58,0.00,-56.36	1/1:28:0,28:40:-99.85,-8.46,-0.00	1/1:22:0,22:40:-78.34,-6.65,-0.00	1/1:29:0,29:40:-103.43,-8.76,-0.00	1/1:16:0,16:40:-56.83,-4.85,-0.00	0/1:26:14,12:40:-34.64,0.00,-42.33	1/1:27:0,27:40:-96.26,-8.16,-0.00	1/1:36:0,36:40:-128.52,-10.87,-0.00	1/1:25:0,25:40:-89.09,-7.56,-0.00	1/1:9:0,9:34:-31.74,-2.74,-0.00	1/1:21:0,21:40:-74.76,-6.35,-0.00	1/1:13:0,13:40:-46.08,-3.94,-0.00	0/1:13:4,9:40:-27.80,-0.00,-10.39	1/1:20:1,19:31:-64.00,-2.47,-0.00
416	84	.	C	T	.	PASS	NS=89;AF=0.101	GT:DP:AD:GQ:GL	0/0:23:23,0:40:-0.00,-7.71,-112.96	0/0:30:30,0:40:-0.00,-9.82,-146.97	0/0:50:50,0:40:-0.00,-15.84,-244.17	0/0:41:41,0:40:-0.00,-13.13,-200.43	0/0:33:33,0:40:-0.00,-10.72,-161.55	0/0:28:28,0:40:-0.00,-9.21,-137.25	0/0:34:34,0:40:-0.00,-11.02,-166.41	0/0:35:35,0:40:-0.00,-11.32,-171.27	0/0:35:35,0:40:-0.00,-11.32,-171.27	0/0:38:38,0:40:-0.00,-12.22,-185.85	0/0:45:45,0:40:-0.00,-14.33,-219.87	0/0:40:40,0:40:-0.00,-12.83,-195.57	0/0:34:34,0:40:-0.00,-11.02,-166.41	0/0:43:43,0:40:-0.00,-13.73,-210.15	0/0:40:40,0:40:-0.00,-12.83,-195.57	0/0:41:41,0:40:-0.00,-13.13,-200.43	0/0:33:33,0:40:-0.00,-10.72,-161.55	0/0:42:42,0:40:-0.00,-13.43,-205.29	0/0:43:43,0:40:-0.00,-13.73,-210.15	0/0:34:34,0:40:-0.00,-11.02,-166.41	0/0:40:40,0:40:-0.00,-12.83,-195.57	0/0:46:46,0:40:-0.00,-14.63,-224.73	0/0:46:46,0:40:-0.00,-14.63,-224.73	0/0:40:40,0:40:-0.00,-12.83,-195.57	0/0:49:48,1:40:-0.00,-10.68,-229.59	0/0:11:11,0:40:-0.00,-4.10,-54.64	0/0:46:46,0:40:-0.00,-14.63,-224.73	0/0:35:35,0:40:-0.00,-11.32,-171.27	0/0:52:52,0:40:0.00,-16.44,-253.88	0/0:41:41,0:40:-0.00,-13.13,-200.43	0/0:37:37,0:40:-0.00,-11.92,-180.99	0/0:38:38,0:40:-0.00,-12.22,-185.85	0/0:39:39,0:40:-0.00,-12.52,-190.71	0/0:42:42,0:40:-0.00,-13.43,-205.29	0/0:36:36,0:40:-0.00,-11.62,-176.13	0/0:33:33,0:40:-0.00,-10.72,-161.55	0/0:55:55,0:40:0.00,-17.34,-268.46	0/0:51:51,0:40:-0.00,-16.14,-249.02	0/0:22:22,0:40:-0.00,-7.41,-108.10	0/0:53:53,0:40:-0.00,-16.74,-258.74	0/0:37:37,0:40:-0.00,-11.92,-180.99
418	15	.	C	G	.	PASS	NS=82;AF=0.085	GT:DP:AD:GQ:GL	0/0:13:13,0:40:-0.00,-4.77,-56.88	0/0:11:11,0:40:-0.00,-4.17,-48.31	0/0:16:16,0:40:-0.00,-5.67,-69.73	0/0:9:9,0:40:-0.00,-3.57,-39.74	0/0:11:11,0:40:-0.00,-4.17,-48.31	0/0:24:24,0:40:-0.00,-8.08,-103.99	0/0:14:14,0:40:-0.00,-5.07,-61.16	0/0:16:16,0:40:-0.00,-5.67,-69.73	0/0:12:12,0:40:-0.00,-4.47,-52.59	0/0:9:9,0:40:-0.00,-3.57,-39.74	0/0:25:25,0:40:-0.00,-8.38,-108.28	0/0:10:10,0:40:-0.00,-3.87,-44.03	0/0:13:13,0:40:-0.00,-4.77,-56.88	0/0:11:11,0:40:-0.00,-4.17,-48.31	0/0:12:12,0:40:-0.00,-4.47,-52.59	0/0:9:9,0:40:-0.00,-3.57,-39.74	0/0:8:8,0:39:-0.00,-3.27,-35.46	0/0:11:11,0:40:-0.00,-4.17,-48.31	0/0:6:6,0:33:-0.00,-2.66,-26.89	0/0:12:12,0:40:-0.00,-4.47,-52.59	0/0:12:12,0:40:-0.00,-4.47,-52.59	0/0:16:16,0:40:-0.00,-5.67,-69.73	0/0:10:10,0:40:-0.00,-3.87,-44.03	0/0:5:5,0:30:-0.00,-2.36,-22.61	./.	./.	0/0:11:11,0:40:-0.00,-4.17,-48.31	0/0:20:20,0:40:-0.00,-6.88,-86.86	0/0:11:11,0:40:-0.00,-4.17,-48.31	0/0:16:16,0:40:-0.00,-5.67,-69.73	0/0:10:10,0:40:-0.00,-3.87,-44.03	0/0:15:15,0:40:-0.00,-5.37,-65.44	0/0:10:10,0:40:-0.00,-3.87,-44.03	0/0:7:7,0:36:-0.00,-2.97,-31.18	0/0:11:11,0:40:-0.00,-4.17,-48.31	0/0:6:6,0:33:-0.00,-2.66,-26.89	0/0:15:15,0:40:-0.00,-5.37,-65.44	0/0:10:10,0:40:-0.00,-3.87,-44.03	0/0:19:19,0:40:-0.00,-6.58,-82.58	0/0:14:14,0:40:-0.00,-5.07,-61.16	./.
419	17	.	C	T	.	PASS	NS=87;AF=0.230	GT:DP:AD:GQ:GL	1/1:26:0,26:40:-121.59,-7.34,-0.00	0/1:14:8,6:40:-23.72,0.00,-33.94	0/1:27:9,18:40:-76.29,0.00,-34.73	0/1:39:7,32:40:-138.59,0.00,-21.70	1/1:29:0,29:40:-135.71,-8.24,-0.00	0/1:24:7,17:40:-72.49,0.00,-26.22	1/1:25:0,25:40:-116.88,-7.03,-0.00	0/1:31:12,19:40:-79.80,0.00,-47.65	0/1:25:8,17:40:-72.19,0.00,-30.63	0/0:28:28,0:40:-0.00,-8.74,-132.61	0/0:17:17,0:40:-0.00,-5.43,-80.83	0/0:31:31,0:40:-0.00,-9.64,-146.73	0/0:17:17,0:40:-0.00,-5.43,-80.83	0/0:16:16,0:40:-0.00,-5.13,-76.12	0/0:21:21,0:40:-0.00,-6.63,-99.66	0/0:21:21,0:40:-0.00,-6.63,-99.66	0/0:32:32,0:40:-0.00,-9.94,-151.44	1/1:31:0,31:40:-145.13,-8.84,-0.00	0/1:40:23,17:40:-67.67,0.00,-96.72	0/0:24:24,0:40:-0.00,-7.54,-113.78	0/0:30:29,1:40:-0.00,-4.63,-132.61	0/0:32:32,0:40:-0.00,-9.94,-151.44	0/0:29:29,0:40:-0.00,-9.04,-137.32	0/0:31:31,0:40:-0.00,-9.64,-146.73	0/0:22:22,0:40:-0.00,-6.93,-104.36	0/0:8:8,0:33:-0.00,-2.72,-38.46	0/1:19:13,6:40:-22.21,0.00,-55.97	0/0:23:23,0:40:-0.00,-7.23,-109.07	0/0:32:32,0:40:-0.00,-9.94,-151.44	0/1:29:10,19:40:-80.40,0.00,-38.84	0/0:24:24,0:40:-0.00,-7.54,-113.78	0/0:35:35,0:40:-0.00,-10.85,-165.56	0/0:19:19,0:40:-0.00,-6.03,-90.24	0/0:23:23,0:40:-0.00,-7.23,-109.07	0/0:25:25,0:40:-0.00,-7.84,-118.49	0/0:14:14,0:40:-0.00,-4.53,-66.71	./.	0/0:47:47,0:40:-0.00,-14.46,-222.05	./.	0/0:36:35,1:40:-0.00,-6.44,-160.85	0/0:19:19,0:40:-0.00,-6.03,-90.24
420	19	.	T	C	.	PASS	NS=88;AF=0.438	GT:DP:AD:GQ:GL	1/1:42:0,42:40:-195.04,-13.19,-0.00	1/1:40:0,40:40:-185.74,-12.58,-0.00	1/1:27:0,27:40:-125.34,-8.67,-0.00	1/1:35:0,35:40:-162.51,-11.08,-0.00	1/1:24:0,24:40:-111.40,-7.77,-0.00	1/1:27:0,27:40:-125.34,-8.67,-0.00	1/1:29:0,29:40:-134.63,-9.27,-0.00	1/1:20:0,20:40:-92.81,-6.56,-0.00	1/1:26:0,26:40:-120.69,-8.37,-0.00	1/1:24:0,24:40:-111.40,-7.77,-0.00	1/1:32:0,32:40:-148.57,-10.18,-0.00	1/1:31:0,31:40:-143.92,-9.87,-0.00	0/1:18:7,11:40:-45.03,0.00,-26.57	0/1:29:3,26:40:-111.42,-0.00,-4.67	1/1:26:0,26:40:-120.69,-8.37,-0.00	0/1:35:15,20:40:-81.73,0.00,-58.62	0/1:31:19,12:40:-45.76,0.00,-78.41	1/1:30:0,30:40:-139.28,-9.57,-0.00	1/1:31:0,31:40:-143.92,-9.87,-0.00	1/1:26:0,26:40:-120.69,-8.37,-0.00	1/1:38:0,38:40:-176.45,-11.98,-0.00	1/1:34:0,34:40:-157.86,-10.78,-0.00	1/1:37:1,36:40:-162.51,-7.03,-0.00	1/1:30:0,30:40:-139.28,-9.57,-0.00	1/1:29:0,29:40:-134.63,-9.27,-0.00	1/1:31:0,31:40:-143.92,-9.87,-0.00	1/1:39:0,39:40:-181.10,-12.28,-0.00	1/1:25:0,25:40:-116.04,-8.07,-0.00	1/1:30:1,29:40:-129.98,-4.93,-0.00	1/1:31:0,31:40:-143.92,-9.87,-0.00	0/1:20:4,16:40:-67.66,-0.00,-12.02	1/1:43:0,43:40:-199.68,-13.49,-0.00	1/1:24:0,24:40:-111.40,-7.77,-0.00	1/1:25:0,25:40:-116.04,-8.07,-0.00	0/1:32:12,20:40:-82.63,0.00,-45.59	1/1:15:0,15:40:-69.57,-5.06,-0.00	1/1:12:0,12:40:-55.63,-4.16,-0.00	0/1:29:10,19:40:-78.89,0.00,-37.19	0/1:16:4,12:40:-50.27,-0.00,-13.23	1/1:25:0,25:40:-116.04,-8.07,-0.00	0/0:29:29,0:40:-0.00,-9.40,-134.88
421	88	.	A	G	.	PASS	NS=90;AF=0.172	GT:DP:AD:GQ:GL	0/1:24:14,10:40:-29.07,-0.00,-44.87	0/0:31:31,0:40:-0.00,-9.75,-114.94	0/0:44:44,0:40:-0.00,-13.66,-162.68	0/1:28:18,10:40:-27.87,0.00,-58.36	1/1:24:1,23:35:-79.67,-2.86,-0.00	0/1:37:4,33:40:-109.62,-0.00,-4.24	0/0:28:28,0:40:-0.00,-8.85,-103.93	0/1:19:8,11:40:-34.25,0.00,-24.35	0/0:29:27,2:24:-0.01,-1.81,-92.92	1/1:30:1,29:40:-101.70,-4.67,-0.00	0/0:25:24,1:40:-0.00,-4.27,-85.57	0/0:37:37,0:40:-0.00,-11.56,-136.98	0/1:33:16,17:40:-52.07,-0.00,-49.51	0/0:27:27,0:40:-0.00,-8.55,-100.26	0/0:35:33,2:40:-0.00,-3.61,-114.94	0/0:27:27,0:40:-0.00,-8.55,-100.26	0/0:18:18,0:40:-0.00,-5.84,-67.21	0/0:20:20,0:40:-0.00,-6.44,-74.55	0/1:26:16,10:40:-28.47,-0.00,-51.62	0/1:26:8,18:40:-57.85,-0.00,-22.24	0/0:31:31,0:40:-0.00,-9.75,-114.94	0/0:25:25,0:40:-0.00,-7.95,-92.91	0/1:24:9,15:40:-47.43,-0.00,-26.51	0/1:39:23,16:40:-46.59,0.00,-73.41	0/0:25:25,0:40:-0.00,-7.95,-92.91	0/0:11:11,0:40:-0.00,-3.73,-41.50	0/0:22:22,0:40:-0.00,-7.04,-81.90	0/0:39:39,0:40:-0.00,-12.16,-144.32	0/0:26:26,0:40:-0.00,-8.25,-96.58	0/0:16:16,0:40:-0.00,-5.24,-59.86	0/0:28:28,0:40:-0.00,-8.85,-103.93	0/0:25:25,0:40:-0.00,-7.95,-92.91	0/1:30:12,18:40:-56.65,0.00,-35.72	0/0:20:19,1:34:-0.00,-2.77,-67.21	0/0:23:23,0:40:-0.00,-7.34,-85.57	0/0:26:26,0:40:-0.00,-8.25,-96.58	0/0:11:11,0:40:-0.00,-3.73,-41.50	0/1:19:6,13:40:-41.60,0.00,-17.00	0/0:38:38,0:40:-0.00,-11.86,-140.65	0/0:29:29,0:40:-0.00,-9.15,-107.60	0/0:23:23,0:40:-0.00,-7.34,-85.57
425	19	.	T	A	.	PASS	NS=90;AF=0.167	GT:DP:AD:GQ:GL	0/0:25:25,0:40:-0.00,-8.36,-121.50	0/0:38:38,0:40:-0.00,-12.28,-184.27	0/0:48:48,0:40:-0.00,-15.29,-232.56	0/0:41:41,0:40:-0.00,-13.18,-198.76	0/0:44:44,0:40:-0.00,-14.08,-213.24	0/0:43:43,0:40:-0.00,-13.78,-208.41	0/0:28:28,0:40:-0.00,-9.27,-135.98	0/0:33:33,0:40:-0.00,-10.77,-160.13	0/0:29:29,0:40:-0.00,-9.57,-140.81	0/0:17:17,0:40:-0.00,-5.96,-82.87	0/0:38:38,0:40:-0.00,-12.28,-184.27	0/0:55:55,0:40:0.00,-17.39,-266.36	0/0:35:35,0:40:-0.00,-11.37,-169.78	0/0:31:31,0:40:-0.00,-10.17,-150.47	0/0:32:32,0:40:-0.00,-10.47,-155.30	0/0:52:52,0:40:0.00,-16.49,-251.87	0/0:35:35,0:40:-0.00,-11.37,-169.78	0/0:26:26,0:40:-0.00,-8.66,-126.32	0/0:32:32,0:40:-0.00,-10.47,-155.30	0/0:44:44,0:40:-0.00,-14.08,-213.24	0/0:35:35,0:40:-0.00,-11.37,-169.78	0/0:36:36,0:40:-0.00,-11.68,-174.61	0/0:34:34,0:40:-0.00,-11.07,-164.95	0/0:34:34,0:40:-0.00,-11.07,-164.95	0/0:26:26,0:40:-0.00,-8.66,-126.32	0/0:29:29,0:40:-0.00,-9.57,-140.81	0/0:26:26,0:40:-0.00,-8.66,-126.32	0/0:33:33,0:40:-0.00,-10.77,-160.13	0/0:42:42,0:40:-0.00,-13.48,-203.58	0/0:53:53,0:40:0.00,-16.79,-256.70	0/0:39:39,0:40:-0.00,-12.58,-189.10	0/0:35:35,0:40:-0.00,-11.37,-169.78	0/0:29:29,0:40:-0.00,-9.57,-140.81	0/0:37:37,0:40:-0.00,-11.98,-179.44	0/0:34:34,0:40:-0.00,-11.07,-164.95	0/0:34:34,0:40:-0.00,-11.07,-164.95	0/0:31:31,0:40:-0.00,-10.17,-150.47	0/0:24:24,0:40:-0.00,-8.06,-116.67	0/0:59:59,0:40:0.00,-18.60,-285.67	0/0:46:44,2:40:-0.00,-5.03,-203.58	0/0:42:42,0:40:-0.00,-13.48,-203.58
429	83	.	G	A	.	PASS	NS=85;AF=0.141	GT:DP:AD:GQ:GL	0/0:14:14,0:40:-0.00,-4.92,-48.43	./.	0/0:21:21,0:40:-0.00,-7.03,-72.17	0/0:15:15,0:40:-0.00,-5.23,-51.82	0/0:24:24,0:40:-0.00,-7.93,-82.34	0/0:23:23,0:40:-0.00,-7.63,-78.95	0/0:11:11,0:40:-0.00,-4.02,-38.26	0/0:8:8,0:38:-0.00,-3.12,-28.08	0/0:13:13,0:40:-0.00,-4.62,-45.04	0/0:15:15,0:40:-0.00,-5.23,-51.82	0/0:18:18,0:40:-0.00,-6.13,-61.99	0/0:13:13,0:40:-0.00,-4.62,-45.04	0/0:22:22,0:40:-0.00,-7.33,-75.56	0/0:5:5,0:28:-0.00,-2.22,-17.91	0/0:11:11,0:40:-0.00,-4.02,-38.26	0/0:14:14,0:40:-0.00,-4.92,-48.43	0/0:13:13,0:40:-0.00,-4.62,-45.04	0/0:16:16,0:40:-0.00,-5.53,-55.21	0/0:11:11,0:40:-0.00,-4.02,-38.26	0/0:16:15,1:27:-0.00,-2.14,-48.43	0/0:11:11,0:40:-0.00,-4.02,-38.26	0/0:26:26,0:40:-0.00,-8.54,-89.12	0/0:13:13,0:40:-0.00,-4.62,-45.04	0/0:18:18,0:40:-0.00,-6.13,-61.99	0/0:19:19,0:40:-0.00,-6.43,-65.39	./.	0/0:17:17,0:40:-0.00,-5.83,-58.60	0/0:14:14,0:40:-0.00,-4.92,-48.43	0/0:19:19,0:40:-0.00,-6.43,-65.39	0/0:15:15,0:40:-0.00,-5.23,-51.82	0/0:23:23,0:40:-0.00,-7.63,-78.95	0/1:26:9,17:40:-49.11,0.00,-22.94	0/0:10:10,0:40:-0.00,-3.72,-34.87	0/0:13:13,0:40:-0.00,-4.62,-45.04	0/0:27:27,0:40:-0.00,-8.84,-92.51	0/0:18:18,0:40:-0.00,-6.13,-61.99	0/0:20:20,0:40:-0.00,-6.73,-68.78	0/0:13:13,0:40:-0.00,-4.62,-45.04	./.	0/0:12:12,0:40:-0.00,-4.32,-41.65	0/0:18:18,0:40:-0.00,-6.13,-61.99
431	67	.	A	G	.	PASS	NS=77;AF=0.247	GT:DP:AD:GQ:GL	./.	1/1:16:0,16:40:-71.74,-4.83,-0.00	./.	1/1:27:0,27:40:-121.43,-8.14,-0.00	0/1:30:21,9:40:-31.07,0.00,-85.84	0/1:21:8,13:40:-51.85,0.00,-29.81	1/1:17:0,17:40:-76.25,-5.13,-0.00	1/1:10:0,10:37:-44.63,-3.02,-0.00	1/1:14:0,14:40:-62.70,-4.22,-0.00	./.	0/1:10:9,1:14:-0.99,-0.05,-37.69	./.	./.	./.	0/0:10:10,0:40:-0.00,-3.57,-45.73	./.	0/1:9:5,4:40:-14.80,-0.00,-19.87	0/0:23:23,0:40:-0.00,-7.48,-104.46	1/1:11:0,11:40:-49.15,-3.32,-0.00	0/1:13:10,3:40:-9.08,-0.00,-41.26	0/1:8:1,7:27:-28.66,-0.00,-2.10	./.	0/1:17:14,3:40:-7.88,-0.00,-58.12	0/1:21:19,2:27:-2.16,-0.00,-79.51	./.	./.	./.	0/1:13:10,3:40:-9.08,-0.00,-41.26	0/0:30:30,0:40:-0.00,-9.59,-136.09	1/1:7:0,7:27:-31.08,-2.12,-0.00	0/1:12:9,3:40:-9.38,-0.00,-37.04	1/1:16:0,16:40:-71.74,-4.83,-0.00	./.	0/0:27:27,0:40:-0.00,-8.69,-122.54	0/1:26:12,14:40:-54.86,0.00,-46.38	0/0:14:14,0:40:-0.00,-4.78,-63.80	1/1:12:0,12:40:-53.67,-3.62,-0.00	./.	0/1:15:12,3:40:-8.48,-0.00,-49.69	1/1:5:0,5:20:-22.05,-1.53,-0.01	1/1:23:0,23:40:-103.36,-6.93,-0.00
432	10	.	C	T	.	PASS	NS=90;AF=0.094	GT:DP:AD:GQ:GL	0/0:28:28,0:40:-0.00,-9.37,-100.55	0/0:31:31,0:40:-0.00,-10.28,-111.20	0/0:48:47,1:40:-0.00,-11.84,-164.46	0/0:35:34,0:40:-0.00,-11.18,-121.85	0/0:42:42,0:40:-0.00,-13.59,-150.26	0/0:44:44,0:40:-0.00,-14.19,-157.36	0/0:38:38,0:40:-0.00,-12.38,-136.06	0/0:25:25,0:40:-0.00,-8.47,-89.89	0/0:50:50,0:40:-0.00,-15.99,-178.67	0/0:27:27,0:40:-0.00,-9.07,-97.00	0/0:60:60,0:40:-0.00,-19.00,-214.18	0/0:54:54,0:40:-0.00,-17.20,-192.87	0/0:38:38,0:40:-0.00,-12.38,-136.06	0/0:44:44,0:40:-0.00,-14.19,-157.36	0/0:40:40,0:40:-0.00,-12.98,-143.16	0/0:49:49,0:40:-0.00,-15.69,-175.12	0/0:46:46,0:40:-0.00,-14.79,-164.46	0/0:42:42,0:40:-0.00,-13.59,-150.26	0/0:36:36,0:40:-0.00,-11.78,-128.96	0/0:41:41,0:40:-0.00,-13.29,-146.71	0/0:37:37,0:40:-0.00,-12.08,-132.51	0/0:61:61,0:40:0.00,-19.30,-217.73	0/0:34:34,0:40:-0.00,-11.18,-121.85	0/0:56:56,0:40:-0.00,-17.80,-199.97	0/0:39:39,0:40:-0.00,-12.68,-139.61	0/0:9:9,0:40:-0.00,-3.66,-33.08	0/0:32:32,0:40:-0.00,-10.58,-114.75	0/0:34:34,0:40:-0.00,-11.18,-121.85	0/0:36:36,0:40:-0.00,-11.78,-128.96	0/0:70:70,0:40:0.00,-22.01,-249.69	0/0:39:39,0:40:-0.00,-12.68,-139.61	0/0:45:45,0:40:-0.00,-14.49,-160.91	0/0:41:41,0:40:-0.00,-13.29,-146.71	0/0:42:42,0:40:-0.00,-13.59,-150.26	0/0:49:49,0:40:-0.00,-15.69,-175.12	0/0:32:32,0:40:-0.00,-10.58,-114.75	0/0:43:43,0:40:-0.00,-13.89,-153.81	0/0:39:39,0:40:-0.00,-12.68,-139.61	0/0:39:39,0:40:-0.00,-12.68,-139.61	0/0:43:43,0:40:-0.00,-13.89,-153.81	0/0:51:51,0:40:-0.00,-16.29,-182.22
434	31	.	A	T	.	PASS	NS=89;AF=0.371	GT:DP:AD:GQ:GL	0/1:38:27,11:40:-22.15,0.00,-72.13	1/1:22:0,22:40:-68.11,-6.97,-0.00	0/1:39:22,17:40:-40.50,0.00,-56.29	./.	0/1:54:17,35:40:-92.53,0.00,-36.84	./.	0/0:29:29,0:40:-0.00,-9.32,-90.38	0/1:25:6,19:40:-50.92,-0.00,-10.78	0/0:42:42,0:40:-0.00,-13.23,-130.78	0/1:26:11,15:40:-38.19,0.00,-26.02	1/1:32:1,31:40:-92.98,-6.86,-0.00	1/1:52:0,52:40:-161.34,-15.99,-0.00	1/1:47:0,47:40:-145.81,-14.48,-0.00	1/1:32:0,32:40:-99.19,-9.97,-0.00	1/1:43:0,43:40:-133.38,-13.28,-0.00	1/1:43:0,43:40:-133.38,-13.28,-0.00	1/1:40:1,39:40:-117.84,-9.27,-0.00	1/1:39:0,39:40:-120.94,-12.08,-0.00	1/1:46:0,46:40:-142.70,-14.18,-0.00	1/1:30:0,30:40:-92.98,-9.37,-0.00	1/1:42:0,42:40:-130.27,-12.98,-0.00	1/1:41:0,41:40:-127.16,-12.68,-0.00	1/1:33:0,33:40:-102.30,-10.27,-0.00	1/1:39:0,39:40:-120.94,-12.08,-0.00	1/1:43:0,43:40:-133.38,-13.28,-0.00	1/1:5:0,5:24:-15.29,-1.86,-0.01	1/1:50:0,50:40:-155.13,-15.39,-0.00	1/1:30:0,30:40:-92.98,-9.37,-0.00	0/1:49:25,24:40:-59.25,0.00,-62.61	1/1:40:0,40:40:-124.05,-12.38,-0.00	1/1:39:1,38:40:-114.73,-8.97,-0.00	0/1:41:20,21:40:-52.33,0.00,-49.47	0/0:60:60,0:40:0.00,-18.65,-186.71	1/1:38:0,38:40:-117.84,-11.78,-0.00	1/1:46:0,46:40:-142.70,-14.18,-0.00	1/1:29:0,29:40:-89.87,-9.07,-0.00	1/1:27:0,27:40:-83.65,-8.47,-0.00	1/1:44:0,44:40:-136.48,-13.58,-0.00	0/1:37:18,19:40:-47.32,0.00,-44.46	1/1:40:0,40:40:-124.05,-12.38,-0.00	0/1:36:9,27:40:-72.48,0.00,-16.79
438	13	.	T	G	.	PASS	NS=89;AF=0.112	GT:DP:AD:GQ:GL	0/0:15:15,0:40:-0.00,-5.19,-66.71	0/0:4:4,0:24:-0.01,-1.89,-18.73	0/0:10:10,0:40:-0.00,-3.69,-44.90	0/0:15:15,0:40:-0.00,-5.19,-66.71	0/0:18:18,0:40:-0.00,-6.10,-79.80	0/0:22:22,0:40:-0.00,-7.30,-97.25	0/0:13:13,0:40:-0.00,-4.59,-57.99	0/0:10:10,0:40:-0.00,-3.69,-44.90	0/0:11:11,0:40:-0.00,-3.99,-49.26	0/0:9:9,0:40:-0.00,-3.39,-40.54	0/0:6:6,0:31:-0.00,-2.49,-27.45	0/0:11:11,0:40:-0.00,-3.99,-49.26	0/0:21:21,0:40:-0.00,-7.00,-92.89	0/0:8:8,0:37:-0.00,-3.09,-36.17	0/0:8:8,0:37:-0.00,-3.09,-36.17	0/0:14:14,0:40:-0.00,-4.89,-62.35	0/0:8:8,0:37:-0.00,-3.09,-36.17	0/0:7:7,0:34:-0.00,-2.79,-31.81	0/0:13:13,0:40:-0.00,-4.59,-57.99	0/0:10:10,0:40:-0.00,-3.69,-44.90	0/0:9:9,0:40:-0.00,-3.39,-40.54	0/0:8:8,0:37:-0.00,-3.09,-36.17	0/0:9:9,0:40:-0.00,-3.39,-40.54	0/0:18:18,0:40:-0.00,-6.10,-79.80	0/0:29:29,0:40:-0.00,-9.41,-127.79	./.	0/0:15:15,0:40:-0.00,-5.19,-66.71	0/0:8:8,0:37:-0.00,-3.09,-36.17	0/0:16:16,0:40:-0.00,-5.50,-71.08	0/0:13:13,0:40:-0.00,-4.59,-57.99	0/0:14:14,0:40:-0.00,-4.89,-62.35	0/0:14:14,0:40:-0.00,-4.89,-62.35	0/0:23:23,0:40:-0.00,-7.60,-101.62	0/0:13:13,0:40:-0.00,-4.59,-57.99	0/0:13:13,0:40:-0.00,-4.59,-57.99	0/0:8:8,0:37:-0.00,-3.09,-36.17	0/0:6:6,0:31:-0.00,-2.49,-27.45	0/0:22:22,0:40:-0.00,-7.30,-97.25	0/0:8:8,0:37:-0.00,-3.09,-36.17	0/0:17:17,0:40:-0.00,-5.80,-75.44	0/0:14:14,0:40:-0.00,-4.89,-62.35
439	25	.	C	T	.	PASS	NS=83;AF=0.169	GT:DP:AD:GQ:GL	0/0:11:11,0:40:-0.00,-3.78,-49.87	0/0:8:8,0:35:-0.00,-2.88,-36.54	0/0:7:7,0:32:-0.00,-2.58,-32.09	0/0:7:7,0:32:-0.00,-2.58,-32.09	0/1:6:5,1:28:-2.17,-0.00,-20.92	0/0:16:16,0:40:-0.00,-5.29,-72.10	0/0:11:11,0:40:-0.00,-3.78,-49.87	0/0:6:6,0:29:-0.00,-2.28,-27.65	0/0:12:12,0:40:-0.00,-4.08,-54.32	0/0:14:14,0:40:-0.00,-4.68,-63.21	0/1:23:4,19:40:-77.08,-0.00,-11.36	1/1:27:0,27:40:-119.07,-7.63,-0.00	./.	0/1:24:10,14:40:-54.55,0.00,-37.73	0/1:19:8,11:40:-42.72,0.00,-30.35	0/1:24:4,20:40:-81.22,-0.00,-11.06	0/1:27:5,22:40:-89.21,-0.00,-14.60	0/1:21:3,18:40:-73.23,-0.00,-7.51	0/1:43:13,30:40:-119.96,0.00,-45.35	0/1:26:6,20:40:-80.62,0.00,-19.35	1/1:43:0,43:40:-190.21,-12.45,-0.00	1/1:41:0,41:40:-181.31,-11.84,-0.00	0/1:27:6,21:40:-84.77,0.00,-19.05	0/1:30:8,22:40:-88.31,0.00,-27.03	0/1:22:8,14:40:-55.15,0.00,-29.44	./.	1/1:37:0,37:40:-163.53,-10.64,-0.00	0/0:17:17,0:40:-0.00,-5.59,-76.55	0/0:13:13,0:40:-0.00,-4.38,-58.76	0/0:5:5,0:25:-0.00,-1.98,-23.20	0/0:20:20,0:40:-0.00,-6.49,-89.89	0/1:27:11,16:40:-62.54,0.00,-41.28	./.	0/1:29:5,24:40:-97.50,-0.00,-14.00	0/1:17:4,13:40:-52.21,-0.00,-13.16	0/1:25:6,19:40:-76.48,0.00,-19.65	0/1:31:14,17:40:-65.78,0.00,-53.41	0/1:12:1,11:18:-44.84,-0.02,-1.35	0/0:7:7,0:32:-0.00,-2.58,-32.09	0/0:17:17,0:40:-0.00,-5.59,-76.55	0/0:17:17,0:40:-0.00,-5.59,-76.55
440	7	.	A	G	.	PASS	NS=87;AF=0.057	GT:DP:AD:GQ:GL	0/0:50:50,0:40:-0.00,-15.89,-238.24	0/0:43:43,0:40:-0.00,-13.79,-205.11	0/0:40:40,0:40:-0.00,-12.88,-190.91	0/0:43:43,0:40:-0.00,-13.79,-205.11	0/0:44:44,0:40:-0.00,-14.09,-209.84	0/0:34:34,0:40:-0.00,-11.08,-162.52	0/0:31:31,0:40:-0.00,-10.17,-148.32	0/0:38:38,0:40:-0.00,-12.28,-181.45	0/0:28:28,0:40:-0.00,-9.27,-134.12	0/0:32:32,0:40:-0.00,-10.48,-153.05	0/0:11:11,0:40:-0.00,-4.15,-53.66	0/0:20:20,0:40:-0.00,-6.86,-96.26	0/0:8:8,0:39:-0.00,-3.25,-39.47	./.	0/0:26:26,0:40:-0.00,-8.67,-124.65	0/1:27:4,23:40:-99.88,-0.00,-11.56	0/0:34:34,0:40:-0.00,-11.08,-162.52	0/0:15:15,0:40:-0.00,-5.36,-72.60	0/0:24:24,0:40:-0.00,-8.07,-115.19	0/0:18:18,0:40:-0.00,-6.26,-86.79	0/0:28:28,0:40:-0.00,-9.27,-134.12	0/0:39:39,0:40:-0.00,-12.58,-186.18	0/0:43:43,0:40:-0.00,-13.79,-205.11	0/0:29:29,0:40:-0.00,-9.57,-138.85	0/0:29:29,0:40:-0.00,-9.57,-138.85	0/0:35:35,0:40:-0.00,-11.38,-167.25	0/0:23:23,0:40:-0.00,-7.77,-110.46	0/0:21:21,0:40:-0.00,-7.16,-100.99	0/1:42:21,21:40:-85.90,0.00,-87.51	0/0:33:33,0:40:-0.00,-10.78,-157.78	0/0:45:45,0:40:-0.00,-14.39,-214.58	0/0:17:17,0:40:-0.00,-5.96,-82.06	./.	0/0:25:25,0:40:-0.00,-8.37,-119.92	0/0:26:26,0:40:-0.00,-8.67,-124.65	0/0:12:12,0:40:-0.00,-4.46,-58.40	0/0:50:50,0:40:-0.00,-15.89,-238.24	0/0:10:10,0:40:-0.00,-3.85,-48.93	0/0:56:56,0:40:-0.00,-17.70,-266.64	0/0:15:15,0:40:-0.00,-5.36,-72.60	0/0:27:27,0:40:-0.00,-8.97,-129.39
441	87	.	G	C	.	PASS	NS=84;AF=0.054	GT:DP:AD:GQ:GL	0/0:41:41,0:40:-0.00,-13.21,-150.01	0/0:22:22,0:40:-0.00,-7.49,-81.24	0/0:28:28,0:40:-0.00,-9.29,-102.96	0/0:40:40,0:40:-0.00,-12.90,-146.39	0/0:19:19,0:40:-0.00,-6.58,-70.38	0/0:27:27,0:40:-0.00,-8.99,-99.34	0/0:42:42,0:40:-0.00,-13.51,-153.63	0/0:27:27,0:40:-0.00,-8.99,-99.34	0/0:26:26,0:40:-0.00,-8.69,-95.72	0/0:21:21,0:40:-0.00,-7.19,-77.62	0/0:6:6,0:33:-0.00,-2.67,-23.33	./.	0/0:16:16,0:40:-0.00,-5.68,-59.52	0/1:7:5,2:40:-4.27,-0.00,-16.73	0/0:9:9,0:40:-0.00,-3.58,-34.18	0/0:44:44,0:40:-0.00,-14.11,-160.87	0/1:25:20,5:40:-9.71,-0.00,-65.61	0/0:21:21,0:40:-0.00,-7.19,-77.62	0/0:31:31,0:40:-0.00,-10.20,-113.81	0/1:15:13,2:24:-1.86,-0.01,-43.29	0/0:24:24,0:40:-0.00,-8.09,-88.48	1/1:18:1,17:15:-56.34,-1.09,-0.04	0/0:24:24,0:40:-0.00,-8.09,-88.48	0/0:37:37,0:40:-0.00,-12.00,-135.53	./.	0/1:22:19,3:40:-3.37,-0.00,-62.89	0/0:34:34,0:40:-0.00,-11.10,-124.67	0/1:17:15,2:17:-1.28,-0.02,-49.94	0/0:18:18,0:40:-0.00,-6.28,-66.76	0/0:28:28,0:40:-0.00,-9.29,-102.96	0/0:15:15,0:40:-0.00,-5.38,-55.90	0/0:22:22,0:40:-0.00,-7.49,-81.24	0/0:46:46,0:40:-0.00,-14.71,-168.11	0/0:58:58,0:40:0.00,-18.32,-211.54	0/0:12:12,0:40:-0.00,-4.48,-45.04	./.	./.	0/0:19:19,0:40:-0.00,-6.58,-70.38	0/0:10:10,0:40:-0.00,-3.88,-37.80	0/0:33:33,0:40:-0.00,-10.80,-121.05	0/1:23:8,15:40:-46.51,-0.00,-22.78
443	2	.	G	A	.	PASS	NS=82;AF=0.055	GT:DP:AD:GQ:GL	0/0:22:22,0:40:-0.00,-7.59,-104.23	0/0:22:22,0:40:-0.00,-7.59,-104.23	0/0:36:36,0:40:-0.00,-11.80,-169.53	./.	0/0:28:28,0:40:-0.00,-9.39,-132.22	0/0:19:19,0:40:-0.00,-6.68,-90.24	0/0:26:26,0:40:-0.00,-8.79,-122.89	0/0:44:44,0:40:-0.00,-14.21,-206.85	0/0:32:32,0:40:-0.00,-10.60,-150.87	0/0:26:26,0:40:-0.00,-8.79,-122.89	0/0:56:56,0:40:0.00,-17.82,-262.82	0/0:30:30,0:40:-0.00,-9.99,-141.55	./.	0/0:29:29,0:40:-0.00,-9.69,-136.88	0/0:38:38,0:40:-0.00,-12.40,-178.86	0/0:33:33,0:40:-0.00,-10.90,-155.54	0/0:38:38,0:40:-0.00,-12.40,-178.86	0/0:17:17,0:40:-0.00,-6.08,-80.91	0/0:34:34,0:40:-0.00,-11.20,-160.20	./.	0/0:36:36,0:40:-0.00,-11.80,-169.53	0/0:22:22,0:40:-0.00,-7.59,-104.23	0/0:25:25,0:40:-0.00,-8.49,-118.22	0/0:11:11,0:40:-0.00,-4.27,-52.92	0/1:38:13,25:40:-104.20,0.00,-49.85	0/1:23:10,13:40:-52.75,0.00,-40.37	./.	0/0:32:32,0:40:-0.00,-10.60,-150.87	0/0:32:32,0:40:-0.00,-10.60,-150.87	0/0:16:16,0:40:-0.00,-5.78,-76.25	0/0:18:18,0:40:-0.00,-6.38,-85.57	0/0:22:22,0:40:-0.00,-7.59,-104.23	0/0:29:29,0:40:-0.00,-9.69,-136.88	0/0:36:36,0:40:-0.00,-11.80,-169.53	0/0:38:38,0:40:-0.00,-12.40,-178.86	0/0:40:40,0:40:-0.00,-13.00,-188.19	0/0:44:43,1:40:-0.00,-9.54,-197.52	./.	0/0:34:34,0:40:-0.00,-11.20,-160.20	0/1:33:10,23:40:-96.38,0.00,-37.36	./.
444	8	.	G	A	.	PASS	NS=87;AF=0.098	GT:DP:AD:GQ:GL	0/0:31:31,0:40:-0.00,-9.98,-150.20	0/0:31:31,0:40:-0.00,-9.98,-150.20	0/0:48:48,0:40:-0.00,-15.10,-231.70	0/0:34:34,0:40:-0.00,-10.89,-164.58	0/0:37:37,0:40:-0.00,-11.79,-178.96	0/0:33:33,0:40:-0.00,-10.59,-159.78	0/0:54:54,0:40:0.00,-16.91,-260.46	0/0:38:38,0:40:-0.00,-12.09,-183.76	0/0:28:28,0:40:-0.00,-9.08,-135.81	0/0:46:46,0:40:-0.00,-14.50,-222.11	0/0:60:60,0:40:0.00,-18.71,-289.23	0/0:37:37,0:40:-0.00,-11.79,-178.96	0/0:41:41,0:40:-0.00,-13.00,-198.14	./.	0/1:24:15,9:40:-35.27,0.00,-65.61	0/1:31:17,14:40:-57.13,0.00,-73.09	0/0:31:31,0:40:-0.00,-9.98,-150.20	0/1:37:15,22:40:-93.68,0.00,-61.70	0/0:32:32,0:40:-0.00,-10.29,-154.99	0/0:44:44,0:40:-0.00,-13.90,-212.52	0/0:36:36,0:40:-0.00,-11.49,-174.17	0/0:27:27,0:40:-0.00,-8.78,-131.02	0/0:39:39,0:40:-0.00,-12.39,-188.55	0/0:49:49,0:40:-0.00,-15.40,-236.49	0/0:25:25,0:40:-0.00,-8.18,-121.43	0/0:17:17,0:40:-0.00,-5.77,-83.08	./.	0/0:59:59,0:40:0.00,-18.41,-284.43	0/0:28:28,0:40:-0.00,-9.08,-135.81	0/0:32:32,0:40:-0.00,-10.29,-154.99	0/0:32:32,0:40:-0.00,-10.29,-154.99	0/0:50:50,0:40:-0.00,-15.70,-241.29	0/0:35:35,0:40:-0.00,-11.19,-169.37	0/0:35:35,0:40:-0.00,-11.19,-169.37	0/1:34:10,24:40:-104.17,0.00,-38.63	0/0:42:42,0:40:-0.00,-13.30,-202.93	0/0:57:57,0:40:-0.00,-17.81,-274.85	0/0:40:40,0:40:-0.00,-12.69,-193.34	0/0:32:32,0:40:-0.00,-10.29,-154.99	./.	0/0:38:38,0:40:-0.00,-12.09,-183.76
445	34	.	G	A	.	PASS	NS=90;AF=0.061	GT:DP:AD:GQ:GL	0/0:42:42,0:40:-0.00,-13.59,-164.30	0/0:34:34,0:40:-0.00,-11.18,-133.28	0/0:46:46,0:40:-0.00,-14.79,-179.82	0/0:42:42,0:40:-0.00,-13.59,-164.30	0/0:50:50,0:40:-0.00,-15.99,-195.33	0/0:34:34,0:40:-0.00,-11.18,-133.28	0/0:30:30,0:40:-0.00,-9.97,-117.77	0/0:57:57,0:40:-0.00,-18.10,-222.47	0/0:32:32,0:40:-0.00,-10.58,-125.53	0/0:50:50,0:40:-0.00,-15.99,-195.33	0/0:62:62,0:40:0.00,-19.60,-241.86	0/0:62:62,0:40:0.00,-19.60,-241.86	0/0:46:46,0:40:-0.00,-14.79,-179.82	0/0:34:34,0:40:-0.00,-11.18,-133.28	0/0:46:46,0:40:-0.00,-14.79,-179.82	0/0:36:36,0:40:-0.00,-11.78,-141.04	0/0:57:57,0:40:-0.00,-18.10,-222.47	0/0:34:34,0:40:-0.00,-11.18,-133.28	0/0:55:55,0:40:-0.00,-17.50,-214.72	0/0:32:32,0:40:-0.00,-10.58,-125.53	0/0:67:67,0:40:0.00,-21.11,-261.25	0/0:66:66,0:40:0.00,-20.81,-257.37	0/1:28:9,19:40:-64.31,0.00,-26.96	0/1:52:27,25:40:-80.35,0.00,-89.54	0/0:33:33,0:40:-0.00,-10.88,-129.40	0/0:4:4,0:27:-0.00,-2.15,-16.95	0/0:42:42,0:40:-0.00,-13.59,-164.30	0/0:31:30,1:40:-0.00,-6.40,-113.89	0/0:52:52,0:40:0.00,-16.59,-203.08	0/0:39:39,0:40:-0.00,-12.68,-152.67	0/0:68:68,0:40:0.00,-21.41,-265.13	0/0:64:64,0:40:-0.00,-20.21,-249.62	0/0:45:45,0:40:-0.00,-14.49,-175.94	0/0:45:45,0:40:-0.00,-14.49,-175.94	0/0:54:54,0:40:-0.00,-17.20,-210.84	0/0:43:43,0:40:-0.00,-13.89,-168.18	0/0:38:38,0:40:-0.00,-12.38,-148.79	0/0:51:51,0:40:0.00,-16.29,-199.20	0/0:106:106,0:40:0.00,-32.85,-412.49	0/0:59:59,0:40:-0.00,-18.70,-230.23	0/0:51:51,0:40:0.00,-16.29,-199.20
446	47	.	A	G	.	PASS	NS=87;AF=0.161	GT:DP:AD:GQ:GL	0/0:12:12,0:40:-0.00,-4.07,-37.61	0/0:6:6,0:29:-0.00,-2.27,-19.37	0/0:9:9,0:38:-0.00,-3.17,-28.49	0/1:10:3,7:40:-17.81,-0.00,-6.77	1/1:9:0,9:26:-26.25,-2.05,-0.00	0/1:9:5,4:40:-8.99,-0.00,-13.16	0/1:17:3,14:40:-37.00,-0.00,-4.67	0/1:17:10,7:40:-15.71,0.00,-25.96	0/0:18:18,0:40:-0.00,-5.88,-55.86	0/0:12:12,0:40:-0.00,-4.07,-37.61	0/1:17:10,7:40:-15.71,0.00,-25.96	0/1:17:10,7:40:-15.71,0.00,-25.96	0/1:11:6,5:40:-11.43,-0.00,-15.60	0/0:9:9,0:38:-0.00,-3.17,-28.49	0/0:11:11,0:40:-0.00,-3.77,-34.57	0/1:25:13,12:40:-28.51,0.00,-32.67	1/1:12:0,12:36:-35.37,-2.95,-0.00	0/1:11:4,7:40:-17.51,-0.00,-9.51	0/0:6:6,0:29:-0.00,-2.27,-19.37	0/0:11:11,0:40:-0.00,-3.77,-34.57	0/1:17:7,10:40:-24.83,0.00,-16.83	0/1:18:8,10:40:-24.53,0.00,-19.57	0/0:12:12,0:40:-0.00,-4.07,-37.61	0/0:21:21,0:40:-0.00,-6.78,-64.98	./.	./.	0/1:18:9,9:40:-21.49,0.00,-22.61	0/0:15:15,0:40:-0.00,-4.98,-46.74	0/0:9:9,0:38:-0.00,-3.17,-28.49	0/0:15:15,0:40:-0.00,-4.98,-46.74	0/1:17:10,7:40:-15.71,0.00,-25.96	0/1:23:12,11:40:-26.07,0.00,-30.23	0/0:15:15,0:40:-0.00,-4.98,-46.74	1/1:15:0,15:40:-44.49,-3.85,-0.00	0/1:9:6,3:40:-5.95,-0.00,-16.20	0/0:19:19,0:40:-0.00,-6.18,-58.90	0/0:4:4,0:22:-0.01,-1.68,-13.30	1/1:23:0,23:40:-68.82,-6.26,-0.00	0/0:6:6,0:29:-0.00,-2.27,-19.37	0/0:23:23,0:40:-0.00,-7.38,-71.07	0/0:4:4,0:22:-0.01,-1.68,-13.30
447	6	.	T	G	.	PASS	NS=89;AF=0.124	GT:DP:AD:GQ:GL	0/0:17:17,0:40:-0.00,-5.67,-78.86	0/0:8:8,0:36:-0.00,-2.96,-37.84	0/0:26:26,0:40:-0.00,-8.38,-119.89	0/0:14:14,0:40:-0.00,-4.77,-65.19	0/0:17:17,0:40:-0.00,-5.67,-78.86	0/0:34:34,0:40:-0.00,-10.79,-156.35	0/0:15:15,0:40:-0.00,-5.07,-69.75	0/0:16:16,0:40:-0.00,-5.37,-74.31	0/0:32:32,0:40:-0.00,-10.19,-147.24	0/0:22:22,0:40:-0.00,-7.18,-101.66	0/0:25:25,0:40:-0.00,-8.08,-115.33	0/0:25:25,0:40:-0.00,-8.08,-115.33	0/0:12:12,0:40:-0.00,-4.17,-56.07	0/0:20:20,0:40:-0.00,-6.58,-92.54	0/0:20:20,0:40:-0.00,-6.58,-92.54	0/0:25:25,0:40:-0.00,-8.08,-115.33	0/0:16:16,0:40:-0.00,-5.37,-74.31	0/1:11:7,4:40:-14.37,-0.00,-29.42	0/0:28:28,0:40:-0.00,-8.98,-129.01	0/1:15:9,6:40:-22.28,0.00,-37.33	0/0:19:19,0:40:-0.00,-6.27,-87.98	0/0:23:23,0:40:-0.00,-7.48,-106.21	0/0:9:9,0:39:-0.00,-3.26,-42.40	0/0:18:18,0:40:-0.00,-5.97,-83.42	0/0:25:25,0:40:-0.00,-8.08,-115.33	0/0:3:3,0:20:-0.01,-1.47,-15.06	0/0:22:22,0:40:-0.00,-7.18,-101.66	0/0:20:20,0:40:-0.00,-6.58,-92.54	0/0:24:24,0:40:-0.00,-7.78,-110.77	0/0:19:19,0:40:-0.00,-6.27,-87.98	0/0:23:23,0:40:-0.00,-7.48,-106.21	0/0:25:25,0:40:-0.00,-8.08,-115.33	1/1:13:0,13:37:-57.88,-3.09,-0.00	0/0:29:29,0:40:-0.00,-9.28,-133.56	0/0:23:23,0:40:-0.00,-7.48,-106.21	0/0:25:25,0:40:-0.00,-8.08,-115.33	0/1:23:9,14:40:-56.34,0.00,-34.92	0/0:19:19,0:40:-0.00,-6.27,-87.98	0/0:21:21,0:40:-0.00,-6.88,-97.10	0/1:19:11,8:40:-30.19,0.00,-45.24	0/0:23:23,0:40:-0.00,-7.48,-106.21
449	20	.	C	A	.	PASS	NS=90;AF=0.083	GT:DP:AD:GQ:GL	0/0:32:32,0:40:-0.00,-10.35,-106.41	0/0:40:40,0:40:-0.00,-12.76,-132.61	0/0:35:35,0:40:-0.00,-11.26,-116.23	0/0:34:34,0:40:-0.00,-10.96,-112.96	0/0:27:27,0:40:-0.00,-8.85,-90.03	0/0:42:42,0:40:-0.00,-13.36,-139.16	0/0:28:28,0:40:-0.00,-9.15,-93.30	0/0:19:19,0:40:-0.00,-6.44,-63.82	0/0:21:21,0:40:-0.00,-7.05,-70.38	0/0:23:23,0:40:-0.00,-7.65,-76.93	0/0:47:47,0:40:-0.00,-14.87,-155.54	0/0:19:19,0:40:-0.00,-6.44,-63.82	0/0:32:32,0:40:-0.00,-10.35,-106.41	0/0:35:35,0:40:-0.00,-11.26,-116.23	0/0:38:38,0:40:-0.00,-12.16,-126.06	0/0:41:41,0:40:-0.00,-13.06,-135.89	0/0:30:30,0:40:-0.00,-9.75,-99.86	0/0:38:38,0:40:-0.00,-12.16,-126.06	0/0:33:33,0:40:-0.00,-10.66,-109.68	0/0:30:30,0:40:-0.00,-9.75,-99.86	0/0:42:42,0:40:-0.00,-13.36,-139.16	0/0:41:41,0:40:-0.00,-13.06,-135.89	0/1:33:12,21:40:-58.13,0.00,-30.24	0/1:46:17,29:40:-80.43,0.00,-42.71	0/0:48:48,0:40:-0.00,-15.17,-158.82	0/0:14:14,0:40:-0.00,-4.94,-47.45	0/1:29:15,14:40:-36.41,0.00,-41.27	0/0:21:21,0:40:-0.00,-7.05,-70.38	0/0:45:45,0:40:-0.00,-14.27,-148.99	0/0:37:37,0:40:-0.00,-11.86,-122.78	0/1:35:15,20:40:-54.25,0.00,-39.46	0/0:14:14,0:40:-0.00,-4.94,-47.45	0/0:17:17,0:40:-0.00,-5.84,-57.27	0/1:30:18,12:40:-29.55,0.00,-50.80	0/0:43:43,0:40:-0.00,-13.66,-142.44	0/0:43:43,0:40:-0.00,-13.66,-142.44	0/0:22:22,0:40:-0.00,-7.35,-73.65	0/1:43:15,28:40:-78.05,0.00,-37.06	0/0:43:41,0:40:-0.00,-13.06,-135.89	0/0:41:41,0:40:-0.00,-13.06,-135.89	0/0:33:33,0:40:-0.00,-10.66,-109.68
451	36	.	C	T	.	PASS	NS=85;AF=0.300	GT:DP:AD:GQ:GL	0/1:14:6,8:40:-32.48,0.00,-23.80	0/1:18:13,5:40:-17.44,0.00,-54.87	1/1:31:0,31:40:-142.40,-8.98,-0.00	0/1:10:4,6:40:-24.46,0.00,-15.78	0/1:18:11,7:40:-26.67,0.00,-45.65	0/1:25:3,22:40:-93.72,-0.00,-6.66	1/1:12:0,12:39:-54.79,-3.26,-0.00	0/1:19:14,5:40:-17.14,0.00,-59.18	./.	0/1:20:8,12:40:-49.12,0.00,-31.22	0/0:19:19,0:40:-0.00,-5.91,-88.15	0/0:18:18,0:40:-0.00,-5.61,-83.54	0/0:28:28,0:40:-0.00,-8.62,-129.65	0/1:23:6,17:40:-71.27,0.00,-21.09	0/0:13:13,0:40:-0.00,-4.11,-60.48	0/0:30:30,0:40:-0.00,-9.22,-138.87	0/0:20:20,0:40:-0.00,-6.21,-92.76	0/0:21:21,0:40:-0.00,-6.51,-97.37	0/0:29:29,0:40:-0.00,-8.92,-134.26	0/0:14:14,0:40:-0.00,-4.41,-65.09	0/0:30:30,0:40:-0.00,-9.22,-138.87	0/0:27:27,0:40:-0.00,-8.32,-125.03	0/0:22:22,0:40:-0.00,-6.81,-101.98	0/0:20:20,0:40:-0.00,-6.21,-92.76	0/0:34:34,0:40:-0.00,-10.43,-157.31	./.	0/0:28:28,0:40:-0.00,-8.62,-129.65	0/0:22:22,0:40:-0.00,-6.81,-101.98	0/0:17:17,0:40:-0.00,-5.31,-78.93	0/0:20:20,0:40:-0.00,-6.21,-92.76	0/0:35:35,0:40:-0.00,-10.73,-161.92	0/0:16:16,0:40:-0.00,-5.01,-74.32	0/1:17:9,8:40:-31.58,0.00,-36.73	0/0:37:37,0:40:-0.00,-11.33,-171.14	0/1:27:15,12:40:-47.01,0.00,-61.38	0/0:22:22,0:40:-0.00,-6.81,-101.98	0/1:16:7,9:40:-36.49,0.00,-27.81	0/0:30:30,0:40:-0.00,-9.22,-138.87	0/1:31:13,18:40:-73.47,0.00,-50.96	0/1:14:6,8:40:-32.48,0.00,-23.80	0/1:21:9,12:40:-48.82,0.00,-35.53
453	29	.	G	A	.	PASS	NS=78;AF=0.128	GT:DP:AD:GQ:GL	0/1:6:3,3:40:-10.38,-0.00,-11.38	./.	0/0:13:13,0:40:-0.00,-4.51,-56.40	0/0:4:4,0:24:-0.01,-1.81,-18.05	0/1:10:3,7:40:-26.22,-0.00,-10.17	1/1:7:0,7:22:-28.84,-1.72,-0.01	0/1:8:7,1:17:-1.28,-0.02,-27.84	1/1:15:0,15:40:-62.93,-4.12,-0.00	0/1:11:4,7:40:-25.92,-0.00,-14.13	0/1:9:6,3:40:-9.48,-0.00,-23.26	0/0:9:9,0:40:-0.00,-3.31,-39.35	0/0:13:13,0:40:-0.00,-4.51,-56.40	0/0:16:16,0:40:-0.00,-5.41,-69.18	0/0:5:5,0:27:-0.00,-2.11,-22.31	0/0:6:6,0:30:-0.00,-2.41,-26.57	0/0:25:25,0:40:-0.00,-8.12,-107.53	0/0:16:15,1:16:-0.03,-1.18,-60.69	0/0:10:10,0:40:-0.00,-3.61,-43.61	0/0:12:12,0:40:-0.00,-4.21,-52.13	0/0:8:8,0:37:-0.00,-3.01,-35.09	0/0:12:12,0:40:-0.00,-4.21,-52.13	0/0:10:10,0:40:-0.00,-3.61,-43.61	0/0:12:12,0:40:-0.00,-4.21,-52.13	0/0:13:13,0:40:-0.00,-4.51,-56.40	0/0:10:10,0:40:-0.00,-3.61,-43.61	./.	0/0:11:11,0:40:-0.00,-3.91,-47.87	0/0:14:14,0:40:-0.00,-4.81,-60.66	0/0:6:6,0:30:-0.00,-2.41,-26.57	0/0:14:14,0:40:-0.00,-4.81,-60.66	0/0:6:6,0:30:-0.00,-2.41,-26.57	0/0:11:11,0:40:-0.00,-3.91,-47.87	./.	0/0:14:14,0:40:-0.00,-4.81,-60.66	0/0:8:8,0:37:-0.00,-3.01,-35.09	0/0:18:18,0:40:-0.00,-6.02,-77.70	0/0:14:14,0:40:-0.00,-4.81,-60.66	0/0:14:14,0:40:-0.00,-4.81,-60.66	0/0:14:14,0:40:-0.00,-4.81,-60.66	1/1:22:0,22:40:-92.76,-6.22,-0.00	0/0:10:10,0:40:-0.00,-3.61,-43.61
455	6	.	G	A	.	PASS	NS=90;AF=0.050	GT:DP:AD:GQ:GL	0/0:43:43,0:40:-0.00,-13.80,-215.76	0/0:35:35,0:40:-0.00,-11.39,-175.98	0/0:47:47,0:40:-0.00,-15.00,-235.66	0/0:74:74,0:40:0.00,-23.13,-369.94	0/0:52:52,0:40:-0.00,-16.51,-260.52	0/0:40:40,0:40:-0.00,-12.90,-200.84	0/0:60:60,0:40:0.00,-18.92,-300.31	0/0:49:49,0:40:-0.00,-15.61,-245.60	0/0:42:42,0:40:-0.00,-13.50,-210.79	0/0:49:49,0:40:-0.00,-15.61,-245.60	0/0:57:57,0:40:0.00,-18.01,-285.39	0/0:49:49,0:40:-0.00,-15.61,-245.60	0/0:43:41,2:40:-0.00,-3.85,-195.87	0/0:40:40,0:40:-0.00,-12.90,-200.84	0/0:45:45,0:40:-0.00,-14.40,-225.71	0/0:57:57,0:40:0.00,-18.01,-285.39	0/0:50:50,0:40:-0.00,-15.91,-250.58	0/0:43:43,0:40:-0.00,-13.80,-215.76	0/0:40:40,0:40:-0.00,-12.90,-200.84	0/0:47:47,0:40:-0.00,-15.00,-235.66	0/0:70:70,0:40:0.00,-21.93,-350.04	0/0:50:50,0:40:-0.00,-15.91,-250.58	0/0:48:48,0:40:-0.00,-15.30,-240.63	0/0:39:39,0:40:-0.00,-12.60,-195.87	0/0:46:46,0:40:-0.00,-14.70,-230.68	0/0:34:34,0:40:-0.00,-11.09,-171.00	0/0:49:49,0:40:-0.00,-15.61,-245.60	0/0:56:56,0:40:0.00,-17.71,-280.42	0/0:49:49,0:40:-0.00,-15.61,-245.60	0/0:53:53,0:40:0.00,-16.81,-265.50	0/0:55:55,0:40:-0.00,-17.41,-275.44	0/0:46:46,0:40:-0.00,-14.70,-230.68	0/0:44:44,0:40:-0.00,-14.10,-220.74	0/0:45:45,0:40:-0.00,-14.40,-225.71	0/0:77:77,0:40:0.00,-24.03,-384.86	0/0:48:48,0:40:-0.00,-15.30,-240.63	0/0:59:59,0:40:0.00,-18.62,-295.34	0/0:40:40,0:40:-0.00,-12.90,-200.84	0/0:45:45,0:40:-0.00,-14.40,-225.71	0/0:73:73,0:40:-0.00,-22.83,-364.96	0/0:46:45,1:40:-0.00,-9.73,-220.74
457	84	.	C	T	.	PASS	NS=87;AF=0.080	GT:DP:AD:GQ:GL	0/1:18:14,4:40:-7.11,-0.00,-41.92	1/1:18:1,17:22:-52.32,-1.65,-0.01	0/1:20:9,10:40:-26.92,0.00,-24.86	0/1:5:3,2:40:-4.32,-0.00,-8.97	0/0:18:18,0:40:-0.00,-6.29,-61.61	0/0:15:15,0:40:-0.00,-5.39,-51.56	0/1:7:4,3:40:-7.07,-0.00,-11.72	0/0:13:13,0:40:-0.00,-4.79,-44.86	./.	1/1:7:0,7:22:-22.17,-1.69,-0.01	./.	0/0:4:4,0:27:-0.00,-2.08,-14.70	0/0:8:8,0:39:-0.00,-3.28,-28.10	0/0:18:18,0:40:-0.00,-6.29,-61.61	0/0:18:18,0:40:-0.00,-6.29,-61.61	0/0:18:18,0:40:-0.00,-6.29,-61.61	0/0:19:19,0:40:-0.00,-6.59,-64.96	0/0:17:17,0:40:-0.00,-5.99,-58.26	0/0:8:8,0:39:-0.00,-3.28,-28.10	0/0:15:15,0:40:-0.00,-5.39,-51.56	0/1:16:8,8:40:-21.12,0.00,-22.41	0/0:12:12,0:40:-0.00,-4.49,-41.51	0/0:14:14,0:40:-0.00,-5.09,-48.21	0/0:9:9,0:40:-0.00,-3.58,-31.45	0/0:14:14,0:40:-0.00,-5.09,-48.21	0/0:4:4,0:27:-0.00,-2.08,-14.70	0/1:11:7,4:40:-9.22,-0.00,-20.57	0/0:22:22,0:40:-0.00,-7.50,-75.01	0/0:6:6,0:33:-0.00,-2.68,-21.40	0/1:19:15,4:40:-6.81,-0.00,-44.97	0/0:26:26,0:40:-0.00,-8.70,-88.42	0/0:20:20,0:40:-0.00,-6.89,-68.31	0/0:9:9,0:40:-0.00,-3.58,-31.45	0/0:6:6,0:33:-0.00,-2.68,-21.40	0/0:7:7,0:36:-0.00,-2.98,-24.75	./.	0/0:36:36,0:40:-0.00,-11.71,-121.93	0/0:27:27,0:40:-0.00,-9.00,-91.77	0/0:12:12,0:40:-0.00,-4.49,-41.51	0/0:10:10,0:40:-0.00,-3.89,-34.81	0/0:15:15,0:40:-0.00,-5.39,-51.56
460	19	.	G	T	.	PASS	NS=90;AF=0.067	GT:DP:AD:GQ:GL	0/0:24:24,0:40:-0.00,-7.97,-115.10	0/0:22:22,0:40:-0.00,-7.37,-105.67	0/0:43:43,0:40:-0.00,-13.69,-204.73	0/0:36:36,0:40:-0.00,-11.58,-171.71	0/0:45:45,0:40:-0.00,-14.29,-214.16	0/0:21:21,0:40:-0.00,-7.07,-100.95	0/0:40:40,0:40:-0.00,-12.79,-190.58	0/0:40:40,0:40:-0.00,-12.79,-190.58	0/0:26:26,0:40:-0.00,-8.57,-124.54	0/0:24:24,0:40:-0.00,-7.97,-115.10	0/0:47:47,0:40:-0.00,-14.89,-223.60	0/0:52:52,0:40:-0.00,-16.40,-247.18	./.	0/0:25:25,0:40:-0.00,-8.27,-119.82	0/0:24:24,0:40:-0.00,-7.97,-115.10	0/0:28:28,0:40:-0.00,-9.17,-133.97	0/1:25:13,12:40:-48.33,0.00,-54.95	0/0:25:25,0:40:-0.00,-8.27,-119.82	0/0:27:27,0:40:-0.00,-8.87,-129.26	0/0:33:33,0:40:-0.00,-10.68,-157.56	0/1:35:12,23:40:-97.21,0.00,-47.22	0/0:40:40,0:40:-0.00,-12.79,-190.58	0/0:22:22,0:40:-0.00,-7.37,-105.67	0/0:30:30,0:40:-0.00,-9.78,-143.41	0/1:31:16,15:40:-60.68,0.00,-67.29	0/1:17:12,5:40:-17.72,0.00,-52.64	0/0:21:21,0:40:-0.00,-7.07,-100.95	0/1:27:11,16:40:-66.60,0.00,-44.91	0/0:22:22,0:40:-0.00,-7.37,-105.67	0/0:28:28,0:40:-0.00,-9.17,-133.97	0/0:42:42,0:40:-0.00,-13.39,-200.01	0/0:32:32,0:40:-0.00,-10.38,-152.84	0/0:21:21,0:40:-0.00,-7.07,-100.95	0/1:27:15,12:40:-47.73,0.00,-63.78	0/0:24:24,0:40:-0.00,-7.97,-115.10	0/0:32:32,0:40:-0.00,-10.38,-152.84	0/1:30:22,8:40:-27.96,0.00,-95.89	0/0:43:43,0:40:-0.00,-13.69,-204.73	0/0:25:25,0:40:-0.00,-8.27,-119.82	0/0:40:40,0:40:-0.00,-12.79,-190.58	0/0:27:27,0:40:-0.00,-8.87,-129.26
463	3	.	G	A	.	PASS	NS=76;AF=0.079	GT:DP:AD:GQ:GL	0/0:14:14,0:40:-0.00,-5.01,-35.69	0/0:9:9,0:40:-0.00,-3.52,-23.37	0/0:27:27,0:40:-0.00,-8.91,-67.72	0/0:9:9,0:40:-0.00,-3.52,-23.37	0/0:12:12,0:40:-0.00,-4.41,-30.76	0/0:26:26,0:40:-0.00,-8.61,-65.25	0/0:17:17,0:40:-0.00,-5.91,-43.08	0/0:9:9,0:40:-0.00,-3.52,-23.37	0/0:13:13,0:40:-0.00,-4.71,-33.22	0/0:13:13,0:40:-0.00,-4.71,-33.22	0/0:20:20,0:40:-0.00,-6.81,-50.47	0/0:11:11,0:40:-0.00,-4.11,-28.29	./.	0/0:6:6,0:32:-0.00,-2.62,-15.97	0/0:9:9,0:40:-0.00,-3.52,-23.37	0/0:13:13,0:40:-0.00,-4.71,-33.22	0/0:23:23,0:40:-0.00,-7.71,-57.86	0/0:8:8,0:39:-0.00,-3.22,-20.90	0/0:16:16,0:40:-0.00,-5.61,-40.61	0/0:20:20,0:40:-0.00,-6.81,-50.47	0/0:15:15,0:40:-0.00,-5.31,-38.15	0/0:18:18,0:40:-0.00,-6.21,-45.54	./.	./.	0/0:10:10,0:40:-0.00,-3.82,-25.83	./.	0/0:10:10,0:40:-0.00,-3.82,-25.83	0/0:10:10,0:40:-0.00,-3.82,-25.83	0/0:16:16,0:40:-0.00,-5.61,-40.61	0/0:17:17,0:40:-0.00,-5.91,-43.08	./.	./.	0/0:17:17,0:40:-0.00,-5.91,-43.08	0/1:20:14,6:40:-7.97,-0.00,-28.88	./.	./.	1/1:13:0,13:40:-30.84,-3.52,-0.00	0/0:19:19,0:40:-0.00,-6.51,-48.01	0/0:8:8,0:39:-0.00,-3.22,-20.90	./.	0/0:7:7,0:36:-0.00,-2.92,-18.44
465	9	.	G	C	.	PASS	NS=77;AF=0.091	GT:DP:AD:GQ:GL	./.	0/0:13:13,0:40:-0.00,-4.93,-41.55	0/0:14:14,0:40:-0.00,-5.23,-44.66	0/0:20:20,0:40:-0.00,-7.03,-63.32	0/0:20:20,0:40:-0.00,-7.03,-63.32	0/0:22:21,0:40:-0.00,-7.33,-66.43	./.	0/0:14:14,0:40:-0.00,-5.23,-44.66	./.	0/0:24:24,0:40:-0.00,-8.24,-75.76	0/0:19:19,0:40:-0.00,-6.73,-60.21	0/0:12:12,0:40:-0.00,-4.63,-38.44	0/0:18:18,0:40:-0.00,-6.43,-57.10	0/0:19:19,0:40:-0.00,-6.73,-60.21	0/0:20:20,0:40:-0.00,-7.03,-63.32	0/0:7:7,0:38:-0.00,-3.12,-22.90	0/0:24:24,0:40:-0.00,-8.24,-75.76	0/0:10:10,0:40:-0.00,-4.03,-32.22	0/0:19:19,0:40:-0.00,-6.73,-60.21	0/0:18:17,0:40:-0.00,-6.13,-53.99	0/0:19:19,0:40:-0.00,-6.73,-60.21	0/0:11:11,0:40:-0.00,-4.33,-35.33	0/0:15:15,0:40:-0.00,-5.53,-47.77	0/0:26:26,0:40:-0.00,-8.84,-81.98	0/0:21:21,0:40:-0.00,-7.33,-66.43	./.	0/0:11:11,0:40:-0.00,-4.33,-35.33	0/0:22:22,0:40:-0.00,-7.63,-69.54	0/0:9:9,0:40:-0.00,-3.73,-29.11	0/0:16:16,0:40:-0.00,-5.83,-50.88	0/0:13:13,0:40:-0.00,-4.93,-41.55	0/0:23:23,0:40:-0.00,-7.94,-72.65	0/0:24:24,0:40:-0.00,-8.24,-75.76	0/0:25:25,0:40:-0.00,-8.54,-78.87	0/0:25:25,0:40:-0.00,-8.54,-78.87	0/0:15:15,0:40:-0.00,-5.53,-47.77	0/0:33:33,0:40:-0.00,-10.94,-103.75	0/0:17:17,0:40:-0.00,-6.13,-53.99	0/0:11:11,0:40:-0.00,-4.33,-35.33	0/0:25:25,0:40:-0.00,-8.54,-78.87	0/0:27:27,0:40:-0.00,-9.14,-85.09
468	13	.	C	T	.	PASS	NS=87;AF=0.190	GT:DP:AD:GQ:GL	0/1:19:13,6:40:-20.99,0.00,-53.58	0/0:14:14,0:40:-0.00,-4.67,-64.29	0/0:20:20,0:40:-0.00,-6.48,-91.45	1/1:20:1,19:15:-80.63,-1.09,-0.04	0/1:31:14,17:40:-67.18,0.00,-54.50	./.	1/1:11:0,11:35:-48.90,-2.87,-0.00	0/0:18:18,0:40:-0.00,-5.87,-82.40	0/1:20:7,13:40:-52.38,0.00,-26.12	0/1:17:12,5:40:-17.06,0.00,-49.66	0/0:25:25,0:40:-0.00,-7.98,-114.09	0/0:25:25,0:40:-0.00,-7.98,-114.09	0/1:20:9,11:40:-43.33,0.00,-35.17	0/0:11:11,0:40:-0.00,-3.77,-50.71	0/0:17:17,0:40:-0.00,-5.57,-77.87	1/1:23:0,23:40:-103.23,-6.48,-0.00	./.	0/0:15:15,0:40:-0.00,-4.97,-68.82	0/1:21:9,12:40:-47.55,0.00,-34.87	0/1:13:3,10:40:-40.91,-0.00,-10.11	0/0:12:12,0:40:-0.00,-4.07,-55.23	0/1:21:10,11:40:-43.03,0.00,-39.40	0/0:22:22,0:40:-0.00,-7.08,-100.51	0/0:13:13,0:40:-0.00,-4.37,-59.76	0/0:22:22,0:40:-0.00,-7.08,-100.51	./.	0/0:16:16,0:40:-0.00,-5.27,-73.34	0/0:19:19,0:40:-0.00,-6.18,-86.93	0/0:20:20,0:40:-0.00,-6.48,-91.45	0/0:30:30,0:40:-0.00,-9.49,-136.73	0/0:24:24,0:40:-0.00,-7.68,-109.56	0/1:21:12,9:40:-33.97,0.00,-48.45	0/1:16:7,9:40:-35.48,0.00,-27.32	0/0:22:22,0:40:-0.00,-7.08,-100.51	0/0:17:17,0:40:-0.00,-5.57,-77.87	0/0:16:16,0:40:-0.00,-5.27,-73.34	0/0:17:17,0:40:-0.00,-5.57,-77.87	0/0:17:17,0:40:-0.00,-5.57,-77.87	0/1:11:5,6:40:-23.40,0.00,-19.77	0/1:17:13,4:40:-12.54,-0.00,-54.19	0/0:17:17,0:40:-0.00,-5.57,-77.87
469	25	.	C	G	.	PASS	NS=82;AF=0.061	GT:DP:AD:GQ:GL	0/0:11:11,0:40:-0.00,-4.53,-47.17	0/0:11:11,0:40:-0.00,-4.53,-47.17	./.	0/0:8:8,0:40:-0.00,-3.63,-34.67	0/0:10:10,0:40:-0.00,-4.23,-43.00	0/0:6:6,0:37:-0.00,-3.02,-26.33	0/0:8:8,0:40:-0.00,-3.63,-34.67	0/0:8:8,0:40:-0.00,-3.63,-34.67	0/0:11:11,0:40:-0.00,-4.53,-47.17	0/0:16:16,0:40:-0.00,-6.03,-68.00	0/0:12:12,0:40:-0.00,-4.83,-51.33	0/0:16:16,0:40:-0.00,-6.03,-68.00	0/0:13:13,0:40:-0.00,-5.13,-55.50	./.	0/0:9:9,0:40:-0.00,-3.93,-38.83	0/0:4:4,0:30:-0.00,-2.42,-18.00	0/0:14:14,0:40:-0.00,-5.43,-59.67	0/0:15:15,0:40:-0.00,-5.73,-63.84	0/0:12:12,0:40:-0.00,-4.83,-51.33	0/0:12:12,0:40:-0.00,-4.83,-51.33	0/0:4:4,0:30:-0.00,-2.42,-18.00	0/0:11:11,0:40:-0.00,-4.53,-47.17	0/0:10:10,0:40:-0.00,-4.23,-43.00	0/0:10:10,0:40:-0.00,-4.23,-43.00	0/0:3:3,0:27:-0.00,-2.12,-13.83	0/0:4:4,0:30:-0.00,-2.42,-18.00	0/0:6:6,0:37:-0.00,-3.02,-26.33	0/0:10:10,0:40:-0.00,-4.23,-43.00	0/0:7:7,0:40:-0.00,-3.33,-30.50	0/0:8:8,0:40:-0.00,-3.63,-34.67	0/0:9:9,0:40:-0.00,-3.93,-38.83	0/0:7:7,0:40:-0.00,-3.33,-30.50	0/0:6:6,0:37:-0.00,-3.02,-26.33	0/0:9:9,0:40:-0.00,-3.93,-38.83	0/0:11:11,0:40:-0.00,-4.53,-47.17	./.	0/0:11:11,0:40:-0.00,-4.53,-47.17	./.	0/0:8:8,0:40:-0.00,-3.63,-34.67	0/0:7:7,0:40:-0.00,-3.33,-30.50	0/0:6:6,0:37:-0.00,-3.02,-26.33
472	44	.	A	G	.	PASS	NS=89;AF=0.073	GT:DP:AD:GQ:GL	0/0:25:25,0:40:-0.00,-8.74,-115.86	0/0:4:4,0:30:-0.00,-2.42,-19.50	0/0:20:20,0:40:-0.00,-7.23,-92.92	0/0:17:17,0:40:-0.00,-6.33,-79.15	0/0:25:25,0:40:-0.00,-8.74,-115.86	0/0:7:7,0:40:-0.00,-3.32,-33.26	0/0:14:14,0:40:-0.00,-5.42,-65.38	0/0:9:9,0:40:-0.00,-3.92,-42.44	0/0:14:14,0:40:-0.00,-5.42,-65.38	0/0:29:29,0:40:-0.00,-9.94,-134.22	0/0:23:23,0:40:-0.00,-8.13,-106.68	0/0:16:16,0:40:-0.00,-6.03,-74.56	0/0:15:15,0:40:-0.00,-5.73,-69.97	0/0:16:16,0:40:-0.00,-6.03,-74.56	0/0:16:16,0:40:-0.00,-6.03,-74.56	0/0:26:26,0:40:-0.00,-9.04,-120.45	0/0:19:19,0:40:-0.00,-6.93,-88.33	0/0:10:10,0:40:-0.00,-4.22,-47.03	0/0:23:23,0:40:-0.00,-8.13,-106.68	0/0:34:34,0:40:-0.00,-11.45,-157.16	0/0:21:21,0:40:-0.00,-7.53,-97.51	0/0:21:21,0:40:-0.00,-7.53,-97.51	0/0:31:31,0:40:-0.00,-10.54,-143.39	0/0:31:31,0:40:-0.00,-10.54,-143.39	0/0:21:21,0:40:-0.00,-7.53,-97.51	0/0:9:9,0:40:-0.00,-3.92,-42.44	0/0:26:26,0:40:-0.00,-9.04,-120.45	0/0:29:29,0:40:-0.00,-9.94,-134.22	0/0:20:20,0:40:-0.00,-7.23,-92.92	0/0:22:22,0:40:-0.00,-7.83,-102.09	0/0:24:24,0:40:-0.00,-8.44,-111.27	0/0:20:20,0:40:-0.00,-7.23,-92.92	0/0:15:15,0:40:-0.00,-5.73,-69.97	0/0:19:19,0:40:-0.00,-6.93,-88.33	0/0:20:20,0:40:-0.00,-7.23,-92.92	0/0:39:39,0:40:-0.00,-12.95,-180.10	0/0:41:41,0:40:-0.00,-13.55,-189.28	0/0:18:18,0:40:-0.00,-6.63,-83.74	0/0:21:21,0:40:-0.00,-7.53,-97.51	0/0:22:22,0:40:-0.00,-7.83,-102.09	0/0:10:10,0:40:-0.00,-4.22,-47.03
474	29	.	A	G	.	PASS	NS=87;AF=0.477	GT:DP:AD:GQ:GL	1/1:19:0,19:40:-56.54,-5.51,-0.00	0/0:19:18,1:32:-0.00,-2.60,-50.72	0/1:10:8,2:37:-3.08,-0.00,-21.03	0/1:14:5,9:40:-22.74,-0.00,-10.89	1/1:20:0,20:40:-59.51,-5.81,-0.00	0/0:11:11,0:38:-0.00,-3.18,-32.84	0/1:18:11,7:40:-15.58,0.00,-27.56	0/1:14:8,6:40:-13.80,-0.00,-19.83	0/1:16:8,7:40:-16.48,0.00,-19.53	./.	1/1:18:0,18:40:-53.56,-5.21,-0.00	1/1:15:0,15:40:-44.62,-4.31,-0.00	0/1:18:8,10:40:-24.51,0.00,-18.62	0/1:14:9,5:40:-10.82,-0.00,-22.81	1/1:22:0,22:40:-65.47,-6.41,-0.00	0/1:11:2,9:35:-23.64,-0.00,-2.85	0/0:18:17,0:40:-0.00,-4.98,-50.72	0/1:17:8,9:40:-21.83,0.00,-18.92	1/1:19:0,19:40:-56.54,-5.51,-0.00	1/1:16:0,16:40:-47.60,-4.61,-0.00	0/0:18:18,0:40:-0.00,-5.28,-53.69	0/1:17:7,10:40:-24.81,0.00,-15.95	0/0:9:9,0:32:-0.00,-2.58,-26.88	0/0:12:12,0:40:-0.00,-3.48,-35.82	0/1:16:7,9:40:-22.13,0.00,-16.25	./.	0/0:23:23,0:40:-0.00,-6.78,-68.59	0/0:15:15,0:40:-0.00,-4.38,-44.76	0/0:26:26,0:40:-0.00,-7.68,-77.53	0/0:23:23,0:40:-0.00,-6.78,-68.59	0/0:21:21,0:40:-0.00,-6.18,-62.63	0/1:30:20,10:40:-20.91,0.00,-50.77	0/0:12:12,0:40:-0.00,-3.48,-35.82	0/1:22:13,9:40:-20.33,0.00,-32.32	0/0:18:18,0:40:-0.00,-5.28,-53.69	1/1:12:0,12:40:-35.68,-3.41,-0.00	1/1:10:0,10:34:-29.72,-2.81,-0.00	0/0:21:21,0:40:-0.00,-6.18,-62.63	0/1:6:2,4:40:-10.24,-0.00,-4.36	1/1:16:0,16:40:-47.60,-4.61,-0.00	1/1:12:0,12:40:-35.68,-3.41,-0.00
475	11	.	G	A	.	PASS	NS=91;AF=0.225	GT:DP:AD:GQ:GL	0/1:50:13,36:40:-128.23,0.00,-37.34	1/1:50:2,48:40:-182.51,-6.78,-0.00	1/1:55:1,54:40:-210.40,-12.27,-0.00	1/1:72:0,72:40:-286.10,-21.37,0.00	1/1:76:0,76:40:-302.03,-22.57,0.00	0/1:62:18,44:40:-156.19,0.00,-53.35	0/1:72:31,41:40:-141.23,0.00,-102.13	1/1:52:1,51:40:-198.45,-11.36,-0.00	0/1:60:36,24:40:-77.11,0.00,-125.66	0/0:51:50,1:40:-0.00,-11.81,-195.95	0/0:66:66,0:40:0.00,-20.31,-263.68	0/0:53:53,0:40:-0.00,-16.39,-211.89	0/1:63:41,22:40:-68.24,0.00,-144.68	0/1:60:28,32:40:-108.98,0.00,-93.79	0/0:64:63,1:40:0.00,-15.72,-247.74	0/1:49:25,24:40:-80.42,0.00,-85.15	0/1:60:26,34:40:-116.95,0.00,-85.82	0/1:55:25,30:40:-102.52,0.00,-83.35	0/1:46:19,27:40:-93.28,0.00,-62.15	0/1:53:21,32:40:-111.09,0.00,-68.01	1/1:68:1,67:40:-262.19,-16.18,0.00	0/1:56:24,32:40:-110.19,0.00,-79.06	0/0:51:51,0:40:-0.00,-15.79,-203.92	0/0:62:62,0:40:-0.00,-19.10,-247.74	0/1:59:24,35:40:-121.24,0.00,-78.16	0/1:83:51,32:40:-102.06,0.00,-178.50	0/1:77:41,36:40:-119.80,0.00,-140.47	1/1:77:0,77:40:-306.01,-22.87,0.00	0/1:83:30,53:40:-185.72,0.00,-94.84	0/0:62:62,0:40:-0.00,-19.10,-247.74	1/1:72:1,71:40:-278.13,-17.38,0.00	0/0:46:46,0:40:-0.00,-14.29,-184.00	0/0:63:63,0:40:-0.00,-19.40,-251.73	0/1:61:32,29:40:-96.73,0.00,-109.43	1/1:84:0,84:40:-333.90,-24.98,0.00	0/1:51:20,31:40:-107.71,0.00,-64.63	0/1:75:30,45:40:-156.26,0.00,-97.24	0/0:68:68,0:40:-0.00,-20.91,-271.65	0/1:31:22,9:40:-26.08,0.00,-78.62	1/1:71:0,71:40:-282.11,-21.07,0.00	0/1:53:37,16:40:-47.35,0.00,-131.75
477	88	.	G	A	.	PASS	NS=88;AF=0.193	GT:DP:AD:GQ:GL	0/1:10:5,5:40:-18.06,0.00,-18.85	0/0:12:12,0:40:-0.00,-4.25,-52.90	0/0:10:10,0:40:-0.00,-3.65,-44.22	0/1:8:3,5:40:-18.66,-0.00,-10.77	1/1:10:0,10:35:-42.64,-2.86,-0.00	0/1:8:1,7:27:-27.35,-0.00,-2.08	0/0:10:10,0:40:-0.00,-3.65,-44.22	0/1:6:1,5:33:-19.27,-0.00,-2.68	0/0:17:17,0:40:-0.00,-5.76,-74.62	1/1:7:0,7:25:-29.62,-1.97,-0.00	1/1:14:0,14:40:-60.01,-4.07,-0.00	0/1:12:5,7:40:-26.15,0.00,-18.25	0/0:16:16,0:40:-0.00,-5.46,-70.27	0/0:8:8,0:37:-0.00,-3.05,-35.53	1/1:20:1,19:21:-77.39,-1.54,-0.01	1/1:18:0,18:40:-77.38,-5.27,-0.00	1/1:13:0,13:40:-55.67,-3.77,-0.00	0/1:6:2,4:40:-14.92,-0.00,-7.03	0/1:9:4,5:40:-18.36,-0.00,-14.81	0/1:5:3,2:40:-6.54,-0.00,-11.67	0/0:21:21,0:40:-0.00,-6.96,-91.99	0/1:15:13,2:40:-3.53,-0.00,-52.09	1/1:15:0,15:40:-64.35,-4.37,-0.00	1/1:5:0,5:19:-20.94,-1.38,-0.02	0/0:9:9,0:40:-0.00,-3.35,-39.87	./.	0/1:16:7,9:40:-33.63,0.00,-25.73	0/0:11:11,0:40:-0.00,-3.95,-48.56	0/1:5:4,1:28:-2.20,-0.00,-16.02	0/0:11:11,0:40:-0.00,-3.95,-48.56	0/0:11:11,0:40:-0.00,-3.95,-48.56	1/1:14:0,14:40:-60.01,-4.07,-0.00	0/0:20:20,0:40:-0.00,-6.66,-87.64	0/0:23:23,0:40:-0.00,-7.57,-100.67	0/1:8:1,7:27:-27.35,-0.00,-2.08	0/1:15:9,6:40:-20.90,0.00,-34.72	./.	0/0:8:8,0:37:-0.00,-3.05,-35.53	0/0:5:5,0:27:-0.00,-2.15,-22.51	0/1:13:5,8:40:-30.19,0.00,-17.95	0/0:6:6,0:31:-0.00,-2.45,-26.85
479	3	.	G	A	.	PASS	NS=90;AF=0.106	GT:DP:AD:GQ:GL	0/1:56:30,26:40:-72.67,0.00,-87.93	0/0:76:76,0:40:0.00,-23.50,-264.92	0/0:58:58,0:40:-0.00,-18.08,-202.51	0/1:41:24,17:40:-45.98,0.00,-71.64	1/1:35:2,33:35:-106.10,-2.84,-0.00	0/1:57:39,18:40:-44.63,0.00,-118.84	0/0:53:53,0:40:0.00,-16.58,-185.17	0/1:43:22,21:40:-59.25,0.00,-64.11	0/1:38:26,12:40:-29.54,0.00,-79.48	0/0:47:47,0:40:-0.00,-14.77,-164.36	0/0:67:67,0:40:0.00,-20.79,-233.72	./.	0/1:57:35,21:40:-55.34,0.00,-105.27	0/1:19:4,15:40:-45.66,-0.00,-8.91	0/0:49:46,3:40:-0.00,-4.97,-150.49	0/1:64:36,28:40:-77.20,0.00,-106.33	1/1:52:2,50:40:-165.05,-7.95,-0.00	0/1:45:25,20:40:-55.18,0.00,-73.91	0/0:57:57,0:40:0.00,-17.78,-199.04	0/0:55:55,0:40:0.00,-17.18,-192.11	0/0:59:59,0:40:-0.00,-18.38,-205.98	0/0:31:30,1:40:-0.00,-6.49,-101.95	0/0:37:37,0:40:-0.00,-11.77,-129.69	0/0:49:49,0:40:-0.00,-15.38,-171.30	0/0:45:45,0:40:-0.00,-14.17,-157.43	0/0:42:42,0:40:-0.00,-13.27,-147.03	0/1:36:17,19:40:-54.42,0.00,-48.87	0/1:62:44,18:40:-43.13,0.00,-134.67	0/0:57:56,1:40:-0.00,-14.32,-192.11	0/0:52:52,0:40:-0.00,-16.28,-181.70	0/0:66:66,0:40:0.00,-20.49,-230.25	0/0:57:57,0:40:0.00,-17.78,-199.04	0/1:48:15,33:40:-99.35,0.00,-38.33	0/0:57:57,0:40:0.00,-17.78,-199.04	0/0:58:58,0:40:-0.00,-18.08,-202.51	0/1:25:8,17:40:-50.79,0.00,-20.98	0/0:72:72,0:40:0.00,-22.30,-251.05	0/0:62:62,0:40:-0.00,-19.29,-216.38	0/0:74:74,0:40:-0.00,-22.90,-257.99	0/0:42:42,0:40:-0.00,-13.27,-147.03	0/1:34:24,10:40:-23.81,0.00,-73.75
481	11	.	C	G	.	PASS	NS=89;AF=0.090	GT:DP:AD:GQ:GL	0/0:19:19,0:40:-0.00,-6.56,-57.51	0/0:19:19,0:40:-0.00,-6.56,-57.51	0/0:18:18,0:40:-0.00,-6.26,-54.55	0/0:21:21,0:40:-0.00,-7.17,-63.43	0/0:20:20,0:40:-0.00,-6.86,-60.47	0/0:25:25,0:40:-0.00,-8.37,-75.26	0/0:17:17,0:40:-0.00,-5.96,-51.59	0/0:20:20,0:40:-0.00,-6.86,-60.47	0/0:9:9,0:40:-0.00,-3.56,-27.92	0/0:15:15,0:40:-0.00,-5.36,-45.68	0/0:16:16,0:40:-0.00,-5.66,-48.63	0/0:8:8,0:39:-0.00,-3.26,-24.97	0/0:9:9,0:40:-0.00,-3.56,-27.92	0/0:19:19,0:40:-0.00,-6.56,-57.51	0/0:26:26,0:40:-0.00,-8.67,-78.22	0/0:22:22,0:40:-0.00,-7.47,-66.39	0/0:13:13,0:40:-0.00,-4.76,-39.76	0/0:15:15,0:40:-0.00,-5.36,-45.68	0/0:13:13,0:40:-0.00,-4.76,-39.76	0/0:11:11,0:40:-0.00,-4.16,-33.84	0/0:14:14,0:40:-0.00,-5.06,-42.72	0/0:16:16,0:40:-0.00,-5.66,-48.63	0/0:13:13,0:40:-0.00,-4.76,-39.76	0/0:25:25,0:40:-0.00,-8.37,-75.26	0/0:14:13,1:27:-0.00,-2.11,-36.80	0/0:10:10,0:40:-0.00,-3.86,-30.88	0/0:14:12,0:40:-0.00,-4.46,-36.80	0/0:9:9,0:40:-0.00,-3.56,-27.92	0/0:14:14,0:40:-0.00,-5.06,-42.72	0/0:13:13,0:40:-0.00,-4.76,-39.76	0/0:22:22,0:40:-0.00,-7.47,-66.39	0/0:13:13,0:40:-0.00,-4.76,-39.76	0/0:17:17,0:40:-0.00,-5.96,-51.59	0/0:10:10,0:40:-0.00,-3.86,-30.88	0/0:27:27,0:40:-0.00,-8.97,-81.18	0/0:12:12,0:40:-0.00,-4.46,-36.80	0/0:29:29,0:40:-0.00,-9.57,-87.10	0/0:14:14,0:40:-0.00,-5.06,-42.72	0/0:12:12,0:40:-0.00,-4.46,-36.80	0/0:24:23,1:40:-0.00,-5.11,-66.39	0/0:11:11,0:40:-0.00,-4.16,-33.84
482	15	.	C	A	.	PASS	NS=89;AF=0.118	GT:DP:AD:GQ:GL	0/1:33:16,17:40:-70.29,0.00,-66.44	1/1:17:0,17:40:-80.33,-5.23,-0.00	1/1:40:1,39:40:-180.72,-7.37,-0.00	./.	0/1:45:25,20:40:-81.01,0.00,-105.85	0/1:29:7,22:40:-95.39,0.00,-24.62	1/1:32:0,32:40:-152.04,-9.74,-0.00	0/0:41:39,2:40:-0.00,-3.83,-177.81	0/1:46:26,20:40:-80.71,0.00,-110.33	1/1:29:0,29:40:-137.70,-8.84,-0.00	0/0:38:37,1:40:-0.00,-7.71,-173.03	0/0:34:34,0:40:-0.00,-11.28,-163.47	0/0:33:33,0:40:-0.00,-10.98,-158.69	0/0:27:27,0:40:-0.00,-9.18,-130.01	0/0:33:31,2:19:-0.02,-1.44,-139.59	0/0:42:42,0:40:-0.00,-13.69,-201.72	0/1:38:33,5:40:-11.41,-0.00,-146.21	0/0:23:23,0:40:-0.00,-7.97,-110.89	0/0:42:42,0:40:-0.00,-13.69,-201.72	0/0:33:32,1:40:-0.00,-6.20,-149.13	0/0:25:25,0:40:-0.00,-8.57,-120.45	0/0:37:37,0:40:-0.00,-12.19,-177.81	0/0:40:40,0:40:-0.00,-13.09,-192.16	0/0:22:22,0:40:-0.00,-7.67,-106.11	0/0:34:34,0:40:-0.00,-11.28,-163.47	0/0:7:7,0:38:-0.00,-3.16,-34.40	0/0:48:48,0:40:-0.00,-15.50,-230.40	0/0:33:33,0:40:-0.00,-10.98,-158.69	0/0:38:38,0:40:-0.00,-12.49,-182.60	0/0:35:35,0:40:-0.00,-11.58,-168.25	0/0:54:54,0:40:0.00,-17.30,-259.08	0/0:44:44,0:40:-0.00,-14.29,-211.28	0/0:25:25,0:40:-0.00,-8.57,-120.45	0/0:15:15,0:40:-0.00,-5.56,-72.64	1/1:36:0,36:40:-171.16,-10.95,-0.00	1/1:21:0,21:40:-99.45,-6.43,-0.00	0/0:14:14,0:40:-0.00,-5.26,-67.86	0/0:16:16,0:40:-0.00,-5.87,-77.43	0/0:15:15,0:40:-0.00,-5.56,-72.64	0/0:39:39,0:40:-0.00,-12.79,-187.38	1/1:33:0,33:40:-156.82,-10.04,-0.00
483	42	.	C	T	.	PASS	NS=89;AF=0.146	GT:DP:AD:GQ:GL	0/1:11:5,6:40:-17.29,-0.00,-15.01	0/0:21:21,0:40:-0.00,-6.80,-75.04	0/1:27:12,15:40:-44.11,0.00,-34.80	0/1:15:12,3:40:-5.55,-0.00,-38.41	0/1:21:9,12:40:-35.37,0.00,-26.06	0/1:11:2,9:40:-27.84,-0.00,-4.46	0/1:21:15,6:40:-14.29,-0.00,-47.15	0/1:9:3,6:40:-17.90,-0.00,-8.58	0/0:22:21,1:40:-0.00,-3.59,-71.52	0/1:18:6,12:40:-36.28,0.00,-16.42	0/0:20:20,0:40:-0.00,-6.50,-71.52	0/1:27:17,10:40:-26.54,0.00,-52.37	0/1:22:17,5:40:-10.47,-0.00,-53.88	0/0:22:22,0:40:-0.00,-7.10,-78.55	0/0:24:24,0:40:-0.00,-7.71,-85.58	0/1:23:15,8:40:-20.71,0.00,-46.55	1/1:26:0,26:40:-90.16,-7.08,-0.00	1/1:16:0,16:40:-55.01,-4.07,-0.00	0/1:26:14,12:40:-33.87,0.00,-42.13	0/0:24:24,0:40:-0.00,-7.71,-85.58	0/0:45:45,0:40:-0.00,-14.03,-159.39	0/0:12:12,0:40:-0.00,-4.10,-43.41	0/0:26:26,0:40:-0.00,-8.31,-92.61	0/0:19:19,0:40:-0.00,-6.20,-68.01	0/1:27:16,11:40:-30.05,0.00,-48.86	0/1:7:6,1:14:-0.97,-0.05,-19.78	0/1:9:1,8:21:-24.94,-0.01,-1.56	0/1:16:9,7:40:-19.30,0.00,-27.56	0/0:22:22,0:40:-0.00,-7.10,-78.55	0/0:10:10,0:40:-0.00,-3.49,-36.38	0/1:21:13,8:40:-21.31,0.00,-40.12	0/0:16:16,0:40:-0.00,-5.30,-57.47	0/1:19:14,5:40:-11.37,-0.00,-44.23	0/0:10:10,0:40:-0.00,-3.49,-36.38	0/0:27:27,0:40:-0.00,-8.61,-96.13	0/0:17:17,0:40:-0.00,-5.60,-60.98	./.	0/0:12:12,0:40:-0.00,-4.10,-43.41	1/1:12:0,12:35:-40.95,-2.87,-0.00	0/1:14:7,7:40:-19.91,0.00,-21.14	0/0:5:5,0:26:-0.00,-1.99,-18.81
484	5	.	C	T	.	PASS	NS=86;AF=0.052	GT:DP:AD:GQ:GL	0/0:45:45,0:40:-0.00,-14.81,-215.38	0/0:25:25,0:40:-0.00,-8.79,-120.24	0/0:41:41,0:40:-0.00,-13.60,-196.35	0/0:31:31,0:40:-0.00,-10.59,-148.78	0/0:37:37,0:40:-0.00,-12.40,-177.32	0/0:21:21,0:40:-0.00,-7.58,-101.22	0/0:45:45,0:40:-0.00,-14.81,-215.38	0/0:35:35,0:40:-0.00,-11.80,-167.81	0/0:25:25,0:40:-0.00,-8.79,-120.24	0/0:30:30,0:40:-0.00,-10.29,-144.03	0/0:40:40,0:40:-0.00,-13.30,-191.59	0/0:30:30,0:40:-0.00,-10.29,-144.03	0/0:26:26,0:40:-0.00,-9.09,-125.00	0/0:39:39,0:40:-0.00,-13.00,-186.84	0/0:26:26,0:40:-0.00,-9.09,-125.00	0/0:36:36,0:40:-0.00,-12.10,-172.57	0/0:26:26,0:40:-0.00,-9.09,-125.00	0/0:28:28,0:40:-0.00,-9.69,-134.51	0/0:17:17,0:40:-0.00,-6.38,-82.19	0/0:33:33,0:40:-0.00,-11.19,-158.30	0/0:47:47,0:40:-0.00,-15.41,-224.89	0/0:36:36,0:40:-0.00,-12.10,-172.57	0/0:47:47,0:40:-0.00,-15.41,-224.89	0/0:30:30,0:40:-0.00,-10.29,-144.03	0/0:40:40,0:40:-0.00,-13.30,-191.59	0/0:9:9,0:40:-0.00,-3.97,-44.14	0/0:31:31,0:40:-0.00,-10.59,-148.78	0/0:34:34,0:40:-0.00,-11.49,-163.05	0/0:38:38,0:40:-0.00,-12.70,-182.08	0/0:39:39,0:40:-0.00,-13.00,-186.84	0/0:51:51,0:40:0.00,-16.61,-243.92	./.	0/0:28:27,1:40:-0.00,-4.93,-125.00	0/0:32:32,0:40:-0.00,-10.89,-153.54	0/0:39:39,0:40:-0.00,-13.00,-186.84	0/0:43:43,0:40:-0.00,-14.20,-205.86	0/0:68:68,0:40:0.00,-21.73,-324.78	0/0:27:27,0:40:-0.00,-9.39,-129.76	0/0:22:22,0:40:-0.00,-7.88,-105.97	0/0:41:41,0:40:-0.00,-13.60,-196.35	0/0:37:37,0:40:-0.00,-12.40,-177.32
486	17	.	C	T	.	PASS	NS=86;AF=0.087	GT:DP:AD:GQ:GL	0/1:20:15,5:40:-10.86,-0.00,-47.83	1/1:26:1,25:40:-84.62,-4.04,-0.00	1/1:28:0,28:40:-98.92,-8.22,-0.00	0/1:36:14,22:40:-66.84,0.00,-39.44	1/1:42:0,42:40:-148.99,-12.43,-0.00	0/1:20:6,14:40:-43.05,0.00,-15.65	0/1:25:8,17:40:-52.27,0.00,-21.29	0/1:29:14,15:40:-43.91,0.00,-41.55	1/1:31:1,30:40:-102.50,-5.54,-0.00	0/0:27:27,0:40:-0.00,-9.13,-97.76	0/1:30:21,9:40:-22.16,0.00,-66.28	0/0:11:11,0:40:-0.00,-4.31,-40.55	0/0:16:16,0:40:-0.00,-5.82,-58.43	0/0:14:14,0:40:-0.00,-5.21,-51.27	0/0:14:14,0:40:-0.00,-5.21,-51.27	0/0:28:28,0:40:-0.00,-9.43,-101.34	0/0:18:18,0:40:-0.00,-6.42,-65.58	0/0:28:28,0:40:-0.00,-9.43,-101.34	0/0:27:27,0:40:-0.00,-9.13,-97.76	0/0:22:22,0:40:-0.00,-7.62,-79.88	0/0:31:31,0:40:-0.00,-10.33,-112.07	0/0:30:30,0:40:-0.00,-10.03,-108.49	0/0:31:31,0:40:-0.00,-10.33,-112.07	0/0:35:35,0:40:-0.00,-11.53,-126.37	0/0:23:23,0:40:-0.00,-7.92,-83.46	0/0:7:7,0:38:-0.00,-3.11,-26.24	0/0:26:26,0:40:-0.00,-8.82,-94.19	0/0:18:18,0:40:-0.00,-6.42,-65.58	0/0:29:28,0:40:-0.00,-9.43,-101.34	0/0:23:23,0:40:-0.00,-7.92,-83.46	0/0:35:35,0:40:-0.00,-11.53,-126.37	0/0:33:32,1:40:-0.00,-7.36,-112.07	0/0:18:18,0:40:-0.00,-6.42,-65.58	0/0:28:28,0:40:-0.00,-9.43,-101.34	0/0:25:25,0:40:-0.00,-8.52,-90.61	0/0:31:31,0:40:-0.00,-10.33,-112.07	0/0:23:23,0:40:-0.00,-7.92,-83.46	0/0:23:23,0:40:-0.00,-7.92,-83.46	0/0:36:36,0:40:-0.00,-11.83,-129.95	0/0:35:35,0:40:-0.00,-11.53,-126.37	0/0:22:22,0:40:-0.00,-7.62,-79.88
489	9	.	G	A	.	PASS	NS=78;AF=0.192	GT:DP:AD:GQ:GL	0/1:22:9,13:40:-51.59,0.00,-34.39	1/1:6:0,6:19:-26.25,-1.42,-0.02	1/1:15:0,15:40:-66.83,-4.11,-0.00	0/0:7:7,0:32:-0.00,-2.54,-32.42	./.	1/1:18:0,18:40:-80.37,-5.01,-0.00	1/1:19:0,19:40:-84.88,-5.31,-0.00	0/1:12:5,7:40:-27.54,0.00,-19.35	0/1:24:15,9:40:-32.95,0.00,-60.85	./.	./.	0/0:20:20,0:40:-0.00,-6.45,-91.06	0/0:21:21,0:40:-0.00,-6.75,-95.58	0/0:15:15,0:40:-0.00,-4.95,-68.51	0/0:18:18,0:40:-0.00,-5.85,-82.04	0/0:22:22,0:40:-0.00,-7.05,-100.09	1/1:19:0,19:40:-84.88,-5.31,-0.00	0/0:24:24,0:40:-0.00,-7.65,-109.11	0/0:22:22,0:40:-0.00,-7.05,-100.09	0/1:18:10,8:40:-30.24,0.00,-40.10	0/0:9:9,0:38:-0.00,-3.14,-41.44	0/0:12:12,0:40:-0.00,-4.04,-54.97	0/0:18:18,0:40:-0.00,-5.85,-82.04	0/0:23:23,0:40:-0.00,-7.35,-104.60	0/1:25:19,6:40:-19.11,0.00,-78.60	0/1:11:7,4:40:-14.30,-0.00,-28.68	0/0:21:21,0:40:-0.00,-6.75,-95.58	0/0:27:27,0:40:-0.00,-8.56,-122.64	0/0:12:12,0:40:-0.00,-4.04,-54.97	0/0:34:34,0:40:-0.00,-10.66,-154.22	0/1:11:9,2:40:-5.28,-0.00,-37.70	0/0:28:28,0:40:-0.00,-8.86,-127.16	0/0:19:19,0:40:-0.00,-6.15,-86.55	0/0:20:20,0:40:-0.00,-6.45,-91.06	./.	./.	./.	0/0:17:17,0:40:-0.00,-5.55,-77.53	0/0:20:20,0:40:-0.00,-6.45,-91.06	0/0:7:7,0:32:-0.00,-2.54,-32.42	0/0:26:26,0:40:-0.00,-8.26,-118.13
490	12	.	T	C	.	PASS	NS=88;AF=0.051	GT:DP:AD:GQ:GL	0/1:14:7,7:40:-26.98,0.00,-28.42	0/0:17:17,0:40:-0.00,-6.15,-79.70	0/0:16:16,0:40:-0.00,-5.85,-75.10	./.	0/0:21:21,0:40:-0.00,-7.36,-98.11	0/0:24:24,0:40:-0.00,-8.26,-111.92	./.	0/0:25:24,1:40:-0.00,-3.96,-107.32	0/0:14:14,0:40:-0.00,-5.25,-65.89	0/0:20:20,0:40:-0.00,-7.05,-93.51	0/0:20:20,0:40:-0.00,-7.05,-93.51	0/0:19:19,0:40:-0.00,-6.75,-88.91	0/0:14:14,0:40:-0.00,-5.25,-65.89	0/0:20:20,0:40:-0.00,-7.05,-93.51	0/0:21:21,0:40:-0.00,-7.36,-98.11	0/0:25:25,0:40:-0.00,-8.56,-116.53	0/0:21:21,0:40:-0.00,-7.36,-98.11	0/0:24:23,1:40:-0.00,-3.66,-102.72	0/0:21:21,0:40:-0.00,-7.36,-98.11	0/0:20:20,0:40:-0.00,-7.05,-93.51	0/0:31:31,0:40:-0.00,-10.37,-144.15	1/1:22:0,22:40:-99.83,-6.21,-0.00	0/1:21:7,14:40:-57.09,0.00,-26.31	0/1:28:14,14:40:-54.98,0.00,-56.43	0/0:16:16,0:40:-0.00,-5.85,-75.10	0/0:21:21,0:40:-0.00,-7.36,-98.11	0/0:29:29,0:40:-0.00,-9.76,-134.94	0/0:17:17,0:40:-0.00,-6.15,-79.70	0/0:27:27,0:40:-0.00,-9.16,-125.73	0/0:25:25,0:40:-0.00,-8.56,-116.53	0/0:20:20,0:40:-0.00,-7.05,-93.51	0/0:22:22,0:40:-0.00,-7.66,-102.72	0/0:20:20,0:40:-0.00,-7.05,-93.51	0/1:19:9,10:40:-39.28,0.00,-36.12	0/0:13:13,0:40:-0.00,-4.95,-61.29	0/0:3:3,0:25:-0.00,-1.94,-15.26	0/0:18:18,0:40:-0.00,-6.45,-84.30	0/1:18:8,10:40:-39.58,0.00,-31.82	0/0:18:18,0:40:-0.00,-6.45,-84.30	1/1:25:0,25:40:-113.64,-7.12,-0.00	0/0:30:30,0:40:-0.00,-10.06,-139.54
491	52	.	G	A	.	PASS	NS=77;AF=0.123	GT:DP:AD:GQ:GL	0/0:14:14,0:40:-0.00,-4.90,-58.80	0/1:7:3,4:40:-13.70,-0.00,-10.66	0/0:10:10,0:40:-0.00,-3.69,-42.31	0/1:11:7,4:40:-12.50,-0.00,-25.95	0/0:3:3,0:21:-0.01,-1.60,-13.46	./.	0/1:5:3,2:40:-6.06,-0.00,-11.26	0/0:12:12,0:40:-0.00,-4.29,-50.55	0/0:5:5,0:28:-0.00,-2.19,-21.70	0/0:10:10,0:40:-0.00,-3.69,-42.31	0/0:7:7,0:34:-0.00,-2.79,-29.94	1/1:6:0,6:19:-23.67,-1.42,-0.02	0/1:10:8,2:40:-4.55,-0.00,-30.37	0/1:4:3,1:28:-2.24,-0.00,-11.57	0/0:6:6,0:31:-0.00,-2.49,-25.82	0/0:6:6,0:31:-0.00,-2.49,-25.82	./.	1/1:6:0,6:19:-23.67,-1.42,-0.02	1/1:9:0,9:29:-36.02,-2.31,-0.00	0/0:11:11,0:40:-0.00,-3.99,-46.43	0/1:9:4,5:40:-17.22,-0.00,-14.18	0/0:7:7,0:34:-0.00,-2.79,-29.94	0/0:12:12,0:40:-0.00,-4.29,-50.55	0/0:12:12,0:40:-0.00,-4.29,-50.55	0/0:4:4,0:24:-0.01,-1.89,-17.58	./.	0/0:13:13,0:40:-0.00,-4.60,-54.68	0/1:5:2,3:40:-10.18,-0.00,-7.14	./.	0/1:6:4,2:40:-5.76,-0.00,-15.09	0/0:4:4,0:24:-0.01,-1.89,-17.58	0/1:11:6,5:40:-16.62,-0.00,-21.83	0/0:11:11,0:40:-0.00,-3.99,-46.43	0/0:7:7,0:34:-0.00,-2.79,-29.94	0/1:12:9,3:40:-8.07,-0.00,-33.89	1/1:12:0,12:39:-48.39,-3.21,-0.00	0/0:10:10,0:40:-0.00,-3.69,-42.31	0/1:15:7,8:40:-27.78,0.00,-24.74	0/0:8:8,0:37:-0.00,-3.09,-34.06	0/0:10:10,0:40:-0.00,-3.69,-42.31	0/0:7:7,0:34:-0.00,-2.79,-29.94
492	13	.	G	T	.	PASS	NS=89;AF=0.163	GT:DP:AD:GQ:GL	0/0:17:17,0:40:-0.00,-5.57,-45.06	0/0:19:19,0:40:-0.00,-6.17,-50.23	0/0:13:13,0:40:-0.00,-4.37,-34.72	0/0:16:16,0:40:-0.00,-5.27,-42.48	0/0:16:16,0:40:-0.00,-5.27,-42.48	0/0:15:15,0:40:-0.00,-4.97,-39.89	0/0:18:18,0:40:-0.00,-5.87,-47.65	0/0:25:25,0:40:-0.00,-7.97,-65.74	0/0:8:8,0:35:-0.00,-2.87,-21.80	0/0:25:25,0:40:-0.00,-7.97,-65.74	0/0:22:22,0:40:-0.00,-7.07,-57.98	0/0:8:8,0:35:-0.00,-2.87,-21.80	0/0:32:32,0:40:-0.00,-10.07,-83.83	0/0:18:18,0:40:-0.00,-5.87,-47.65	0/0:19:19,0:40:-0.00,-6.17,-50.23	0/0:27:27,0:40:-0.00,-8.57,-70.91	0/0:16:16,0:40:-0.00,-5.27,-42.48	0/0:16:16,0:40:-0.00,-5.27,-42.48	0/0:19:19,0:40:-0.00,-6.17,-50.23	0/0:21:21,0:40:-0.00,-6.77,-55.40	0/1:15:10,5:40:-7.95,-0.00,-22.00	0/0:17:17,0:40:-0.00,-5.57,-45.06	0/1:11:9,2:19:-1.41,-0.02,-20.63	0/1:21:14,7:40:-11.32,-0.00,-30.54	0/1:17:12,5:40:-7.35,-0.00,-26.57	0/1:7:5,2:32:-2.60,-0.00,-11.47	0/0:29:29,0:40:-0.00,-9.17,-76.08	0/0:11:11,0:40:-0.00,-3.77,-29.55	0/0:17:17,0:40:-0.00,-5.57,-45.06	1/1:11:0,11:33:-27.31,-2.65,-0.00	0/1:26:17,9:40:-14.99,0.00,-36.79	0/1:16:9,7:40:-12.82,-0.00,-19.11	0/0:17:17,0:40:-0.00,-5.57,-45.06	0/0:27:27,0:40:-0.00,-8.57,-70.91	0/0:9:9,0:38:-0.00,-3.17,-24.39	./.	0/0:16:16,0:40:-0.00,-5.27,-42.48	0/0:23:23,0:40:-0.00,-7.37,-60.57	0/1:10:3,7:40:-14.62,-0.00,-5.40	0/0:21:21,0:40:-0.00,-6.77,-55.40	0/1:19:10,9:40:-17.09,0.00,-20.80
493	87	.	C	A	.	PASS	NS=91;AF=0.115	GT:DP:AD:GQ:GL	0/1:30:17,13:40:-51.67,0.00,-72.06	0/0:29:29,0:40:-0.00,-9.27,-138.16	0/0:43:42,1:40:-0.00,-8.78,-194.69	0/0:32:32,0:40:-0.00,-10.17,-152.29	0/0:42:42,0:40:-0.00,-13.18,-199.40	0/0:33:33,0:40:-0.00,-10.48,-157.00	0/1:30:12,18:40:-75.22,0.00,-48.51	0/0:19:19,0:40:-0.00,-6.26,-91.05	0/0:25:25,0:40:-0.00,-8.07,-119.32	0/0:26:26,0:40:-0.00,-8.37,-124.03	0/0:38:38,0:40:-0.00,-11.98,-180.56	0/1:35:17,18:40:-73.71,0.00,-70.56	0/0:41:41,0:40:-0.00,-12.88,-194.69	0/1:31:19,12:40:-46.65,0.00,-81.18	0/0:27:27,0:40:-0.00,-8.67,-128.74	0/0:36:36,0:40:-0.00,-11.38,-171.14	0/1:23:10,13:40:-53.77,0.00,-41.19	0/0:30:30,0:40:-0.00,-9.57,-142.87	0/0:30:30,0:40:-0.00,-9.57,-142.87	0/0:26:26,0:40:-0.00,-8.37,-124.03	0/0:30:30,0:40:-0.00,-9.57,-142.87	0/0:26:26,0:40:-0.00,-8.37,-124.03	0/0:19:19,0:40:-0.00,-6.26,-91.05	0/0:25:25,0:40:-0.00,-8.07,-119.32	0/0:28:28,0:40:-0.00,-8.97,-133.45	0/0:12:12,0:40:-0.00,-4.15,-58.08	0/0:30:29,1:40:-0.00,-4.86,-133.45	0/0:29:29,0:40:-0.00,-9.27,-138.16	0/0:31:31,0:40:-0.00,-9.87,-147.58	0/0:40:40,0:40:-0.00,-12.58,-189.98	0/0:44:44,0:40:-0.00,-13.79,-208.82	0/0:33:33,0:40:-0.00,-10.48,-157.00	0/1:35:19,16:40:-64.29,0.00,-79.98	0/0:33:33,0:40:-0.00,-10.48,-157.00	0/0:23:23,0:40:-0.00,-7.47,-109.90	0/0:29:29,0:40:-0.00,-9.27,-138.16	0/0:58:58,0:40:0.00,-18.00,-274.77	0/1:36:12,24:40:-101.68,0.00,-46.70	0/0:28:28,0:40:-0.00,-8.97,-133.45	0/0:38:38,0:40:-0.00,-11.98,-180.56	0/1:40:17,23:40:-95.76,0.00,-69.05
494	4	.	C	T	.	PASS	NS=83;AF=0.193	GT:DP:AD:GQ:GL	1/1:36:0,36:40:-168.30,-10.46,-0.00	1/1:25:0,25:40:-116.61,-7.14,-0.00	./.	./.	./.	0/1:42:6,36:40:-156.03,0.00,-15.93	1/1:23:0,23:40:-107.22,-6.54,-0.00	1/1:31:0,31:40:-144.80,-8.95,-0.00	1/1:7:0,7:23:-32.05,-1.73,-0.01	1/1:17:0,17:40:-79.03,-4.74,-0.00	0/0:29:29,0:40:-0.00,-9.20,-137.10	0/1:41:25,16:40:-62.37,0.00,-105.50	0/0:33:32,1:40:-0.00,-5.70,-146.50	0/1:23:10,13:40:-53.69,0.00,-40.44	0/0:31:31,0:40:-0.00,-9.80,-146.50	0/0:37:37,0:40:-0.00,-11.60,-174.69	0/0:33:33,0:40:-0.00,-10.40,-155.90	1/1:25:0,25:40:-116.61,-7.14,-0.00	0/0:21:20,1:27:-0.00,-2.09,-90.12	0/1:25:14,11:40:-43.69,0.00,-58.63	0/0:34:34,0:40:-0.00,-10.70,-160.59	0/0:43:43,0:40:-0.00,-13.41,-202.88	0/1:32:17,15:40:-60.38,0.00,-70.62	0/1:47:19,28:40:-116.94,0.00,-75.50	0/1:22:12,10:40:-39.90,0.00,-50.14	0/1:4:3,1:37:-3.03,-0.00,-13.27	0/1:26:16,10:40:-38.69,0.00,-67.73	./.	0/0:33:33,0:40:-0.00,-10.40,-155.90	0/0:27:27,0:40:-0.00,-8.59,-127.71	0/1:38:16,22:40:-91.46,0.00,-64.12	0/1:43:29,14:40:-52.37,0.00,-123.69	0/1:30:20,10:40:-37.49,0.00,-85.32	0/1:35:15,20:40:-82.97,0.00,-60.32	./.	0/1:38:17,21:40:-86.76,0.00,-68.82	./.	0/0:24:24,0:40:-0.00,-7.69,-113.61	0/1:39:28,11:40:-39.48,0.00,-120.20	0/1:36:16,20:40:-82.67,0.00,-64.72	0/1:45:25,20:40:-79.96,0.00,-104.30
496	9	.	G	A	.	PASS	NS=80;AF=0.150	GT:DP:AD:GQ:GL	0/0:19:19,0:40:-0.00,-6.64,-85.89	0/0:8:8,0:40:-0.00,-3.33,-36.65	0/0:30:29,1:40:-0.00,-5.47,-126.19	0/0:10:10,0:40:-0.00,-3.93,-45.60	0/0:11:11,0:40:-0.00,-4.23,-50.08	0/0:29:28,1:40:-0.00,-5.17,-121.71	0/0:11:11,0:40:-0.00,-4.23,-50.08	0/0:14:14,0:40:-0.00,-5.13,-63.51	0/0:29:29,0:40:-0.00,-9.65,-130.66	0/0:21:21,0:40:-0.00,-7.24,-94.85	0/0:17:17,0:40:-0.00,-6.04,-76.94	0/0:29:29,0:40:-0.00,-9.65,-130.66	0/0:16:16,0:40:-0.00,-5.74,-72.46	0/0:26:26,0:40:-0.00,-8.75,-117.23	0/0:17:17,0:40:-0.00,-6.04,-76.94	0/0:25:25,0:40:-0.00,-8.45,-112.76	0/0:15:15,0:40:-0.00,-5.44,-67.98	0/0:13:13,0:40:-0.00,-4.83,-59.03	0/0:13:13,0:40:-0.00,-4.83,-59.03	0/0:11:11,0:40:-0.00,-4.23,-50.08	./.	0/0:12:12,0:40:-0.00,-4.53,-54.55	0/0:20:20,0:40:-0.00,-6.94,-90.37	0/0:22:22,0:40:-0.00,-7.54,-99.32	0/0:22:22,0:40:-0.00,-7.54,-99.32	./.	0/0:21:21,0:40:-0.00,-7.24,-94.85	0/0:15:15,0:40:-0.00,-5.44,-67.98	0/0:16:16,0:40:-0.00,-5.74,-72.46	0/0:15:15,0:40:-0.00,-5.44,-67.98	0/0:27:27,0:40:-0.00,-9.05,-121.71	0/0:23:23,0:40:-0.00,-7.84,-103.80	./.	0/0:16:16,0:40:-0.00,-5.74,-72.46	0/0:21:21,0:40:-0.00,-7.24,-94.85	0/0:35:35,0:40:-0.00,-11.46,-157.53	0/0:23:23,0:40:-0.00,-7.84,-103.80	0/0:23:23,0:40:-0.00,-7.84,-103.80	0/0:14:14,0:40:-0.00,-5.13,-63.51	0/0:27:27,0:40:-0.00,-9.05,-121.71	0/0:11:11,0:40:-0.00,-4.23,-50.08
499	51	.	A	G	.	PASS	NS=84;AF=0.161	GT:DP:AD:GQ:GL	0/0:13:13,0:40:-0.00,-4.46,-56.91	0/0:7:7,0:33:-0.00,-2.66,-31.10	0/0:9:9,0:39:-0.00,-3.26,-39.70	0/0:11:11,0:40:-0.00,-3.86,-48.30	0/0:15:15,0:40:-0.00,-5.07,-65.51	0/0:26:26,0:40:-0.00,-8.38,-112.82	0/0:8:8,0:36:-0.00,-2.96,-35.40	0/0:10:10,0:40:-0.00,-3.56,-44.00	0/0:13:13,0:40:-0.00,-4.46,-56.91	0/0:14:14,0:40:-0.00,-4.77,-61.21	0/0:6:6,0:30:-0.00,-2.36,-26.80	0/0:10:10,0:40:-0.00,-3.56,-44.00	0/0:12:12,0:40:-0.00,-4.16,-52.60	0/0:11:11,0:40:-0.00,-3.86,-48.30	0/0:14:14,0:40:-0.00,-4.77,-61.21	0/0:8:8,0:36:-0.00,-2.96,-35.40	0/0:18:18,0:40:-0.00,-5.97,-78.41	0/0:7:7,0:33:-0.00,-2.66,-31.10	0/0:5:5,0:26:-0.00,-2.06,-22.50	0/0:5:5,0:26:-0.00,-2.06,-22.50	0/0:5:5,0:26:-0.00,-2.06,-22.50	0/0:6:6,0:30:-0.00,-2.36,-26.80	0/0:8:8,0:36:-0.00,-2.96,-35.40	0/0:8:8,0:36:-0.00,-2.96,-35.40	0/0:10:10,0:40:-0.00,-3.56,-44.00	./.	0/0:8:8,0:36:-0.00,-2.96,-35.40	0/0:11:11,0:40:-0.00,-3.86,-48.30	0/0:8:8,0:36:-0.00,-2.96,-35.40	0/0:11:11,0:40:-0.00,-3.86,-48.30	0/0:15:15,0:40:-0.00,-5.07,-65.51	0/0:15:15,0:40:-0.00,-5.07,-65.51	0/0:18:18,0:40:-0.00,-5.97,-78.41	0/0:14:14,0:40:-0.00,-4.77,-61.21	0/0:15:15,0:40:-0.00,-5.07,-65.51	0/0:10:10,0:40:-0.00,-3.56,-44.00	./.	0/0:13:13,0:40:-0.00,-4.46,-56.91	0/0:8:8,0:36:-0.00,-2.96,-35.40	0/0:6:6,0:30:-0.00,-2.36,-26.80	0/0:16:16,0:40:-0.00,-5.37,-69.81
501	9	.	C	G	.	PASS	NS=90;AF=0.050	GT:DP:AD:GQ:GL	0/0:19:19,0:40:-0.00,-6.75,-35.57	0/0:32:32,0:40:-0.00,-10.57,-58.91	0/0:51:51,0:40:0.00,-16.16,-93.02	0/0:29:29,0:40:-0.00,-9.69,-53.52	0/0:43:43,0:40:-0.00,-13.81,-78.66	0/0:15:15,0:40:-0.00,-5.57,-28.38	0/0:23:23,0:40:-0.00,-7.92,-42.75	0/0:18:18,0:40:-0.00,-6.45,-33.77	0/0:17:17,0:40:-0.00,-6.16,-31.98	0/0:30:30,0:40:-0.00,-9.98,-55.32	0/1:24:15,9:40:-7.94,-0.00,-20.17	0/1:38:24,14:40:-12.80,-0.00,-32.21	0/0:34:34,0:40:-0.00,-11.16,-62.50	0/0:10:10,0:40:-0.00,-4.10,-19.41	1/1:16:0,16:40:-27.28,-4.41,-0.00	0/0:15:14,1:40:-0.00,-3.77,-24.79	0/0:18:18,0:40:-0.00,-6.45,-33.77	1/1:14:0,12:39:-20.09,-3.23,-0.00	0/0:15:15,0:40:-0.00,-5.57,-28.38	0/1:30:18,12:40:-11.56,-0.00,-23.79	0/0:30:18,0:40:-0.00,-6.45,-33.77	0/0:30:30,0:40:-0.00,-9.98,-55.32	0/0:41:41,0:40:-0.00,-13.22,-75.07	0/0:49:49,0:40:-0.00,-15.57,-89.43	0/0:21:9,0:40:-0.00,-3.81,-17.61	0/0:8:4,0:29:-0.00,-2.34,-8.64	0/0:43:43,0:40:-0.00,-13.81,-78.66	0/0:35:11,0:40:-0.00,-4.39,-21.20	0/0:16:16,0:40:-0.00,-5.86,-30.18	0/0:22:22,0:40:-0.00,-7.63,-40.95	0/0:26:26,0:40:-0.00,-8.81,-48.14	0/0:21:.:16:-0.04,-1.20,-1.50	0/0:13:13,0:40:-0.00,-4.98,-24.79	0/1:24:6,18:40:-24.10,-0.00,-4.01	0/0:32:32,0:40:-0.00,-10.57,-58.91	0/1:45:14,31:40:-41.27,-0.00,-12.20	0/0:40:40,0:40:-0.00,-12.92,-73.27	0/0:28:28,0:40:-0.00,-9.39,-51.73	0/0:19:19,0:40:-0.00,-6.75,-35.57	0/0:18:18,0:40:-0.00,-6.45,-33.77	0/0:25:25,0:40:-0.00,-8.51,-46.34
503	45	.	G	A	.	PASS	NS=90;AF=0.050	GT:DP:AD:GQ:GL	0/0:13:13,0:40:-0.00,-4.93,-45.03	0/0:22:22,0:40:-0.00,-7.64,-75.07	0/0:14:14,0:40:-0.00,-5.23,-48.36	0/0:25:25,0:40:-0.00,-8.54,-85.09	0/0:30:30,0:40:-0.00,-10.04,-101.78	0/0:34:34,0:40:-0.00,-11.25,-115.14	0/0:19:19,0:40:-0.00,-6.73,-65.06	0/0:18:18,0:40:-0.00,-6.43,-61.72	0/0:16:16,0:40:-0.00,-5.83,-55.04	0/0:13:13,0:40:-0.00,-4.93,-45.03	0/0:36:36,0:40:-0.00,-11.85,-121.81	0/0:27:27,0:40:-0.00,-9.14,-91.77	0/0:15:15,0:40:-0.00,-5.53,-51.70	0/0:21:21,0:40:-0.00,-7.34,-71.73	0/0:21:21,0:40:-0.00,-7.34,-71.73	0/0:34:34,0:40:-0.00,-11.25,-115.14	0/0:18:18,0:40:-0.00,-6.43,-61.72	0/0:17:17,0:40:-0.00,-6.13,-58.38	0/0:28:28,0:40:-0.00,-9.44,-95.10	0/0:28:28,0:40:-0.00,-9.44,-95.10	0/0:17:16,0:40:-0.00,-5.83,-55.04	0/0:27:27,0:40:-0.00,-9.14,-91.77	0/0:31:31,0:40:-0.00,-10.34,-105.12	0/0:22:22,0:40:-0.00,-7.64,-75.07	0/0:34:34,0:40:-0.00,-11.25,-115.14	0/0:8:8,0:40:-0.00,-3.42,-28.33	0/0:28:28,0:40:-0.00,-9.44,-95.10	0/0:28:28,0:40:-0.00,-9.44,-95.10	0/0:24:24,0:40:-0.00,-8.24,-81.75	0/0:24:24,0:40:-0.00,-8.24,-81.75	0/0:27:27,0:40:-0.00,-9.14,-91.77	0/0:26:26,0:40:-0.00,-8.84,-88.43	0/0:26:26,0:40:-0.00,-8.84,-88.43	0/0:19:19,0:40:-0.00,-6.73,-65.06	0/0:37:37,0:40:-0.00,-12.15,-125.15	0/0:19:19,0:40:-0.00,-6.73,-65.06	0/0:11:11,0:40:-0.00,-4.33,-38.35	0/0:24:24,0:40:-0.00,-8.24,-81.75	0/0:27:27,0:40:-0.00,-9.14,-91.77	0/0:21:21,0:40:-0.00,-7.34,-71.73	0/0:27:27,0:40:-0.00,-9.14,-91.77
504	109	.	T	C	.	PASS	NS=75;AF=0.160	GT:DP:AD:GQ:GL	1/1:8:0,8:25:-19.81,-1.94,-0.01	./.	1/1:6:0,6:18:-14.65,-1.36,-0.02	0/0:15:14,1:29:-0.00,-2.34,-34.53	0/0:11:10,0:40:-0.00,-3.43,-26.77	0/0:7:7,0:31:-0.00,-2.53,-19.01	1/1:11:0,11:35:-27.57,-2.84,-0.00	0/0:12:12,0:40:-0.00,-4.03,-31.94	./.	1/1:9:0,9:28:-22.40,-2.24,-0.00	0/0:14:14,0:40:-0.00,-4.63,-37.12	0/0:7:7,0:31:-0.00,-2.53,-19.01	./.	0/0:13:13,0:40:-0.00,-4.33,-34.53	0/0:18:18,0:40:-0.00,-5.83,-47.47	0/1:16:11,5:40:-7.71,-0.00,-24.13	0/1:9:4,4:40:-7.52,-0.00,-8.41	0/0:14:14,0:40:-0.00,-4.63,-37.12	./.	0/0:9:9,0:38:-0.00,-3.13,-24.18	./.	0/1:14:10,4:40:-5.72,-0.00,-22.14	0/0:10:10,0:40:-0.00,-3.43,-26.77	0/0:11:11,0:40:-0.00,-3.73,-29.36	0/1:7:4,3:40:-5.23,-0.00,-8.71	./.	0/0:11:11,0:40:-0.00,-3.73,-29.36	0/0:11:11,0:40:-0.00,-3.73,-29.36	0/0:8:8,0:35:-0.00,-2.83,-21.59	0/0:18:18,0:40:-0.00,-5.83,-47.47	0/0:7:7,0:31:-0.00,-2.53,-19.01	./.	0/0:5:5,0:25:-0.01,-1.93,-13.84	1/1:10:0,10:31:-24.98,-2.54,-0.00	./.	0/0:4:4,0:22:-0.01,-1.64,-11.25	0/1:14:11,3:38:-3.13,-0.00,-24.73	0/0:2:2,0:15:-0.04,-1.07,-6.11	0/0:14:14,0:40:-0.00,-4.63,-37.12	0/1:5:1,4:21:-8.43,-0.01,-1.56	0/1:4:3,1:14:-1.00,-0.05,-7.07
506	122	.	G	A	.	PASS	NS=77;AF=0.195	GT:DP:AD:GQ:GL	0/0:10:10,0:40:-0.00,-3.49,-30.87	0/0:19:19,0:40:-0.00,-6.20,-57.89	./.	0/0:9:9,0:38:-0.00,-3.19,-27.87	0/0:30:30,0:40:-0.00,-9.50,-90.91	0/0:22:22,0:40:-0.00,-7.10,-66.89	0/0:20:19,0:40:-0.00,-6.20,-57.89	0/0:22:22,0:40:-0.00,-7.10,-66.89	./.	0/0:33:33,0:40:-0.00,-10.40,-99.91	./.	0/0:31:31,0:40:-0.00,-9.80,-93.91	0/0:28:28,0:40:-0.00,-8.90,-84.90	0/0:19:19,0:40:-0.00,-6.20,-57.89	0/0:28:28,0:40:-0.00,-8.90,-84.90	0/0:30:30,0:40:-0.00,-9.50,-90.91	0/0:33:33,0:40:-0.00,-10.40,-99.91	0/0:23:23,0:40:-0.00,-7.40,-69.89	0/0:22:22,0:40:-0.00,-7.10,-66.89	./.	./.	0/0:23:23,0:40:-0.00,-7.40,-69.89	0/0:27:27,0:40:-0.00,-8.60,-81.90	0/0:29:29,0:40:-0.00,-9.20,-87.90	0/0:19:19,0:40:-0.00,-6.20,-57.89	./.	0/0:17:17,0:40:-0.00,-5.60,-51.88	0/0:21:21,0:40:-0.00,-6.80,-63.89	0/0:29:29,0:40:-0.00,-9.20,-87.90	0/0:29:29,0:40:-0.00,-9.20,-87.90	0/0:31:31,0:40:-0.00,-9.80,-93.91	./.	0/0:15:15,0:40:-0.00,-4.99,-45.88	./.	./.	0/0:18:18,0:40:-0.00,-5.90,-54.88	0/0:15:15,0:40:-0.00,-4.99,-45.88	0/0:4:4,0:22:-0.01,-1.70,-12.87	0/0:25:25,0:40:-0.00,-8.00,-75.90	./.	0/0:27:26,0:40:-0.00,-8.30,-78.90
508	28	.	C	T	.	PASS	NS=90;AF=0.272	GT:DP:AD:GQ:GL	0/0:22:21,1:40:-0.00,-3.36,-68.57	0/0:9:9,0:35:-0.00,-2.84,-31.29	0/0:28:28,0:40:-0.00,-8.55,-95.67	0/0:15:15,0:40:-0.00,-4.64,-51.62	0/0:20:20,0:40:-0.00,-6.15,-68.56	0/0:26:25,0:40:-0.00,-7.65,-85.51	0/0:31:31,0:40:-0.00,-9.46,-105.84	0/0:33:33,0:40:-0.00,-10.06,-112.62	0/0:22:22,0:40:-0.00,-6.75,-75.34	0/0:22:22,0:40:-0.00,-6.75,-75.34	0/0:28:28,0:40:-0.00,-8.55,-95.67	0/0:33:32,1:40:-0.00,-6.67,-105.84	0/0:36:36,0:40:-0.00,-10.96,-122.78	0/0:20:20,0:40:-0.00,-6.15,-68.56	0/0:31:31,0:40:-0.00,-9.46,-105.84	0/0:28:28,0:40:-0.00,-8.55,-95.67	0/0:35:35,0:40:-0.00,-10.66,-119.40	0/1:30:11,19:40:-55.23,0.00,-28.91	0/1:32:21,11:40:-27.52,0.00,-62.20	0/0:31:31,0:40:-0.00,-9.46,-105.84	0/0:36:36,0:40:-0.00,-10.96,-122.78	0/0:29:29,0:40:-0.00,-8.85,-99.06	0/0:28:28,0:40:-0.00,-8.55,-95.67	0/0:40:40,0:40:-0.00,-12.16,-136.34	0/1:30:12,17:40:-48.75,0.00,-32.60	0/1:6:1,5:28:-15.01,-0.00,-2.25	0/0:31:31,0:40:-0.00,-9.46,-105.84	0/0:20:20,0:40:-0.00,-6.15,-68.56	0/0:23:23,0:40:-0.00,-7.05,-78.73	0/1:30:17,13:40:-34.90,0.00,-49.24	0/1:42:28,14:40:-34.68,0.00,-82.91	0/0:48:48,0:40:-0.00,-14.57,-163.45	0/0:34:34,0:40:-0.00,-10.36,-116.01	0/0:27:27,0:40:-0.00,-8.25,-92.29	0/0:33:33,0:40:-0.00,-10.06,-112.62	0/1:20:8,12:40:-34.52,0.00,-21.75	0/0:15:15,0:40:-0.00,-4.64,-51.62	0/0:42:42,0:40:-0.00,-12.76,-143.12	0/0:27:27,0:40:-0.00,-8.25,-92.29	0/0:28:28,0:40:-0.00,-8.55,-95.67	0/1:32:21,11:40:-27.52,0.00,-62.20
509	21	.	T	C	.	PASS	NS=88;AF=0.312	GT:DP:AD:GQ:GL	1/1:25:0,25:40:-121.50,-7.49,-0.00	1/1:35:0,35:40:-170.26,-10.50,-0.00	1/1:50:0,50:40:-243.41,-15.01,-0.00	1/1:39:1,38:40:-180.01,-6.82,-0.00	1/1:45:0,45:40:-219.02,-13.51,-0.00	1/1:39:0,39:40:-189.77,-11.70,-0.00	1/1:49:0,49:40:-238.53,-14.71,-0.00	1/1:40:0,40:40:-194.64,-12.00,-0.00	1/1:32:0,32:40:-155.63,-9.59,-0.00	./.	0/1:50:19,31:40:-135.74,0.00,-77.64	1/1:28:1,27:40:-126.37,-3.51,-0.00	0/1:51:25,26:40:-111.06,0.00,-106.60	0/1:22:6,16:40:-71.03,0.00,-22.68	0/0:35:35,0:40:-0.00,-10.91,-171.09	0/1:46:23,23:40:-97.94,0.00,-98.35	0/1:39:20,19:40:-80.54,0.00,-85.83	0/0:29:28,1:40:-0.00,-4.23,-132.08	./.	0/1:30:14,16:40:-68.62,0.00,-59.28	0/1:51:35,16:40:-62.30,0.00,-155.36	1/1:49:2,47:40:-219.02,-4.96,-0.00	0/1:38:17,21:40:-90.59,0.00,-71.50	0/1:38:19,19:40:-80.84,0.00,-81.25	0/1:50:22,28:40:-121.11,0.00,-92.27	0/1:37:20,17:40:-71.39,0.00,-86.43	1/1:53:0,53:40:-258.04,-15.91,-0.00	0/1:44:17,27:40:-118.04,0.00,-69.69	1/1:48:0,48:40:-233.65,-14.41,-0.00	0/1:49:21,28:40:-121.42,0.00,-87.70	0/1:50:30,20:40:-82.10,0.00,-131.28	0/1:44:27,17:40:-69.28,0.00,-118.46	1/1:58:0,58:40:-282.42,-17.42,0.00	0/1:35:21,14:40:-57.36,0.00,-91.91	1/1:39:0,39:40:-189.77,-11.70,-0.00	1/1:47:1,46:40:-219.02,-9.23,-0.00	1/1:79:0,79:40:-384.82,-23.74,0.00	0/0:38:38,0:40:-0.00,-11.81,-185.72	0/1:41:4,37:40:-167.71,-0.00,-7.20	0/1:53:19,34:40:-149.47,0.00,-76.74	./.
511	31	.	A	G	.	PASS	NS=84;AF=0.083	GT:DP:AD:GQ:GL	0/0:29:29,0:40:-0.00,-9.31,-106.26	0/0:26:25,0:40:-0.00,-8.11,-91.86	0/0:24:24,0:40:-0.00,-7.81,-88.26	0/0:31:31,0:40:-0.00,-9.92,-113.46	0/0:20:20,0:40:-0.00,-6.61,-73.86	0/0:29:29,0:40:-0.00,-9.31,-106.26	0/0:22:22,0:40:-0.00,-7.21,-81.06	0/0:29:29,0:40:-0.00,-9.31,-106.26	0/0:28:28,0:40:-0.00,-9.01,-102.66	0/0:21:21,0:40:-0.00,-6.91,-77.46	0/0:23:23,0:40:-0.00,-7.51,-84.66	0/0:30:30,0:40:-0.00,-9.62,-109.86	0/0:23:23,0:40:-0.00,-7.51,-84.66	0/0:19:19,0:40:-0.00,-6.31,-70.26	0/0:27:27,0:40:-0.00,-8.71,-99.06	0/1:29:15,14:40:-41.08,0.00,-46.55	0/0:20:20,0:40:-0.00,-6.61,-73.86	0/0:16:15,1:24:-0.01,-1.81,-52.27	0/0:16:16,0:40:-0.00,-5.40,-59.47	0/0:28:28,0:40:-0.00,-9.01,-102.66	0/0:28:28,0:40:-0.00,-9.01,-102.66	0/0:17:17,0:40:-0.00,-5.70,-63.06	0/1:27:15,12:40:-34.48,0.00,-47.15	0/1:36:20,16:40:-46.18,0.00,-62.44	0/0:30:30,0:40:-0.00,-9.62,-109.86	0/0:13:13,0:40:-0.00,-4.50,-48.67	0/0:25:25,0:40:-0.00,-8.11,-91.86	0/1:16:13,3:40:-5.40,-0.00,-43.26	0/0:34:34,0:40:-0.00,-10.82,-124.26	0/0:38:38,0:40:-0.00,-12.02,-138.66	0/0:27:27,0:40:-0.00,-8.71,-99.06	0/0:22:21,1:40:-0.00,-3.61,-73.86	0/0:32:32,0:40:-0.00,-10.22,-117.06	0/0:18:18,0:40:-0.00,-6.00,-66.66	0/0:36:36,0:40:-0.00,-11.42,-131.46	0/0:20:20,0:40:-0.00,-6.61,-73.86	0/0:32:32,0:40:-0.00,-10.22,-117.06	0/0:18:18,0:40:-0.00,-6.00,-66.66	0/0:35:35,0:40:-0.00,-11.12,-127.86	0/0:21:21,0:40:-0.00,-6.91,-77.46	0/0:15:15,0:40:-0.00,-5.10,-55.87
512	13	.	T	C	.	PASS	NS=73;AF=0.219	GT:DP:AD:GQ:GL	0/0:35:35,0:40:-0.00,-10.93,-161.48	./.	./.	./.	0/0:30:30,0:40:-0.00,-9.43,-138.51	./.	0/0:29:29,0:40:-0.00,-9.13,-133.91	0/0:26:26,0:40:-0.00,-8.22,-120.12	0/0:23:23,0:40:-0.00,-7.32,-106.34	0/0:25:25,0:40:-0.00,-7.92,-115.53	1/1:31:0,31:40:-141.81,-9.08,-0.00	./.	./.	./.	0/0:18:18,0:40:-0.00,-5.81,-83.36	0/0:24:24,0:40:-0.00,-7.62,-110.93	0/0:33:33,0:40:-0.00,-10.33,-152.29	0/0:17:17,0:40:-0.00,-5.51,-78.77	0/0:29:29,0:40:-0.00,-9.13,-133.91	0/1:16:10,6:40:-22.36,0.00,-41.39	0/0:21:21,0:40:-0.00,-6.72,-97.15	0/0:26:26,0:40:-0.00,-8.22,-120.12	0/0:29:29,0:40:-0.00,-9.13,-133.91	0/0:28:28,0:40:-0.00,-8.82,-129.32	0/0:7:7,0:31:-0.00,-2.50,-32.82	./.	0/0:19:19,0:40:-0.00,-6.11,-87.96	0/1:11:10,1:13:-0.94,-0.05,-42.95	0/0:32:32,0:40:-0.00,-10.03,-147.70	0/0:30:30,0:40:-0.00,-9.43,-138.51	0/0:38:38,0:40:-0.00,-11.83,-175.27	0/0:30:30,0:40:-0.00,-9.43,-138.51	0/0:14:14,0:40:-0.00,-4.61,-64.98	0/0:15:15,0:40:-0.00,-4.91,-69.58	0/0:18:18,0:40:-0.00,-5.81,-83.36	./.	0/0:26:26,0:40:-0.00,-8.22,-120.12	0/0:24:24,0:40:-0.00,-7.62,-110.93	./.	0/0:10:10,0:40:-0.00,-3.41,-46.60	0/0:31:30,1:40:-0.00,-5.13,-133.91
513	42	.	C	G	.	PASS	NS=91;AF=0.473	GT:DP:AD:GQ:GL	1/1:50:0,50:40:-166.17,-16.58,0.00	1/1:37:0,37:40:-122.95,-12.67,-0.00	1/1:29:0,29:40:-96.36,-10.27,-0.00	1/1:40:0,39:40:-129.60,-13.27,-0.00	1/1:50:0,50:40:-166.17,-16.58,0.00	1/1:28:0,28:40:-93.04,-9.96,-0.00	1/1:20:0,20:40:-66.44,-7.56,-0.00	1/1:37:1,36:40:-116.31,-9.35,-0.00	1/1:34:0,34:40:-112.98,-11.77,-0.00	1/1:34:2,32:40:-99.68,-5.12,-0.00	1/1:25:0,25:40:-83.06,-9.06,-0.00	1/1:38:0,38:40:-126.28,-12.97,-0.00	1/1:42:0,42:40:-139.58,-14.18,-0.00	1/1:47:0,47:40:-156.20,-15.68,-0.00	1/1:38:0,38:40:-126.28,-12.97,-0.00	1/1:37:0,37:40:-122.95,-12.67,-0.00	1/1:41:0,41:40:-136.25,-13.87,-0.00	1/1:30:0,30:40:-99.68,-10.57,-0.00	1/1:22:0,22:40:-73.09,-8.16,-0.00	1/1:34:0,34:40:-112.98,-11.77,-0.00	1/1:37:0,37:40:-122.95,-12.67,-0.00	1/1:37:0,37:40:-122.95,-12.67,-0.00	1/1:41:1,40:40:-129.60,-10.55,-0.00	1/1:35:0,35:40:-116.31,-12.07,-0.00	1/1:29:1,28:40:-89.71,-6.94,-0.00	1/1:17:0,17:40:-56.47,-6.66,-0.00	1/1:25:0,25:40:-83.06,-9.06,-0.00	1/1:58:0,58:40:-192.76,-18.99,0.00	1/1:45:1,44:40:-142.90,-11.75,-0.00	1/1:53:0,53:40:-176.14,-17.48,0.00	1/1:42:0,42:40:-139.58,-14.18,-0.00	1/1:27:0,27:40:-89.71,-9.66,-0.00	1/1:36:0,36:40:-119.63,-12.37,-0.00	1/1:33:0,33:40:-109.66,-11.47,-0.00	1/1:50:0,50:40:-166.17,-16.58,0.00	1/1:20:0,20:40:-66.44,-7.56,-0.00	1/1:43:1,42:40:-136.25,-11.15,-0.00	1/1:37:1,36:40:-116.31,-9.35,-0.00	1/1:48:1,47:40:-152.87,-12.66,-0.00	1/1:35:2,33:40:-103.01,-5.42,-0.00	1/1:31:0,31:40:-103.01,-10.87,-0.00
514	47	.	A	G	.	PASS	NS=85;AF=0.482	GT:DP:AD:GQ:GL	./.	1/1:65:0,65:40:-247.60,-20.15,0.00	1/1:39:0,39:40:-148.55,-12.33,-0.00	1/1:40:3,37:17:-129.53,-1.23,-0.03	1/1:20:0,20:40:-76.17,-6.61,-0.00	1/1:26:0,26:40:-99.02,-8.42,-0.00	1/1:56:1,55:40:-205.69,-13.64,-0.00	0/1:45:9,36:40:-122.98,0.00,-20.15	0/1:31:4,27:40:-92.91,-0.00,-5.32	1/1:41:0,41:40:-156.17,-12.93,-0.00	1/1:66:1,65:40:-243.79,-16.65,0.00	0/1:35:6,29:40:-99.33,-0.00,-11.73	0/1:45:11,34:40:-115.37,0.00,-27.77	0/1:42:15,27:40:-89.60,0.00,-43.91	1/1:62:0,62:40:-236.17,-19.25,0.00	./.	1/1:62:0,62:40:-236.17,-19.25,0.00	1/1:67:0,67:40:-255.22,-20.76,0.00	1/1:62:0,62:40:-236.17,-19.25,0.00	0/1:27:4,23:40:-78.88,-0.00,-6.52	./.	1/1:41:1,40:40:-148.55,-9.12,-0.00	1/1:25:0,25:40:-95.21,-8.12,-0.00	1/1:29:2,27:22:-95.22,-1.71,-0.01	1/1:50:1,49:40:-182.83,-11.83,-0.00	1/1:67:0,67:40:-255.22,-20.76,0.00	1/1:79:2,77:40:-285.69,-16.75,0.00	0/0:5:5,0:27:-0.00,-2.12,-19.08	0/0:6:6,0:30:-0.00,-2.42,-22.88	1/1:74:0,74:40:-281.88,-22.86,0.00	1/1:66:0,66:40:-251.41,-20.46,0.00	./.	0/1:38:10,28:40:-94.61,0.00,-26.07	1/1:54:1,53:40:-198.07,-13.03,-0.00	1/1:27:0,27:40:-102.83,-8.72,-0.00	1/1:4:0,4:23:-15.22,-1.80,-0.01	1/1:10:0,10:40:-38.07,-3.60,-0.00	1/1:71:0,71:40:-270.45,-21.96,0.00	1/1:35:2,33:40:-118.07,-3.51,-0.00	1/1:64:0,64:40:-243.79,-19.85,0.00	1/1:71:0,71:40:-270.45,-21.96,0.00
515	90	.	T	A	.	PASS	NS=88;AF=0.193	GT:DP:AD:GQ:GL	0/0:14:14,0:40:-0.00,-4.75,-43.69	0/0:22:22,0:40:-0.00,-7.15,-68.19	0/0:27:27,0:40:-0.00,-8.66,-83.50	0/0:20:20,0:40:-0.00,-6.55,-62.06	0/0:19:19,0:40:-0.00,-6.25,-59.00	0/0:36:35,0:40:-0.00,-11.06,-108.00	0/0:21:21,0:40:-0.00,-6.85,-65.12	0/0:27:27,0:40:-0.00,-8.66,-83.50	0/0:14:14,0:40:-0.00,-4.75,-43.69	0/0:13:13,0:40:-0.00,-4.45,-40.63	0/0:30:30,0:40:-0.00,-9.56,-92.69	0/0:26:26,0:40:-0.00,-8.36,-80.44	0/0:16:16,0:40:-0.00,-5.35,-49.81	0/0:17:17,0:40:-0.00,-5.65,-52.87	0/0:16:16,0:40:-0.00,-5.35,-49.81	0/0:20:20,0:40:-0.00,-6.55,-62.06	0/0:19:19,0:40:-0.00,-6.25,-59.00	./.	0/0:19:19,0:40:-0.00,-6.25,-59.00	0/0:24:24,0:40:-0.00,-7.76,-74.31	0/0:31:31,0:40:-0.00,-9.86,-95.75	0/0:11:11,0:40:-0.00,-3.85,-34.50	0/0:25:25,0:40:-0.00,-8.06,-77.37	0/0:22:22,0:40:-0.00,-7.15,-68.19	0/0:25:25,0:40:-0.00,-8.06,-77.37	0/0:15:15,0:40:-0.00,-5.05,-46.75	0/0:20:20,0:40:-0.00,-6.55,-62.06	0/1:21:13,8:40:-17.65,0.00,-33.77	0/0:18:18,0:40:-0.00,-5.95,-55.94	0/0:28:28,0:40:-0.00,-8.96,-86.56	0/0:26:26,0:40:-0.00,-8.36,-80.44	0/0:18:17,1:35:-0.00,-2.89,-49.81	0/0:24:24,0:40:-0.00,-7.76,-74.31	0/0:17:17,0:40:-0.00,-5.65,-52.87	0/0:22:22,0:40:-0.00,-7.15,-68.19	0/0:14:14,0:40:-0.00,-4.75,-43.69	0/1:13:9,4:40:-7.80,-0.00,-23.93	0/0:13:13,0:40:-0.00,-4.45,-40.63	0/0:23:23,0:40:-0.00,-7.45,-71.25	0/0:18:18,0:40:-0.00,-5.95,-55.94	0/0:17:17,0:40:-0.00,-5.65,-52.87
517	34	.	C	T	.	PASS	NS=84;AF=0.131	GT:DP:AD:GQ:GL	0/0:15:15,0:40:-0.00,-4.90,-67.22	0/0:9:9,0:37:-0.00,-3.10,-41.06	0/0:25:25,0:40:-0.00,-7.91,-110.82	0/0:10:10,0:40:-0.00,-3.40,-45.42	0/0:9:9,0:37:-0.00,-3.10,-41.06	0/0:11:11,0:40:-0.00,-3.70,-49.78	0/0:18:18,0:40:-0.00,-5.81,-80.30	0/0:8:8,0:34:-0.00,-2.80,-36.70	0/0:10:10,0:40:-0.00,-3.40,-45.42	0/0:10:10,0:40:-0.00,-3.40,-45.42	0/0:22:22,0:40:-0.00,-7.01,-97.74	0/0:13:13,0:40:-0.00,-4.30,-58.50	0/0:9:9,0:37:-0.00,-3.10,-41.06	0/0:9:9,0:37:-0.00,-3.10,-41.06	0/0:11:11,0:40:-0.00,-3.70,-49.78	0/0:22:22,0:40:-0.00,-7.01,-97.74	0/0:9:9,0:37:-0.00,-3.10,-41.06	./.	0/0:16:16,0:40:-0.00,-5.20,-71.58	0/0:9:9,0:37:-0.00,-3.10,-41.06	0/0:13:13,0:40:-0.00,-4.30,-58.50	0/0:11:11,0:40:-0.00,-3.70,-49.78	0/0:19:19,0:40:-0.00,-6.11,-84.66	0/0:11:11,0:40:-0.00,-3.70,-49.78	0/0:3:3,0:18:-0.02,-1.31,-14.92	./.	0/1:16:9,7:40:-25.31,0.00,-35.85	0/0:5:5,0:25:-0.01,-1.90,-23.62	0/1:17:8,9:40:-33.73,0.00,-31.19	0/0:11:11,0:40:-0.00,-3.70,-49.78	0/1:19:13,6:40:-20.05,0.00,-52.39	0/0:10:10,0:40:-0.00,-3.40,-45.42	0/1:19:6,13:40:-50.57,0.00,-21.87	0/0:17:17,0:40:-0.00,-5.51,-75.94	0/0:10:10,0:40:-0.00,-3.40,-45.42	0/0:15:15,0:40:-0.00,-4.90,-67.22	0/0:15:15,0:40:-0.00,-4.90,-67.22	0/0:30:30,0:40:-0.00,-9.42,-132.61	0/0:3:3,0:18:-0.02,-1.31,-14.92	0/0:19:19,0:40:-0.00,-6.11,-84.66	0/0:15:15,0:40:-0.00,-4.90,-67.22
519	11	.	C	A	.	PASS	NS=83;AF=0.108	GT:DP:AD:GQ:GL	0/0:27:27,0:40:-0.00,-8.73,-95.25	0/0:42:42,0:40:-0.00,-13.24,-147.47	1/1:62:3,59:40:-193.70,-7.56,-0.00	./.	0/0:52:52,0:40:0.00,-16.25,-182.29	./.	0/1:47:19,28:40:-82.73,0.00,-52.66	0/1:47:32,15:40:-37.47,0.00,-97.91	0/1:35:15,20:40:-58.49,0.00,-42.34	0/1:37:15,22:40:-64.85,0.00,-41.74	0/0:46:46,0:40:-0.00,-14.44,-161.40	./.	0/0:33:32,1:40:-0.00,-7.05,-109.18	0/1:40:17,23:40:-67.43,0.00,-47.80	0/0:45:45,0:40:-0.00,-14.14,-157.92	0/1:42:18,24:40:-70.31,0.00,-50.68	0/1:55:25,30:40:-87.29,0.00,-71.14	0/0:29:29,0:40:-0.00,-9.33,-102.22	0/0:42:42,0:40:-0.00,-13.24,-147.47	0/1:38:12,26:40:-78.48,0.00,-30.99	0/0:64:64,0:40:0.00,-19.86,-224.06	0/0:28:28,0:40:-0.00,-9.03,-98.73	0/0:33:33,0:40:-0.00,-10.53,-116.14	0/0:37:37,0:40:-0.00,-11.74,-130.07	0/0:35:35,0:40:-0.00,-11.14,-123.10	0/0:19:19,0:40:-0.00,-6.32,-67.40	1/1:58:0,58:40:-200.66,-16.80,0.00	0/0:31:31,0:40:-0.00,-9.93,-109.18	0/0:42:42,0:40:-0.00,-13.24,-147.47	0/0:35:35,0:40:-0.00,-11.14,-123.10	0/0:48:47,0:40:-0.00,-14.75,-164.88	0/0:41:41,0:40:-0.00,-12.94,-143.99	0/0:37:37,0:40:-0.00,-11.74,-130.07	1/1:17:0,17:40:-57.93,-4.46,-0.00	0/1:64:25,39:40:-115.91,0.00,-68.43	0/1:32:21,11:40:-28.06,0.00,-64.13	./.	0/0:47:46,1:40:-0.00,-11.26,-157.92	0/0:41:41,0:40:-0.00,-12.94,-143.99	0/1:69:21,48:40:-145.74,0.00,-53.00	0/0:37:37,0:40:-0.00,-11.74,-130.07
520	21	.	T	A	.	PASS	NS=87;AF=0.052	GT:DP:AD:GQ:GL	0/0:25:25,0:40:-0.00,-8.58,-120.01	0/0:15:15,0:40:-0.00,-5.57,-72.58	0/0:29:29,0:40:-0.00,-9.78,-138.97	0/0:42:42,0:40:-0.00,-13.70,-200.63	0/0:33:33,0:40:-0.00,-10.99,-157.94	0/0:34:34,0:40:-0.00,-11.29,-162.69	0/0:27:27,0:40:-0.00,-9.18,-129.49	0/0:27:27,0:40:-0.00,-9.18,-129.49	0/0:30:30,0:40:-0.00,-10.08,-143.72	0/0:28:28,0:40:-0.00,-9.48,-134.23	0/0:41:41,0:40:-0.00,-13.39,-195.88	0/0:33:33,0:40:-0.00,-10.99,-157.94	0/0:31:31,0:40:-0.00,-10.38,-148.46	0/0:42:42,0:40:-0.00,-13.70,-200.63	0/0:29:29,0:40:-0.00,-9.78,-138.97	0/0:44:44,0:40:-0.00,-14.30,-210.11	0/0:33:33,0:40:-0.00,-10.99,-157.94	0/0:33:33,0:40:-0.00,-10.99,-157.94	0/0:31:31,0:40:-0.00,-10.38,-148.46	0/0:29:29,0:40:-0.00,-9.78,-138.97	0/0:30:30,0:40:-0.00,-10.08,-143.72	0/0:30:30,0:40:-0.00,-10.08,-143.72	0/0:51:51,0:40:-0.00,-16.40,-243.31	0/0:41:41,0:40:-0.00,-13.39,-195.88	0/0:17:17,0:40:-0.00,-6.17,-82.07	./.	0/0:24:24,0:40:-0.00,-8.28,-115.26	0/0:25:25,0:40:-0.00,-8.58,-120.01	0/0:44:44,0:40:-0.00,-14.30,-210.11	0/0:24:24,0:40:-0.00,-8.28,-115.26	0/0:27:27,0:40:-0.00,-9.18,-129.49	0/0:45:45,0:40:-0.00,-14.60,-214.85	0/0:27:27,0:40:-0.00,-9.18,-129.49	0/0:34:34,0:40:-0.00,-11.29,-162.69	0/0:29:29,0:40:-0.00,-9.78,-138.97	0/0:34:34,0:40:-0.00,-11.29,-162.69	0/0:7:7,0:38:-0.00,-3.16,-34.64	0/0:60:60,0:40:0.00,-19.11,-285.99	0/0:29:29,0:40:-0.00,-9.78,-138.97	0/0:32:32,0:40:-0.00,-10.69,-153.20	0/0:25:25,0:40:-0.00,-8.58,-120.01
522	59	.	G	A	.	PASS	NS=85;AF=0.059	GT:DP:AD:GQ:GL	0/0:13:13,0:40:-0.00,-4.76,-58.67	0/0:8:8,0:39:-0.00,-3.25,-36.84	0/0:14:14,0:40:-0.00,-5.06,-63.04	0/0:5:5,0:29:-0.00,-2.35,-23.74	0/0:19:19,0:40:-0.00,-6.56,-84.87	0/0:31:31,0:40:-0.00,-10.18,-137.26	0/0:6:6,0:33:-0.00,-2.65,-28.11	0/0:9:9,0:40:-0.00,-3.55,-41.21	0/0:12:12,0:40:-0.00,-4.46,-54.31	0/0:26:26,0:40:-0.00,-8.67,-115.43	0/1:14:3,11:40:-42.97,-0.00,-9.95	0/0:22:21,1:38:-0.00,-3.10,-89.24	0/0:17:17,0:40:-0.00,-5.96,-76.14	0/0:9:9,0:40:-0.00,-3.55,-41.21	0/0:11:11,0:40:-0.00,-4.16,-49.94	0/0:16:16,0:40:-0.00,-5.66,-71.77	0/0:15:15,0:40:-0.00,-5.36,-67.40	./.	0/0:8:8,0:39:-0.00,-3.25,-36.84	0/1:8:1,7:37:-27.31,-0.00,-3.02	0/0:13:13,0:40:-0.00,-4.76,-58.67	0/0:14:14,0:40:-0.00,-5.06,-63.04	0/1:19:10,9:40:-32.73,0.00,-39.01	0/1:13:7,6:40:-21.44,0.00,-27.72	0/0:14:14,0:40:-0.00,-5.06,-63.04	./.	0/0:12:12,0:40:-0.00,-4.46,-54.31	0/0:16:16,0:40:-0.00,-5.66,-71.77	0/0:18:18,0:40:-0.00,-6.26,-80.50	0/0:17:17,0:40:-0.00,-5.96,-76.14	0/1:21:7,14:40:-53.96,0.00,-25.31	0/0:26:26,0:40:-0.00,-8.67,-115.43	0/0:4:4,0:26:-0.00,-2.05,-19.38	0/0:9:9,0:40:-0.00,-3.55,-41.21	0/0:14:14,0:40:-0.00,-5.06,-63.04	0/0:9:9,0:40:-0.00,-3.55,-41.21	0/0:16:16,0:40:-0.00,-5.66,-71.77	0/0:10:10,0:40:-0.00,-3.86,-45.57	0/0:19:18,1:28:-0.00,-2.20,-76.14	0/0:20:20,0:40:-0.00,-6.87,-89.23	0/0:3:3,0:23:-0.01,-1.76,-15.02
523	31	.	C	T	.	PASS	NS=77;AF=0.065	GT:DP:AD:GQ:GL	0/0:26:26,0:40:-0.00,-8.73,-111.27	0/0:10:10,0:40:-0.00,-3.91,-43.79	0/0:8:8,0:40:-0.00,-3.31,-35.35	0/0:5:5,0:30:-0.00,-2.41,-22.70	./.	./.	0/0:16:16,0:40:-0.00,-5.72,-69.09	0/0:13:13,0:40:-0.00,-4.81,-56.44	0/0:20:20,0:40:-0.00,-6.92,-85.96	0/0:10:10,0:40:-0.00,-3.91,-43.79	0/0:6:6,0:33:-0.00,-2.71,-26.92	0/0:9:9,0:40:-0.00,-3.61,-39.57	0/0:13:13,0:40:-0.00,-4.81,-56.44	0/0:5:5,0:30:-0.00,-2.41,-22.70	0/0:11:11,0:40:-0.00,-4.21,-48.00	0/0:11:11,0:40:-0.00,-4.21,-48.00	0/0:10:10,0:40:-0.00,-3.91,-43.79	0/0:17:17,0:40:-0.00,-6.02,-73.31	0/0:11:11,0:40:-0.00,-4.21,-48.00	0/0:9:9,0:40:-0.00,-3.61,-39.57	0/0:4:4,0:27:-0.00,-2.11,-18.48	./.	0/0:4:4,0:27:-0.00,-2.11,-18.48	0/0:9:9,0:40:-0.00,-3.61,-39.57	0/0:21:21,0:40:-0.00,-7.22,-90.18	0/0:8:8,0:40:-0.00,-3.31,-35.35	0/0:6:6,0:33:-0.00,-2.71,-26.92	0/0:7:7,0:37:-0.00,-3.01,-31.13	0/0:6:6,0:33:-0.00,-2.71,-26.92	0/0:12:12,0:40:-0.00,-4.51,-52.22	0/0:10:10,0:40:-0.00,-3.91,-43.79	0/0:14:14,0:40:-0.00,-5.12,-60.66	0/0:15:15,0:40:-0.00,-5.42,-64.87	0/0:7:7,0:37:-0.00,-3.01,-31.13	./.	./.	./.	0/0:4:4,0:27:-0.00,-2.11,-18.48	./.	0/0:6:6,0:33:-0.00,-2.71,-26.92	0/0:11:11,0:40:-0.00,-4.21,-48.00
529	40	.	C	A	.	PASS	NS=84;AF=0.060	GT:DP:AD:GQ:GL	0/0:37:37,0:40:-0.00,-12.17,-90.97	0/0:32:32,0:40:-0.00,-10.67,-78.85	0/0:35:35,0:40:-0.00,-11.57,-86.12	0/0:25:25,0:40:-0.00,-8.57,-61.89	0/0:23:23,0:40:-0.00,-7.98,-57.05	0/0:47:47,0:40:-0.00,-15.16,-115.20	0/0:38:38,0:40:-0.00,-12.47,-93.39	0/0:29:29,0:40:-0.00,-9.77,-71.58	0/0:29:29,0:40:-0.00,-9.77,-71.58	0/0:23:23,0:40:-0.00,-7.98,-57.05	0/0:19:19,0:40:-0.00,-6.78,-47.35	0/0:19:19,0:40:-0.00,-6.78,-47.35	0/0:39:39,0:40:-0.00,-12.77,-95.81	0/0:28:28,0:40:-0.00,-9.47,-69.16	0/0:18:18,0:40:-0.00,-6.48,-44.93	0/0:25:25,0:40:-0.00,-8.57,-61.89	0/0:34:26,0:40:-0.00,-8.87,-64.32	0/0:19:19,0:40:-0.00,-6.78,-47.35	0/0:27:27,0:40:-0.00,-9.17,-66.74	0/0:18:18,0:40:-0.00,-6.48,-44.93	0/0:27:27,0:40:-0.00,-9.17,-66.74	0/0:32:32,0:40:-0.00,-10.67,-78.85	0/0:24:24,0:40:-0.00,-8.28,-59.47	0/0:29:28,0:40:-0.00,-9.47,-69.16	0/0:34:34,0:40:-0.00,-11.27,-83.70	0/0:61:61,0:40:0.00,-19.35,-149.12	0/0:28:28,0:40:-0.00,-9.47,-69.16	0/0:21:21,0:40:-0.00,-7.38,-52.20	0/0:14:14,0:40:-0.00,-5.28,-35.24	0/0:25:18,0:40:-0.00,-6.48,-44.93	0/0:34:34,0:40:-0.00,-11.27,-83.70	0/0:37:37,0:40:-0.00,-12.17,-90.97	0/0:40:40,0:40:-0.00,-13.07,-98.24	0/0:30:30,0:40:-0.00,-10.07,-74.01	0/0:23:23,0:40:-0.00,-7.98,-57.05	./.	./.	0/0:15:15,0:40:-0.00,-5.58,-37.66	0/0:23:23,0:40:-0.00,-7.98,-57.05	0/0:21:21,0:40:-0.00,-7.38,-52.20	0/0:35:35,0:40:-0.00,-11.57,-86.12
533	13	.	A	G	.	PASS	NS=85;AF=0.141	GT:DP:AD:GQ:GL	0/0:11:11,0:40:-0.00,-3.79,-50.20	0/0:13:13,0:40:-0.00,-4.40,-59.08	0/0:18:18,0:40:-0.00,-5.90,-81.28	0/0:18:18,0:40:-0.00,-5.90,-81.28	1/1:24:0,24:40:-105.20,-6.35,-0.00	0/1:19:7,12:40:-47.08,-0.00,-26.24	0/0:20:20,0:40:-0.00,-6.50,-90.16	0/0:21:21,0:40:-0.00,-6.81,-94.60	0/0:11:11,0:40:-0.00,-3.79,-50.20	0/0:18:18,0:40:-0.00,-5.90,-81.28	0/0:22:22,0:40:-0.00,-7.11,-99.04	0/0:20:20,0:40:-0.00,-6.50,-90.16	0/0:15:15,0:40:-0.00,-5.00,-67.96	0/1:15:8,7:40:-26.08,0.00,-31.88	0/1:12:8,4:40:-13.66,-0.00,-32.78	0/0:17:17,0:40:-0.00,-5.60,-76.84	0/0:8:8,0:35:-0.00,-2.89,-36.88	0/0:11:11,0:40:-0.00,-3.79,-50.20	0/0:12:12,0:40:-0.00,-4.10,-54.64	1/1:16:0,16:40:-69.68,-3.94,-0.00	0/1:15:8,7:40:-26.08,0.00,-31.88	0/0:17:17,0:40:-0.00,-5.60,-76.84	0/1:11:6,5:40:-18.40,0.00,-24.20	0/1:11:6,5:40:-18.40,0.00,-24.20	0/0:17:17,0:40:-0.00,-5.60,-76.84	./.	0/0:13:13,0:40:-0.00,-4.40,-59.08	0/0:6:6,0:29:-0.00,-2.29,-28.00	0/0:11:11,0:40:-0.00,-3.79,-50.20	0/1:18:9,9:40:-34.06,0.00,-35.42	0/1:14:6,8:40:-30.82,-0.00,-23.30	0/0:19:19,0:40:-0.00,-6.20,-85.72	0/0:32:32,0:40:-0.00,-10.12,-143.44	0/0:12:12,0:40:-0.00,-4.10,-54.64	0/0:18:18,0:40:-0.00,-5.90,-81.28	0/0:13:13,0:40:-0.00,-4.40,-59.08	0/0:18:18,0:40:-0.00,-5.90,-81.28	0/0:25:25,0:40:-0.00,-8.01,-112.36	0/0:18:18,0:40:-0.00,-5.90,-81.28	0/0:30:30,0:40:-0.00,-9.51,-134.56	0/0:22:22,0:40:-0.00,-7.11,-99.04
[truncated: 72,564 more rows]
[truncated: 50 more columns]
