# Supplementary material for: Genomic signatures of drift and selection driven by predation and human pressure in an insular lizard
Source: Sci Rep. 2021 Mar 17;11:6136. doi: 10.1038/s41598-021-85591-x (PMC7971075; doi:10.1038/s41598-021-85591-x)
Supplement: Supplementary file 2 — Supplementary Appendix S2. [file 41598_2021_85591_MOESM2_ESM.xlsx]

## Sheet: Appendix_S2
##fileformat=VCFv4.2
##fileDate=20191210
##source="Stacks v2.4"
##INFO=<ID=AD,Number=R,Type=Integer,Description="Total Depth for Each Allele">
##INFO=<ID=AF,Number=A,Type=Float,Description="Allele Frequency">
##INFO=<ID=DP,Number=1,Type=Integer,Description="Total Depth">
##INFO=<ID=NS,Number=1,Type=Integer,Description="Number of Samples With Data">
##FORMAT=<ID=AD,Number=R,Type=Integer,Description="Allele Depth">
##FORMAT=<ID=DP,Number=1,Type=Integer,Description="Read Depth">
##FORMAT=<ID=HQ,Number=2,Type=Integer,Description="Haplotype Quality">
##FORMAT=<ID=GL,Number=G,Type=Float,Description="Genotype Likelihood">
##FORMAT=<ID=GQ,Number=1,Type=Integer,Description="Genotype Quality">
##FORMAT=<ID=GT,Number=1,Type=String,Description="Genotype">
##INFO=<ID=loc_strand,Number=1,Type=Character,Description="Genomic strand the corresponding Stacks locus aligns on">
#CHROM	POS	ID	REF	ALT	QUAL	FILTER	INFO	FORMAT	GPRR1	GPRR2	GPRR3	GPRR4	GPRR5	GPRR6	GPRR7	GPRR8	GPRR9	GPRR10	GRE1	GRE2	GRE3	GRE4	GRE5	GRE6	GRE7	GRE8	GRE9	GRE10	GA1	GA2	GA3a	GA3b	GA4a	GA4b	GA5	GA6	GA7	GA8	GA9	GA10	GCm1	GCm4	GCm5	GCm6	GCm7	GCm8	GCm9	GCm10	GCm11
24	106	.	C	T	.	PASS	NS=90;AF=0.472	GT:DP:AD:GQ:GL	1/1:20:0,20:40:-62.77,-6.83,-0.00	1/1:17:0,17:40:-53.35,-5.93,-0.00	1/1:25:1,24:40:-72.19,-5.19,-0.00	1/1:25:0,25:40:-78.48,-8.34,-0.00	1/1:21:0,21:40:-65.91,-7.13,-0.00	1/1:27:0,27:40:-84.76,-8.94,-0.00	1/1:31:0,31:40:-97.33,-10.14,-0.00	1/1:20:0,20:40:-62.77,-6.83,-0.00	1/1:24:0,24:40:-75.34,-8.04,-0.00	1/1:17:0,17:40:-53.35,-5.93,-0.00	1/1:22:0,22:40:-69.05,-7.43,-0.00	1/1:31:1,30:40:-91.04,-7.00,-0.00	1/1:36:1,35:40:-106.75,-8.50,-0.00	1/1:34:0,33:40:-103.61,-10.74,-0.00	1/1:26:0,26:40:-81.62,-8.64,-0.00	1/1:28:0,28:40:-87.90,-9.24,-0.00	1/1:24:0,24:40:-75.34,-8.04,-0.00	1/1:21:0,21:40:-65.91,-7.13,-0.00	1/1:25:0,25:40:-78.48,-8.34,-0.00	1/1:21:0,21:40:-65.91,-7.13,-0.00	1/1:21:0,21:40:-65.91,-7.13,-0.00	1/1:23:0,22:40:-69.05,-7.43,-0.00	1/1:20:0,20:40:-62.77,-6.83,-0.00	1/1:23:0,23:40:-72.19,-7.73,-0.00	1/1:19:0,19:40:-59.63,-6.53,-0.00	1/1:3:0,3:23:-9.38,-1.73,-0.01	0/1:19:13,6:40:-12.26,-0.00,-34.31	1/1:21:0,21:40:-65.91,-7.13,-0.00	1/1:27:0,27:40:-84.76,-8.94,-0.00	0/1:23:8,15:40:-39.33,0.00,-17.40	1/1:23:0,23:40:-72.19,-7.73,-0.00	1/1:27:0,27:40:-84.76,-8.94,-0.00	1/1:32:0,32:40:-100.47,-10.44,-0.00	1/1:33:0,33:40:-103.61,-10.74,-0.00	1/1:27:0,27:40:-84.76,-8.94,-0.00	1/1:27:0,27:40:-84.76,-8.94,-0.00	1/1:16:0,16:40:-50.21,-5.63,-0.00	1/1:24:0,24:40:-75.34,-8.04,-0.00	1/1:32:0,32:40:-100.47,-10.44,-0.00	1/1:32:0,32:40:-100.47,-10.44,-0.00	0/1:23:9,14:40:-36.19,0.00,-20.54
391	51	.	G	T	.	PASS	NS=78;AF=0.301	GT:DP:AD:GQ:GL	1/1:20:0,20:40:-64.15,-7.10,-0.00	./.	1/1:52:0,52:40:-167.37,-16.73,0.00	1/1:23:0,21:40:-67.38,-7.40,-0.00	1/1:51:0,51:40:-164.15,-16.43,0.00	1/1:50:1,49:40:-154.47,-12.90,-0.00	1/1:47:0,47:40:-151.24,-15.22,-0.00	1/1:12:0,12:40:-38.35,-4.70,-0.00	1/1:22:0,22:40:-70.61,-7.70,-0.00	1/1:37:1,36:40:-112.54,-8.99,-0.00	1/1:50:0,50:40:-160.92,-16.13,0.00	1/1:4:0,4:29:-12.55,-2.29,-0.00	./.	1/1:38:0,38:40:-122.21,-12.52,-0.00	1/1:19:0,19:40:-60.93,-6.80,-0.00	./.	1/1:18:0,18:40:-57.70,-6.50,-0.00	1/1:9:0,9:40:-28.67,-3.79,-0.00	1/1:34:0,34:40:-109.31,-11.31,-0.00	1/1:14:0,14:40:-44.80,-5.30,-0.00	0/0:34:33,1:40:-0.00,-8.45,-103.57	./.	./.	0/0:1:1,0:23:-0.01,-1.75,-3.59	1/1:26:1,25:40:-77.06,-5.68,-0.00	./.	./.	0/0:1:1,0:23:-0.01,-1.75,-3.59	1/1:42:1,41:40:-128.66,-10.49,-0.00	0/0:22:22,0:40:-0.00,-8.06,-71.32	./.	1/1:29:0,29:40:-93.18,-9.81,-0.00	./.	0/1:39:23,16:40:-38.43,0.00,-61.37	0/0:2:2,0:26:-0.00,-2.05,-6.81	0/0:2:2,0:26:-0.00,-2.05,-6.81	0/0:1:1,0:23:-0.01,-1.75,-3.59	./.	./.	0/0:37:37,0:40:-0.00,-12.57,-119.70	1/1:21:0,21:40:-67.38,-7.40,-0.00
420	19	.	T	C	.	PASS	NS=88;AF=0.438	GT:DP:AD:GQ:GL	1/1:42:0,42:40:-195.04,-13.19,-0.00	1/1:40:0,40:40:-185.74,-12.58,-0.00	1/1:27:0,27:40:-125.34,-8.67,-0.00	1/1:35:0,35:40:-162.51,-11.08,-0.00	1/1:24:0,24:40:-111.40,-7.77,-0.00	1/1:27:0,27:40:-125.34,-8.67,-0.00	1/1:29:0,29:40:-134.63,-9.27,-0.00	1/1:20:0,20:40:-92.81,-6.56,-0.00	1/1:26:0,26:40:-120.69,-8.37,-0.00	1/1:24:0,24:40:-111.40,-7.77,-0.00	1/1:32:0,32:40:-148.57,-10.18,-0.00	1/1:31:0,31:40:-143.92,-9.87,-0.00	0/1:18:7,11:40:-45.03,0.00,-26.57	0/1:29:3,26:40:-111.42,-0.00,-4.67	1/1:26:0,26:40:-120.69,-8.37,-0.00	0/1:35:15,20:40:-81.73,0.00,-58.62	0/1:31:19,12:40:-45.76,0.00,-78.41	1/1:30:0,30:40:-139.28,-9.57,-0.00	1/1:31:0,31:40:-143.92,-9.87,-0.00	1/1:26:0,26:40:-120.69,-8.37,-0.00	1/1:38:0,38:40:-176.45,-11.98,-0.00	1/1:34:0,34:40:-157.86,-10.78,-0.00	1/1:37:1,36:40:-162.51,-7.03,-0.00	1/1:30:0,30:40:-139.28,-9.57,-0.00	1/1:29:0,29:40:-134.63,-9.27,-0.00	1/1:31:0,31:40:-143.92,-9.87,-0.00	1/1:39:0,39:40:-181.10,-12.28,-0.00	1/1:25:0,25:40:-116.04,-8.07,-0.00	1/1:30:1,29:40:-129.98,-4.93,-0.00	1/1:31:0,31:40:-143.92,-9.87,-0.00	0/1:20:4,16:40:-67.66,-0.00,-12.02	1/1:43:0,43:40:-199.68,-13.49,-0.00	1/1:24:0,24:40:-111.40,-7.77,-0.00	1/1:25:0,25:40:-116.04,-8.07,-0.00	0/1:32:12,20:40:-82.63,0.00,-45.59	1/1:15:0,15:40:-69.57,-5.06,-0.00	1/1:12:0,12:40:-55.63,-4.16,-0.00	0/1:29:10,19:40:-78.89,0.00,-37.19	0/1:16:4,12:40:-50.27,-0.00,-13.23	1/1:25:0,25:40:-116.04,-8.07,-0.00	0/0:29:29,0:40:-0.00,-9.40,-134.88
434	31	.	A	T	.	PASS	NS=89;AF=0.371	GT:DP:AD:GQ:GL	0/1:38:27,11:40:-22.15,0.00,-72.13	1/1:22:0,22:40:-68.11,-6.97,-0.00	0/1:39:22,17:40:-40.50,0.00,-56.29	./.	0/1:54:17,35:40:-92.53,0.00,-36.84	./.	0/0:29:29,0:40:-0.00,-9.32,-90.38	0/1:25:6,19:40:-50.92,-0.00,-10.78	0/0:42:42,0:40:-0.00,-13.23,-130.78	0/1:26:11,15:40:-38.19,0.00,-26.02	1/1:32:1,31:40:-92.98,-6.86,-0.00	1/1:52:0,52:40:-161.34,-15.99,-0.00	1/1:47:0,47:40:-145.81,-14.48,-0.00	1/1:32:0,32:40:-99.19,-9.97,-0.00	1/1:43:0,43:40:-133.38,-13.28,-0.00	1/1:43:0,43:40:-133.38,-13.28,-0.00	1/1:40:1,39:40:-117.84,-9.27,-0.00	1/1:39:0,39:40:-120.94,-12.08,-0.00	1/1:46:0,46:40:-142.70,-14.18,-0.00	1/1:30:0,30:40:-92.98,-9.37,-0.00	1/1:42:0,42:40:-130.27,-12.98,-0.00	1/1:41:0,41:40:-127.16,-12.68,-0.00	1/1:33:0,33:40:-102.30,-10.27,-0.00	1/1:39:0,39:40:-120.94,-12.08,-0.00	1/1:43:0,43:40:-133.38,-13.28,-0.00	1/1:5:0,5:24:-15.29,-1.86,-0.01	1/1:50:0,50:40:-155.13,-15.39,-0.00	1/1:30:0,30:40:-92.98,-9.37,-0.00	0/1:49:25,24:40:-59.25,0.00,-62.61	1/1:40:0,40:40:-124.05,-12.38,-0.00	1/1:39:1,38:40:-114.73,-8.97,-0.00	0/1:41:20,21:40:-52.33,0.00,-49.47	0/0:60:60,0:40:0.00,-18.65,-186.71	1/1:38:0,38:40:-117.84,-11.78,-0.00	1/1:46:0,46:40:-142.70,-14.18,-0.00	1/1:29:0,29:40:-89.87,-9.07,-0.00	1/1:27:0,27:40:-83.65,-8.47,-0.00	1/1:44:0,44:40:-136.48,-13.58,-0.00	0/1:37:18,19:40:-47.32,0.00,-44.46	1/1:40:0,40:40:-124.05,-12.38,-0.00	0/1:36:9,27:40:-72.48,0.00,-16.79
513	42	.	C	G	.	PASS	NS=91;AF=0.473	GT:DP:AD:GQ:GL	1/1:50:0,50:40:-166.17,-16.58,0.00	1/1:37:0,37:40:-122.95,-12.67,-0.00	1/1:29:0,29:40:-96.36,-10.27,-0.00	1/1:40:0,39:40:-129.60,-13.27,-0.00	1/1:50:0,50:40:-166.17,-16.58,0.00	1/1:28:0,28:40:-93.04,-9.96,-0.00	1/1:20:0,20:40:-66.44,-7.56,-0.00	1/1:37:1,36:40:-116.31,-9.35,-0.00	1/1:34:0,34:40:-112.98,-11.77,-0.00	1/1:34:2,32:40:-99.68,-5.12,-0.00	1/1:25:0,25:40:-83.06,-9.06,-0.00	1/1:38:0,38:40:-126.28,-12.97,-0.00	1/1:42:0,42:40:-139.58,-14.18,-0.00	1/1:47:0,47:40:-156.20,-15.68,-0.00	1/1:38:0,38:40:-126.28,-12.97,-0.00	1/1:37:0,37:40:-122.95,-12.67,-0.00	1/1:41:0,41:40:-136.25,-13.87,-0.00	1/1:30:0,30:40:-99.68,-10.57,-0.00	1/1:22:0,22:40:-73.09,-8.16,-0.00	1/1:34:0,34:40:-112.98,-11.77,-0.00	1/1:37:0,37:40:-122.95,-12.67,-0.00	1/1:37:0,37:40:-122.95,-12.67,-0.00	1/1:41:1,40:40:-129.60,-10.55,-0.00	1/1:35:0,35:40:-116.31,-12.07,-0.00	1/1:29:1,28:40:-89.71,-6.94,-0.00	1/1:17:0,17:40:-56.47,-6.66,-0.00	1/1:25:0,25:40:-83.06,-9.06,-0.00	1/1:58:0,58:40:-192.76,-18.99,0.00	1/1:45:1,44:40:-142.90,-11.75,-0.00	1/1:53:0,53:40:-176.14,-17.48,0.00	1/1:42:0,42:40:-139.58,-14.18,-0.00	1/1:27:0,27:40:-89.71,-9.66,-0.00	1/1:36:0,36:40:-119.63,-12.37,-0.00	1/1:33:0,33:40:-109.66,-11.47,-0.00	1/1:50:0,50:40:-166.17,-16.58,0.00	1/1:20:0,20:40:-66.44,-7.56,-0.00	1/1:43:1,42:40:-136.25,-11.15,-0.00	1/1:37:1,36:40:-116.31,-9.35,-0.00	1/1:48:1,47:40:-152.87,-12.66,-0.00	1/1:35:2,33:40:-103.01,-5.42,-0.00	1/1:31:0,31:40:-103.01,-10.87,-0.00
889	19	.	T	C	.	PASS	NS=77;AF=0.448	GT:DP:AD:GQ:GL	0/1:11:6,5:40:-17.00,0.00,-21.30	1/1:4:0,4:23:-16.69,-1.78,-0.01	1/1:10:0,10:40:-41.88,-3.58,-0.00	./.	1/1:6:0,6:30:-25.09,-2.38,-0.00	0/1:11:2,9:40:-33.79,-0.00,-4.51	./.	0/1:14:11,3:40:-7.70,-0.00,-41.39	1/1:8:0,8:36:-33.48,-2.98,-0.00	1/1:9:0,9:39:-37.68,-3.28,-0.00	1/1:18:1,17:23:-67.07,-1.80,-0.01	1/1:6:0,6:30:-25.09,-2.38,-0.00	1/1:9:0,9:39:-37.68,-3.28,-0.00	1/1:5:0,5:27:-20.89,-2.08,-0.00	1/1:16:0,16:40:-67.06,-5.39,-0.00	1/1:18:0,18:40:-75.46,-5.99,-0.00	0/1:11:4,7:40:-25.40,-0.00,-12.91	1/1:9:0,9:39:-37.68,-3.28,-0.00	1/1:6:0,6:30:-25.09,-2.38,-0.00	1/1:10:0,10:40:-41.88,-3.58,-0.00	1/1:9:0,9:39:-37.68,-3.28,-0.00	1/1:15:0,15:40:-62.87,-5.09,-0.00	1/1:16:0,16:40:-67.06,-5.39,-0.00	1/1:10:0,10:40:-41.88,-3.58,-0.00	1/1:14:0,14:40:-58.67,-4.79,-0.00	./.	1/1:8:0,8:36:-33.48,-2.98,-0.00	1/1:7:0,7:33:-29.28,-2.68,-0.00	0/1:9:1,8:13:-30.25,-0.05,-0.97	1/1:13:0,13:40:-54.47,-4.49,-0.00	1/1:11:0,11:40:-46.07,-3.88,-0.00	1/1:10:0,10:40:-41.88,-3.58,-0.00	0/1:11:5,6:40:-21.20,0.00,-17.11	1/1:7:0,7:33:-29.28,-2.68,-0.00	0/0:11:11,0:40:-0.00,-3.99,-46.28	0/1:19:13,6:40:-18.79,0.00,-48.28	./.	1/1:10:0,10:40:-41.88,-3.58,-0.00	1/1:17:0,17:40:-71.26,-5.69,-0.00	1/1:19:1,18:27:-71.27,-2.10,-0.00	1/1:8:0,8:36:-33.48,-2.98,-0.00
975	16	.	G	A	.	PASS	NS=88;AF=0.472	GT:DP:AD:GQ:GL	0/0:38:38,0:40:-0.00,-12.09,-145.74	0/0:32:32,0:40:-0.00,-10.29,-122.73	0/0:50:50,0:40:-0.00,-15.70,-191.75	0/0:53:53,0:40:0.00,-16.61,-203.25	0/0:43:43,0:40:-0.00,-13.60,-164.91	0/0:42:42,0:40:-0.00,-13.30,-161.07	0/0:38:38,0:40:-0.00,-12.09,-145.74	0/0:40:40,0:40:-0.00,-12.69,-153.41	0/0:38:38,0:40:-0.00,-12.09,-145.74	0/0:31:31,0:40:-0.00,-9.98,-118.90	0/0:45:45,0:40:-0.00,-14.20,-172.58	0/0:48:48,0:40:-0.00,-15.10,-184.08	0/0:47:47,0:40:-0.00,-14.80,-180.24	0/0:29:29,0:40:-0.00,-9.38,-111.23	0/0:48:48,0:40:-0.00,-15.10,-184.08	0/0:37:37,0:40:-0.00,-11.79,-141.90	0/0:44:44,0:40:-0.00,-13.90,-168.74	0/0:35:35,0:40:-0.00,-11.19,-134.24	0/0:52:52,0:40:0.00,-16.30,-199.41	0/0:38:38,0:40:-0.00,-12.09,-145.74	0/0:52:52,0:40:0.00,-16.30,-199.41	0/0:47:47,0:40:-0.00,-14.80,-180.24	0/0:42:42,0:40:-0.00,-13.30,-161.07	0/0:44:44,0:40:-0.00,-13.90,-168.74	0/0:31:31,0:40:-0.00,-9.98,-118.90	0/0:12:12,0:40:-0.00,-4.27,-46.05	0/0:27:27,0:40:-0.00,-8.78,-103.56	0/0:23:22,1:40:-0.00,-3.74,-80.56	0/0:62:62,0:40:0.00,-19.31,-237.76	0/0:48:48,0:40:-0.00,-15.10,-184.08	0/0:52:52,0:40:0.00,-16.30,-199.41	0/0:47:47,0:40:-0.00,-14.80,-180.24	0/1:37:16,21:40:-68.73,0.00,-49.60	0/0:46:45,1:40:-0.00,-10.66,-168.74	0/0:38:38,0:40:-0.00,-12.09,-145.74	0/0:67:64,3:40:-0.00,-9.32,-233.92	0/0:54:54,0:40:0.00,-16.91,-207.08	0/0:54:54,0:40:0.00,-16.91,-207.08	0/0:40:39,0:40:-0.00,-12.39,-149.57	0/0:44:44,0:40:-0.00,-13.90,-168.74	0/0:36:36,0:40:-0.00,-11.49,-138.07
981	44	.	G	C	.	PASS	NS=82;AF=0.372	GT:DP:AD:GQ:GL	1/1:21:0,21:40:-59.64,-6.73,-0.00	1/1:20:0,20:40:-56.78,-6.43,-0.00	1/1:20:0,20:40:-56.78,-6.43,-0.00	1/1:13:0,13:40:-36.82,-4.32,-0.00	1/1:17:0,17:40:-48.23,-5.52,-0.00	1/1:18:0,18:40:-51.08,-5.83,-0.00	1/1:16:0,16:40:-45.38,-5.22,-0.00	1/1:12:0,12:40:-33.97,-4.02,-0.00	1/1:18:0,18:40:-51.08,-5.83,-0.00	./.	0/1:19:9,9:40:-19.59,0.00,-19.84	1/1:14:1,13:23:-33.98,-1.78,-0.01	1/1:13:0,13:40:-36.82,-4.32,-0.00	1/1:14:0,14:40:-39.68,-4.62,-0.00	1/1:12:0,12:40:-33.97,-4.02,-0.00	1/1:10:0,10:40:-28.27,-3.42,-0.00	1/1:19:1,18:39:-48.23,-3.27,-0.00	0/1:16:5,11:40:-25.90,-0.00,-9.03	0/1:25:13,12:40:-26.05,0.00,-29.14	1/1:17:0,17:40:-48.23,-5.52,-0.00	0/0:25:23,2:31:-0.00,-2.47,-60.12	1/1:17:0,17:40:-48.23,-5.52,-0.00	0/1:19:5,14:40:-33.55,-0.00,-8.13	0/1:16:12,4:40:-5.94,-0.00,-28.99	0/1:10:4,6:40:-13.44,-0.00,-7.98	./.	1/1:19:0,19:40:-53.93,-6.13,-0.00	0/1:13:4,9:40:-21.10,-0.00,-7.08	0/0:9:9,0:40:-0.00,-3.37,-25.91	./.	0/1:21:10,11:40:-24.40,0.00,-21.79	0/0:26:26,0:40:-0.00,-8.47,-74.38	./.	1/1:17:0,17:40:-48.23,-5.52,-0.00	./.	1/1:15:0,15:40:-42.53,-4.92,-0.00	1/1:19:0,19:40:-53.93,-6.13,-0.00	1/1:9:0,9:38:-25.42,-3.12,-0.00	1/1:29:0,29:40:-82.45,-9.13,-0.00	1/1:13:0,13:40:-36.82,-4.32,-0.00	0/1:18:7,11:40:-25.30,-0.00,-14.13
1118	8	.	A	C	.	PASS	NS=90;AF=0.417	GT:DP:AD:GQ:GL	0/0:32:17,0:40:-0.00,-5.75,-36.84	1/1:21:0,12:40:-25.72,-4.10,-0.00	0/1:30:18,12:40:-16.26,0.00,-29.37	1/1:41:1,39:40:-81.81,-10.28,-0.00	1/1:38:0,26:40:-55.92,-8.27,-0.00	1/1:42:0,39:40:-83.97,-12.14,-0.00	1/1:47:0,47:40:-101.23,-14.53,-0.00	0/1:34:24,10:40:-10.76,-0.00,-41.12	1/1:36:1,35:40:-73.18,-9.09,-0.00	1/1:41:0,41:40:-88.28,-12.74,-0.00	1/1:42:0,42:40:-90.44,-13.04,-0.00	1/1:34:0,34:40:-73.18,-10.65,-0.00	1/1:43:0,43:40:-92.60,-13.33,-0.00	1/1:42:0,42:40:-90.44,-13.04,-0.00	1/1:28:0,28:40:-60.24,-8.86,-0.00	1/1:28:0,28:40:-60.24,-8.86,-0.00	1/1:34:1,33:40:-68.87,-8.49,-0.00	1/1:32:1,31:40:-64.55,-7.90,-0.00	1/1:27:0,27:40:-58.08,-8.57,-0.00	1/1:30:0,30:40:-64.55,-9.46,-0.00	1/1:36:0,36:40:-77.50,-11.25,-0.00	0/1:49:33,16:40:-19.23,0.00,-56.07	0/1:41:30,11:40:-10.83,-0.00,-51.98	0/1:26:10,16:40:-26.08,-0.00,-13.31	1/1:30:0,30:40:-64.55,-9.46,-0.00	1/1:4:0,4:23:-8.47,-1.72,-0.01	0/1:40:18,22:40:-34.86,0.00,-26.39	1/1:23:0,23:40:-49.45,-7.37,-0.00	0/1:47:24,23:40:-34.93,0.00,-37.25	0/1:43:20,23:40:-36.12,0.00,-29.81	1/1:32:0,32:40:-68.87,-10.06,-0.00	1/1:50:0,50:40:-107.70,-15.42,-0.00	1/1:42:0,42:40:-90.44,-13.04,-0.00	1/1:35:0,35:40:-75.34,-10.95,-0.00	1/1:40:0,40:40:-86.13,-12.44,-0.00	1/1:37:0,37:40:-79.65,-11.55,-0.00	1/1:31:0,31:40:-66.71,-9.76,-0.00	1/1:40:0,40:40:-86.13,-12.44,-0.00	1/1:32:0,32:40:-68.87,-10.06,-0.00	1/1:46:0,46:40:-99.07,-14.23,-0.00	0/1:34:14,20:40:-32.33,0.00,-19.55
1185	41	.	A	G	.	PASS	NS=90;AF=0.428	GT:DP:AD:GQ:GL	0/1:23:11,12:40:-48.33,-0.00,-43.79	1/1:20:0,20:40:-93.50,-6.81,-0.00	1/1:28:0,28:40:-130.96,-9.22,-0.00	1/1:45:0,45:40:-210.56,-14.34,-0.00	1/1:22:1,21:34:-93.50,-2.73,-0.00	1/1:40:0,40:40:-187.15,-12.83,-0.00	0/1:22:14,8:40:-29.90,0.00,-58.14	1/1:29:0,29:40:-135.64,-9.52,-0.00	1/1:19:1,18:24:-79.46,-1.83,-0.01	0/0:28:28,0:40:-0.00,-9.36,-131.24	1/1:43:2,41:40:-182.46,-4.37,-0.00	1/1:19:1,18:24:-79.46,-1.83,-0.01	1/1:14:0,14:40:-65.41,-5.00,-0.00	1/1:15:0,15:40:-70.09,-5.31,-0.00	1/1:24:0,24:40:-112.23,-8.01,-0.00	0/1:25:15,10:40:-38.37,0.00,-61.92	0/1:9:1,8:17:-33.85,-0.03,-1.21	1/1:24:0,24:40:-112.23,-8.01,-0.00	1/1:28:0,28:40:-130.96,-9.22,-0.00	1/1:28:0,28:40:-130.96,-9.22,-0.00	1/1:21:0,21:40:-98.19,-7.11,-0.00	1/1:29:0,29:40:-135.64,-9.52,-0.00	1/1:21:0,21:40:-98.19,-7.11,-0.00	1/1:32:0,32:40:-149.69,-10.42,-0.00	1/1:20:0,20:40:-93.50,-6.81,-0.00	1/1:15:0,15:40:-70.09,-5.31,-0.00	1/1:21:0,21:40:-98.19,-7.11,-0.00	1/1:29:0,29:40:-135.64,-9.52,-0.00	1/1:31:0,31:40:-145.01,-10.12,-0.00	1/1:23:0,23:40:-107.55,-7.71,-0.00	1/1:32:0,32:40:-149.69,-10.42,-0.00	1/1:24:0,24:40:-112.23,-8.01,-0.00	1/1:26:0,26:40:-121.60,-8.62,-0.00	1/1:21:0,21:40:-98.19,-7.11,-0.00	1/1:31:0,31:40:-145.01,-10.12,-0.00	1/1:6:0,6:32:-27.95,-2.60,-0.00	1/1:31:0,31:40:-145.01,-10.12,-0.00	1/1:34:0,34:40:-159.05,-11.03,-0.00	1/1:34:2,32:22:-140.33,-1.67,-0.01	0/1:30:14,16:40:-64.95,0.00,-55.73	1/1:14:0,14:40:-65.41,-5.00,-0.00
1626	10	.	G	A	.	PASS	NS=80;AF=0.394	GT:DP:AD:GQ:GL	0/1:27:11,16:40:-66.84,0.00,-43.88	0/1:16:8,8:40:-32.79,0.00,-33.18	0/1:28:26,2:16:-1.19,-0.03,-113.65	0/1:25:17,8:40:-30.08,0.00,-72.50	0/1:23:10,13:40:-54.03,0.00,-40.41	./.	0/1:31:16,15:40:-60.97,0.00,-66.02	0/0:19:19,0:40:-0.00,-5.47,-89.11	0/0:26:26,0:40:-0.00,-7.57,-121.80	0/1:28:17,11:40:-43.19,0.00,-71.60	0/1:29:14,15:40:-61.57,0.00,-57.29	0/0:25:25,0:40:-0.00,-7.27,-117.13	0/1:12:7,5:40:-19.99,0.00,-29.72	0/1:19:7,12:40:-50.57,0.00,-27.61	0/1:25:11,14:40:-58.10,0.00,-44.48	0/1:28:13,15:40:-61.87,0.00,-52.92	0/1:29:15,14:40:-56.90,0.00,-61.96	0/1:23:16,7:40:-26.02,0.00,-68.43	0/1:25:15,10:40:-39.42,0.00,-63.16	1/1:16:0,16:40:-74.33,-4.17,-0.00	1/1:20:0,20:40:-93.00,-5.38,-0.00	0/0:26:26,0:40:-0.00,-7.57,-121.80	0/0:30:30,0:40:-0.00,-8.78,-140.48	0/0:29:29,0:40:-0.00,-8.48,-135.81	0/1:35:19,16:40:-64.43,0.00,-78.83	0/0:5:5,0:17:-0.02,-1.28,-23.76	0/1:34:16,18:40:-74.07,0.00,-65.12	0/1:20:6,14:40:-59.61,0.00,-22.64	0/1:25:16,9:40:-34.75,0.00,-67.83	0/1:39:12,27:40:-114.59,0.00,-44.94	0/1:37:21,16:40:-63.83,0.00,-87.57	0/0:36:36,0:40:-0.00,-10.58,-168.50	1/1:29:0,29:40:-135.03,-8.09,-0.00	0/0:9:9,0:31:-0.00,-2.46,-42.42	1/1:22:0,22:40:-102.34,-5.98,-0.00	0/0:23:23,0:40:-0.00,-6.67,-107.79	0/0:26:26,0:40:-0.00,-7.57,-121.80	1/1:7:0,7:20:-32.31,-1.48,-0.01	./.	0/0:17:17,0:40:-0.00,-4.87,-79.77	0/0:31:31,0:40:-0.00,-9.08,-145.15
1629	31	.	T	C	.	PASS	NS=85;AF=0.353	GT:DP:AD:GQ:GL	0/1:15:9,6:40:-13.51,-0.00,-23.15	0/0:11:11,0:40:-0.00,-3.97,-34.55	0/1:18:4,14:40:-37.53,-0.00,-6.67	0/1:20:12,8:40:-18.24,0.00,-30.99	0/1:22:8,14:40:-36.33,0.00,-17.93	0/0:20:19,1:40:-0.00,-3.57,-56.36	0/0:22:22,0:40:-0.00,-7.28,-68.82	0/0:18:18,0:40:-0.00,-6.08,-56.36	0/1:18:11,6:40:-12.91,-0.00,-28.78	0/0:13:13,0:40:-0.00,-4.58,-40.79	1/1:21:0,21:40:-65.13,-6.69,-0.00	1/1:21:0,21:40:-65.13,-6.69,-0.00	1/1:19:0,19:40:-58.90,-6.09,-0.00	1/1:14:0,14:40:-43.33,-4.59,-0.00	1/1:17:0,17:40:-52.67,-5.49,-0.00	1/1:15:0,15:40:-46.44,-4.89,-0.00	1/1:13:1,12:16:-34.01,-1.20,-0.03	1/1:12:0,12:40:-37.09,-3.99,-0.00	1/1:21:0,21:40:-65.13,-6.69,-0.00	1/1:20:0,20:40:-62.02,-6.39,-0.00	1/1:26:0,26:40:-80.71,-8.20,-0.00	1/1:13:0,13:40:-40.21,-4.29,-0.00	1/1:21:0,21:40:-65.13,-6.69,-0.00	1/1:15:0,15:40:-46.44,-4.89,-0.00	0/1:27:8,19:40:-50.40,0.00,-16.42	./.	0/0:12:12,0:40:-0.00,-4.27,-37.67	1/1:20:0,20:40:-62.02,-6.39,-0.00	0/1:18:12,6:40:-12.61,-0.00,-31.59	1/1:12:0,12:40:-37.09,-3.99,-0.00	1/1:26:0,25:40:-77.59,-7.90,-0.00	0/1:18:9,9:40:-21.96,0.00,-22.25	1/1:24:0,24:40:-74.48,-7.60,-0.00	1/1:27:0,27:40:-83.82,-8.50,-0.00	1/1:7:0,7:31:-21.52,-2.49,-0.00	0/1:20:5,15:40:-40.05,-0.00,-9.18	1/1:8:0,8:34:-24.63,-2.79,-0.00	./.	1/1:3:0,3:18:-9.08,-1.30,-0.02	1/1:13:0,13:40:-40.21,-4.29,-0.00	1/1:22:0,22:40:-68.25,-6.99,-0.00
2016	30	.	T	A	.	PASS	NS=89;AF=0.320	GT:DP:AD:GQ:GL	0/0:41:41,0:40:-0.00,-12.95,-73.97	0/0:47:47,0:40:-0.00,-14.72,-84.75	0/0:53:53,0:40:0.00,-16.48,-95.52	0/0:63:63,0:40:-0.00,-19.43,-113.48	0/0:45:45,0:40:-0.00,-14.13,-81.15	0/0:30:30,0:40:-0.00,-9.72,-54.22	0/0:46:46,0:40:-0.00,-14.43,-82.95	0/0:53:53,0:40:0.00,-16.48,-95.52	0/0:63:63,0:40:-0.00,-19.43,-113.48	0/0:43:43,0:40:-0.00,-13.54,-77.56	1/1:40:1,39:40:-67.90,-10.52,-0.00	1/1:57:0,57:40:-102.02,-17.32,0.00	1/1:60:0,60:40:-107.41,-18.20,0.00	1/1:41:0,40:40:-71.49,-12.32,-0.00	1/1:69:0,69:40:-123.57,-20.85,0.00	1/1:26:0,26:40:-46.35,-8.20,-0.00	1/1:55:0,55:40:-98.43,-16.73,0.00	1/1:34:1,33:40:-57.12,-8.76,-0.00	1/1:64:0,64:40:-114.59,-19.38,0.00	1/1:22:0,22:40:-39.17,-7.02,-0.00	1/1:61:0,61:40:-109.20,-18.49,0.00	1/1:53:0,53:40:-94.84,-16.14,0.00	1/1:53:0,53:40:-94.84,-16.14,0.00	1/1:68:1,67:40:-118.18,-18.76,0.00	./.	0/1:49:25,24:40:-27.79,0.00,-29.93	0/1:54:22,32:40:-40.69,-0.00,-23.07	1/1:23:0,23:40:-40.96,-7.32,-0.00	0/1:58:26,32:40:-39.51,0.00,-29.08	1/1:59:0,59:40:-105.61,-17.91,0.00	1/1:33:0,33:40:-58.92,-10.26,-0.00	1/1:49:0,49:40:-87.65,-14.96,-0.00	1/1:24:0,24:40:-42.76,-7.61,-0.00	1/1:46:0,46:40:-82.26,-14.08,-0.00	1/1:35:0,35:40:-62.51,-10.85,-0.00	1/1:10:0,10:40:-17.62,-3.49,-0.00	0/1:62:37,25:40:-25.76,0.00,-47.66	1/1:63:0,63:40:-112.79,-19.08,0.00	1/1:18:0,18:40:-31.98,-5.85,-0.00	1/1:55:0,55:40:-98.43,-16.73,0.00	1/1:30:0,30:40:-53.53,-9.38,-0.00
2062	73	.	C	T	.	PASS	NS=90;AF=0.489	GT:DP:AD:GQ:GL	0/0:29:29,0:40:-0.00,-9.43,-110.72	0/0:64:64,0:40:0.00,-19.97,-244.30	0/0:36:36,0:40:-0.00,-11.54,-137.43	0/0:48:48,0:40:-0.00,-15.15,-183.24	0/0:39:39,0:40:-0.00,-12.44,-148.88	0/0:35:35,0:40:-0.00,-11.24,-133.62	0/0:34:34,0:40:-0.00,-10.94,-129.80	0/0:35:35,0:40:-0.00,-11.24,-133.62	0/0:50:50,0:40:-0.00,-15.75,-190.87	0/0:33:31,2:36:-0.00,-3.00,-110.72	0/0:50:50,0:40:-0.00,-15.75,-190.87	0/0:30:29,1:40:-0.00,-5.92,-106.90	0/0:34:34,0:40:-0.00,-10.94,-129.80	0/1:35:16,19:40:-61.28,0.00,-49.86	0/0:43:42,1:40:-0.00,-9.83,-156.52	0/0:26:26,0:40:-0.00,-8.53,-99.27	0/0:30:30,0:40:-0.00,-9.73,-114.53	0/0:34:34,0:40:-0.00,-10.94,-129.80	0/0:47:47,0:40:-0.00,-14.85,-179.42	0/0:39:38,0:40:-0.00,-12.14,-145.07	0/0:48:48,0:40:-0.00,-15.15,-183.24	0/0:46:46,0:40:-0.00,-14.55,-175.60	0/0:32:32,0:40:-0.00,-10.34,-122.17	0/0:43:43,0:40:-0.00,-13.65,-164.15	0/0:42:42,0:40:-0.00,-13.35,-160.33	0/0:41:41,0:40:-0.00,-13.04,-156.52	0/0:56:56,0:40:0.00,-17.56,-213.77	0/0:39:38,1:40:-0.00,-8.63,-141.25	0/0:42:42,0:40:-0.00,-13.35,-160.33	0/0:40:40,0:40:-0.00,-12.74,-152.70	0/0:46:46,0:40:-0.00,-14.55,-175.60	0/0:50:50,0:40:-0.00,-15.75,-190.87	0/0:31:31,0:40:-0.00,-10.03,-118.35	0/0:25:25,0:40:-0.00,-8.23,-95.45	0/0:57:57,0:40:0.00,-17.86,-217.59	0/0:3:3,0:21:-0.01,-1.62,-11.49	0/0:25:25,0:40:-0.00,-8.23,-95.45	0/0:46:46,0:40:-0.00,-14.55,-175.60	0/0:29:29,0:40:-0.00,-9.43,-110.72	0/0:27:27,0:40:-0.00,-8.83,-103.08	0/0:34:34,0:40:-0.00,-10.94,-129.80
2082	37	.	A	G	.	PASS	NS=82;AF=0.500	GT:DP:AD:GQ:GL	0/1:31:18,13:40:-40.83,0.00,-59.43	0/1:61:42,19:40:-54.06,0.00,-139.46	0/1:53:37,16:40:-45.34,0.00,-123.31	0/1:67:38,29:40:-89.36,0.00,-122.81	0/1:79:45,34:40:-104.31,0.00,-145.17	0/1:66:40,26:40:-78.53,0.00,-130.53	0/1:54:32,22:40:-67.30,0.00,-104.46	0/1:69:34,35:40:-111.03,0.00,-107.37	0/1:65:35,30:40:-93.68,0.00,-112.28	0/1:40:22,18:40:-56.67,0.00,-71.56	0/1:71:36,35:40:-110.43,0.00,-114.18	0/1:44:23,21:40:-66.60,0.00,-74.07	0/1:42:11,31:40:-104.31,0.00,-30.14	0/1:58:31,27:40:-84.65,0.00,-99.54	0/1:39:16,23:40:-75.53,0.00,-49.60	0/1:41:20,21:40:-67.50,0.00,-63.84	0/1:62:42,20:40:-57.47,0.00,-139.16	0/1:49:34,15:40:-42.83,0.00,-113.38	0/1:52:31,21:40:-64.19,0.00,-101.35	0/1:59:36,23:40:-69.51,0.00,-117.80	0/1:69:45,24:40:-70.21,0.00,-148.18	0/1:60:30,30:40:-95.18,0.00,-95.23	0/1:63:35,28:40:-86.86,0.00,-112.88	0/1:54:29,25:40:-78.43,0.00,-93.33	0/1:81:28,53:40:-174.21,0.00,-81.49	0/1:32:23,9:40:-25.68,0.00,-77.68	0/1:112:64,48:40:-146.33,0.00,-205.75	0/1:55:32,23:40:-70.71,0.00,-104.16	0/1:60:21,39:40:-128.58,0.00,-61.83	0/1:54:37,17:40:-48.75,0.00,-123.01	0/1:88:61,27:40:-75.62,0.00,-201.84	0/1:54:26,28:40:-89.57,0.00,-82.19	0/1:44:26,18:40:-55.47,0.00,-85.20	0/1:66:32,34:40:-108.22,0.00,-100.85	0/1:74:46,28:40:-83.55,0.00,-150.39	0/1:71:29,42:40:-136.40,0.00,-88.21	0/1:81:36,45:40:-144.52,0.00,-111.18	0/1:78:35,43:40:-138.00,0.00,-108.37	0/1:73:40,33:40:-102.40,0.00,-128.43	0/1:69:31,38:40:-122.16,0.00,-96.23	0/1:72:36,36:40:-113.83,0.00,-113.88
2151	27	.	T	C	.	PASS	NS=87;AF=0.287	GT:DP:AD:GQ:GL	0/0:17:17,0:40:-0.00,-5.80,-77.58	0/0:22:22,0:40:-0.00,-7.30,-100.27	0/0:18:18,0:40:-0.00,-6.10,-82.11	0/0:16:16,0:40:-0.00,-5.50,-73.04	0/0:26:26,0:40:-0.00,-8.51,-118.43	0/0:25:25,0:40:-0.00,-8.21,-113.89	0/0:27:26,1:40:-0.00,-4.27,-113.89	0/0:18:18,0:40:-0.00,-6.10,-82.11	0/0:16:16,0:40:-0.00,-5.50,-73.04	0/0:22:22,0:40:-0.00,-7.30,-100.27	0/1:14:4,10:40:-40.50,-0.00,-13.67	1/1:22:1,21:30:-90.38,-2.36,-0.00	0/1:19:8,11:40:-43.53,0.00,-30.32	0/1:12:5,7:40:-27.48,0.00,-18.81	0/1:19:11,8:40:-29.91,0.00,-43.94	0/1:26:15,11:40:-41.43,-0.00,-59.99	./.	1/1:12:0,12:40:-54.06,-3.89,-0.00	1/1:17:0,17:40:-76.76,-5.39,-0.00	0/1:10:6,4:40:-14.47,-0.00,-23.95	1/1:20:0,20:40:-90.38,-6.29,-0.00	1/1:9:0,9:36:-40.45,-2.98,-0.00	1/1:14:0,14:40:-63.14,-4.49,-0.00	1/1:25:0,25:40:-113.08,-7.80,-0.00	1/1:15:0,15:40:-67.68,-4.79,-0.00	1/1:4:0,4:20:-17.76,-1.49,-0.01	1/1:11:0,11:40:-49.53,-3.58,-0.00	1/1:17:0,17:40:-76.76,-5.39,-0.00	1/1:20:0,20:40:-90.38,-6.29,-0.00	./.	1/1:25:0,25:40:-113.08,-7.80,-0.00	1/1:20:0,20:40:-90.38,-6.29,-0.00	0/1:15:6,9:40:-35.66,0.00,-22.45	1/1:20:0,20:40:-90.38,-6.29,-0.00	1/1:39:0,39:40:-176.63,-12.01,-0.00	0/1:21:11,10:40:-38.39,0.00,-43.34	1/1:16:0,16:40:-72.22,-5.09,-0.00	0/1:28:18,10:40:-36.28,0.00,-73.01	0/1:19:17,2:33:-2.68,-0.00,-71.18	1/1:18:0,18:40:-81.30,-5.69,-0.00	1/1:15:0,15:40:-67.68,-4.79,-0.00
2248	104	.	A	T	.	PASS	NS=86;AF=0.198	GT:DP:AD:GQ:GL	0/1:18:9,9:40:-23.10,0.00,-24.84	0/0:13:13,0:40:-0.00,-4.08,-43.18	./.	0/0:21:21,0:40:-0.00,-6.49,-68.68	0/0:30:30,0:40:-0.00,-9.19,-97.36	0/1:18:9,9:40:-23.10,0.00,-24.84	0/1:24:8,16:40:-43.61,0.00,-19.85	0/1:14:6,8:40:-21.12,-0.00,-16.49	0/1:11:6,5:40:-12.46,-0.00,-17.39	0/0:19:19,0:40:-0.00,-5.89,-62.30	0/0:14:14,0:40:-0.00,-4.38,-46.37	0/0:22:22,0:40:-0.00,-6.79,-71.86	0/0:34:34,0:40:-0.00,-10.40,-110.11	0/1:11:8,3:40:-6.08,-0.00,-23.76	0/1:19:10,9:40:-22.80,0.00,-27.73	0/1:25:14,11:40:-27.37,0.00,-38.68	0/1:11:4,7:40:-18.83,-0.00,-11.01	0/1:15:9,6:40:-14.44,-0.00,-25.75	0/1:16:5,11:40:-30.08,-0.00,-12.70	0/0:14:14,0:40:-0.00,-4.38,-46.37	0/0:15:15,0:40:-0.00,-4.68,-49.55	0/1:18:10,8:40:-19.91,0.00,-28.03	0/0:18:18,0:40:-0.00,-5.59,-59.12	0/0:27:27,0:40:-0.00,-8.29,-87.80	0/0:19:19,0:40:-0.00,-5.89,-62.30	./.	0/0:11:11,0:40:-0.00,-3.48,-36.80	0/0:12:12,0:40:-0.00,-3.78,-39.99	0/1:28:11,17:40:-45.59,0.00,-28.21	0/0:16:16,0:40:-0.00,-4.98,-52.74	0/1:20:8,11:40:-29.17,0.00,-21.36	0/1:14:6,8:40:-21.12,-0.00,-16.49	0/1:23:14,9:40:-21.60,0.00,-39.28	0/0:9:9,0:35:-0.00,-2.88,-30.43	0/0:21:21,0:40:-0.00,-6.49,-68.68	0/0:13:13,0:40:-0.00,-4.08,-43.18	0/1:31:15,16:40:-41.50,0.00,-40.06	0/1:13:7,6:40:-15.04,0.00,-19.97	0/1:22:10,12:40:-31.46,0.00,-26.83	0/1:21:15,6:40:-12.64,-0.00,-43.07	0/0:18:18,0:40:-0.00,-5.59,-59.12
2348	13	.	G	A	.	PASS	NS=83;AF=0.367	GT:DP:AD:GQ:GL	0/1:16:8,8:33:-2.71,-0.00,-2.96	1/1:25:6,19:17:-12.08,-1.25,-0.03	0/0:14:14,0:40:-0.00,-4.35,-13.49	0/1:26:17,9:16:-1.15,-0.03,-8.96	0/1:34:20,14:40:-3.81,-0.00,-9.73	0/0:35:35,0:40:-0.00,-9.69,-33.36	0/0:32:32,0:40:-0.00,-8.93,-30.52	0/1:21:10,11:40:-4.28,-0.00,-3.58	0/0:21:21,0:40:-0.00,-6.13,-20.11	0/1:16:6,10:15:-4.64,-0.04,-1.10	1/1:32:0,32:40:-30.03,-8.68,-0.00	1/1:27:0,27:40:-25.30,-7.41,-0.00	1/1:24:0,24:40:-22.46,-6.65,-0.00	1/1:25:0,25:40:-23.41,-6.90,-0.00	1/1:18:0,18:40:-16.79,-5.12,-0.00	1/1:31:0,31:40:-29.09,-8.43,-0.00	1/1:19:0,19:40:-17.73,-5.38,-0.00	1/1:20:0,11:40:-10.17,-3.34,-0.00	1/1:26:0,9:35:-8.27,-2.83,-0.00	1/1:24:0,15:40:-13.95,-4.36,-0.00	1/1:20:0,20:40:-18.68,-5.63,-0.00	./.	1/1:22:0,22:40:-20.57,-6.14,-0.00	1/1:28:0,28:40:-26.25,-7.67,-0.00	1/1:24:0,7:29:-6.38,-2.33,-0.00	1/1:4:0,4:21:-3.55,-1.57,-0.01	1/1:35:0,35:40:-32.87,-9.45,-0.00	1/1:22:0,22:40:-20.57,-6.14,-0.00	1/1:33:0,33:40:-30.98,-8.94,-0.00	0/0:27:16,0:40:-0.00,-4.86,-15.38	1/1:31:0,31:40:-29.09,-8.43,-0.00	1/1:25:0,8:32:-7.33,-2.58,-0.00	1/1:31:0,31:40:-29.09,-8.43,-0.00	1/1:23:0,23:40:-21.52,-6.39,-0.00	0/0:20:2,0:18:-0.02,-1.32,-2.16	./.	1/1:8:0,6:26:-5.44,-2.07,-0.00	1/1:23:0,23:40:-21.52,-6.39,-0.00	0/1:24:9,15:24:-7.31,-0.01,-1.87	./.	1/1:22:0,21:40:-19.63,-5.89,-0.00
2673	67	.	G	C	.	PASS	NS=89;AF=0.410	GT:DP:AD:GQ:GL	0/1:41:20,21:40:-65.70,0.00,-62.12	1/1:47:0,47:40:-175.79,-14.56,-0.00	1/1:36:0,36:40:-134.61,-11.25,-0.00	1/1:55:2,53:40:-190.76,-9.48,-0.00	1/1:40:0,40:40:-149.58,-12.45,-0.00	0/1:32:18,14:40:-42.20,0.00,-57.34	1/1:29:1,28:40:-100.91,-5.40,-0.00	0/1:35:17,18:40:-56.27,0.00,-52.70	0/1:35:12,23:40:-74.99,0.00,-33.98	1/1:34:1,33:40:-119.63,-6.90,-0.00	1/1:24:0,24:40:-89.68,-7.64,-0.00	0/1:28:12,16:40:-50.89,0.00,-36.08	./.	1/1:31:1,30:40:-108.40,-6.00,-0.00	1/1:30:0,30:40:-112.15,-9.44,-0.00	1/1:20:0,20:40:-74.71,-6.43,-0.00	0/1:28:9,19:40:-62.12,0.00,-24.85	1/1:37:0,37:40:-138.35,-11.55,-0.00	1/1:26:0,26:40:-97.17,-8.24,-0.00	1/1:32:0,32:40:-119.63,-10.05,-0.00	1/1:51:0,51:40:-190.76,-15.76,-0.00	1/1:46:0,46:40:-172.05,-14.26,-0.00	0/1:43:20,23:40:-72.58,0.00,-61.52	0/1:45:26,19:40:-57.01,0.00,-83.38	1/1:27:0,27:40:-100.91,-8.54,-0.00	1/1:45:0,45:40:-168.30,-13.96,-0.00	0/1:34:13,21:40:-67.81,0.00,-38.02	1/1:29:0,29:40:-108.40,-9.14,-0.00	1/1:41:0,41:40:-153.33,-12.75,-0.00	1/1:23:0,23:40:-85.94,-7.34,-0.00	1/1:39:0,39:40:-145.84,-12.15,-0.00	0/1:40:22,18:40:-54.77,0.00,-69.91	1/1:18:0,18:40:-67.22,-5.83,-0.00	1/1:38:0,38:40:-142.10,-11.85,-0.00	1/1:25:0,25:40:-93.43,-7.94,-0.00	1/1:7:0,7:31:-26.04,-2.52,-0.00	1/1:48:0,48:40:-179.53,-14.86,-0.00	1/1:25:0,25:40:-93.43,-7.94,-0.00	0/1:45:22,23:40:-71.98,0.00,-68.40	1/1:42:0,42:40:-157.07,-13.05,-0.00	1/1:29:1,28:40:-100.91,-5.40,-0.00
2908	22	.	C	A	.	PASS	NS=81;AF=0.438	GT:DP:AD:GQ:GL	0/0:14:14,0:40:-0.00,-4.84,-49.29	0/0:32:32,0:40:-0.00,-10.26,-112.51	./.	0/0:22:22,0:40:-0.00,-7.25,-77.39	0/0:50:50,0:40:-0.00,-15.67,-175.73	0/0:14:14,0:40:-0.00,-4.84,-49.29	0/0:27:27,0:40:-0.00,-8.75,-94.95	0/0:25:25,0:40:-0.00,-8.15,-87.92	0/0:35:35,0:40:-0.00,-11.16,-123.05	0/0:16:16,0:40:-0.00,-5.44,-56.31	0/0:50:50,0:40:-0.00,-15.67,-175.73	./.	0/0:21:21,0:40:-0.00,-6.95,-73.87	0/0:30:30,0:40:-0.00,-9.65,-105.49	0/0:28:28,0:40:-0.00,-9.05,-98.46	0/0:19:19,0:40:-0.00,-6.35,-66.85	0/0:17:17,0:40:-0.00,-5.74,-59.83	0/0:20:20,0:40:-0.00,-6.65,-70.36	0/0:25:25,0:40:-0.00,-8.15,-87.92	./.	0/0:28:28,0:40:-0.00,-9.05,-98.46	0/0:26:26,0:40:-0.00,-8.45,-91.44	0/0:37:36,1:40:-0.00,-8.25,-123.05	0/0:28:28,0:40:-0.00,-9.05,-98.46	0/0:13:13,0:40:-0.00,-4.54,-45.78	0/0:6:6,0:30:-0.00,-2.44,-21.19	0/0:28:28,0:40:-0.00,-9.05,-98.46	0/0:36:36,0:40:-0.00,-11.46,-126.56	0/0:38:38,0:40:-0.00,-12.06,-133.58	0/0:29:29,0:40:-0.00,-9.35,-101.97	0/0:47:47,0:40:-0.00,-14.77,-165.20	0/0:29:29,0:40:-0.00,-9.35,-101.97	0/0:26:26,0:40:-0.00,-8.45,-91.44	0/0:53:53,0:40:-0.00,-16.58,-186.27	0/0:24:24,0:40:-0.00,-7.85,-84.41	0/0:45:45,0:40:-0.00,-14.17,-158.17	0/0:39:39,0:40:-0.00,-12.36,-137.10	0/0:18:18,0:40:-0.00,-6.04,-63.34	0/0:21:21,0:40:-0.00,-6.95,-73.87	0/0:26:26,0:40:-0.00,-8.45,-91.44	0/0:27:27,0:40:-0.00,-8.75,-94.95
3018	33	.	C	G	.	PASS	NS=76;AF=0.105	GT:DP:AD:GQ:GL	0/1:18:16,2:34:-2.81,-0.00,-65.39	0/0:12:12,0:40:-0.00,-4.11,-53.86	0/0:17:17,0:40:-0.00,-5.61,-75.67	0/0:18:18,0:40:-0.00,-5.91,-80.03	0/0:11:11,0:40:-0.00,-3.81,-49.50	./.	0/0:19:19,0:40:-0.00,-6.21,-84.39	0/0:10:10,0:40:-0.00,-3.51,-45.14	0/0:6:6,0:29:-0.00,-2.30,-27.71	0/1:9:8,1:16:-1.19,-0.03,-33.25	0/0:16:16,0:40:-0.00,-5.31,-71.31	0/0:7:7,0:32:-0.00,-2.60,-32.06	0/0:7:7,0:32:-0.00,-2.60,-32.06	0/0:7:7,0:32:-0.00,-2.60,-32.06	0/1:16:2,14:40:-55.73,-0.00,-4.95	0/0:14:14,0:40:-0.00,-4.71,-62.58	0/0:18:18,0:40:-0.00,-5.91,-80.03	0/0:20:20,0:40:-0.00,-6.52,-88.75	0/0:12:12,0:40:-0.00,-4.11,-53.86	0/0:12:12,0:40:-0.00,-4.11,-53.86	0/0:6:6,0:29:-0.00,-2.30,-27.71	0/0:15:15,0:40:-0.00,-5.01,-66.95	./.	./.	0/0:16:16,0:40:-0.00,-5.31,-71.31	./.	0/0:11:11,0:40:-0.00,-3.81,-49.50	0/0:8:8,0:35:-0.00,-2.90,-36.42	0/0:14:14,0:40:-0.00,-4.71,-62.58	0/1:13:5,8:40:-30.47,0.00,-18.93	0/1:16:10,6:40:-20.85,0.00,-39.83	0/0:19:19,0:40:-0.00,-6.21,-84.39	0/0:12:12,0:40:-0.00,-4.11,-53.86	0/0:12:12,0:40:-0.00,-4.11,-53.86	0/1:8:4,4:40:-14.54,-0.00,-16.08	0/0:18:18,0:40:-0.00,-5.91,-80.03	0/0:19:19,0:40:-0.00,-6.21,-84.39	0/1:12:9,3:40:-8.97,-0.00,-36.68	0/0:15:15,0:40:-0.00,-5.01,-66.95	0/1:14:5,9:40:-34.53,0.00,-18.63	./.
3469	2	.	A	C	.	PASS	NS=77;AF=0.279	GT:DP:AD:GQ:GL	0/1:43:39,4:40:-6.66,-0.00,-178.03	0/1:37:31,6:40:-18.17,0.00,-141.02	0/0:38:38,0:40:-0.00,-11.24,-185.93	0/0:56:55,1:40:-0.00,-11.81,-263.55	0/0:33:32,1:40:-0.00,-4.89,-151.96	0/0:31:31,0:40:-0.00,-9.14,-151.96	0/1:39:32,7:40:-22.42,0.00,-145.27	0/1:27:24,3:40:-6.62,-0.00,-110.07	0/1:32:26,6:40:-19.67,0.00,-118.27	0/1:37:32,5:40:-13.32,-0.00,-145.87	0/0:35:34,1:40:-0.00,-5.49,-161.67	0/1:41:30,11:40:-41.22,0.00,-134.96	0/1:39:30,9:40:-32.12,0.00,-135.57	./.	0/1:28:26,2:20:-1.48,-0.01,-119.48	0/1:29:27,2:16:-1.20,-0.03,-124.05	0/1:41:38,3:30:-2.41,-0.00,-173.78	0/1:43:39,4:40:-6.66,-0.00,-178.03	0/1:43:33,10:40:-35.77,0.00,-148.92	./.	0/0:49:49,0:40:-0.00,-14.56,-239.29	0/0:38:36,2:21:-0.01,-1.55,-166.53	./.	0/0:36:34,2:14:-0.05,-0.99,-156.86	0/1:49:45,4:40:-4.85,-0.00,-205.33	0/1:35:26,9:40:-33.32,0.00,-117.36	0/0:32:32,0:40:-0.00,-9.44,-156.82	./.	./.	./.	0/0:48:48,0:40:-0.00,-14.25,-234.44	./.	./.	./.	0/0:39:39,0:40:-0.00,-11.55,-190.78	0/0:47:47,0:40:-0.00,-13.95,-229.59	0/0:37:37,0:40:-0.00,-10.94,-181.07	0/0:36:35,1:40:-0.00,-5.79,-166.52	./.	./.	0/1:55:42,13:40:-46.71,0.00,-188.97
3505	82	.	G	T	.	PASS	NS=91;AF=0.500	GT:DP:AD:GQ:GL	0/0:16:16,0:40:-0.00,-5.67,-58.12	0/0:54:54,0:40:0.00,-17.11,-196.17	0/0:45:45,0:40:-0.00,-14.40,-163.48	0/0:38:38,0:40:-0.00,-12.29,-138.05	0/0:49:49,0:40:-0.00,-15.61,-178.01	0/0:39:39,0:40:-0.00,-12.60,-141.68	0/0:28:28,0:40:-0.00,-9.29,-101.72	0/0:23:23,0:40:-0.00,-7.78,-83.55	0/0:19:19,0:40:-0.00,-6.58,-69.02	0/0:19:19,0:40:-0.00,-6.58,-69.02	0/0:25:25,0:40:-0.00,-8.38,-90.82	0/0:17:17,0:40:-0.00,-5.98,-61.76	0/0:4:4,0:26:-0.00,-2.07,-14.53	0/0:27:27,0:40:-0.00,-8.98,-98.09	0/0:23:23,0:40:-0.00,-7.78,-83.55	0/0:31:31,0:40:-0.00,-10.19,-112.62	0/0:12:12,0:40:-0.00,-4.47,-43.59	0/0:23:23,0:40:-0.00,-7.78,-83.55	0/0:30:28,2:32:-0.00,-2.62,-94.45	0/0:27:27,0:40:-0.00,-8.98,-98.09	0/0:24:24,0:40:-0.00,-8.08,-87.19	0/0:26:26,0:40:-0.00,-8.68,-94.45	0/0:26:26,0:40:-0.00,-8.68,-94.45	0/0:32:32,0:40:-0.00,-10.49,-116.25	0/0:28:28,0:40:-0.00,-9.29,-101.72	0/0:10:10,0:40:-0.00,-3.87,-36.33	0/0:31:31,0:40:-0.00,-10.19,-112.62	0/0:24:24,0:40:-0.00,-8.08,-87.19	0/0:26:26,0:40:-0.00,-8.68,-94.45	0/0:23:23,0:40:-0.00,-7.78,-83.55	0/0:57:57,0:40:0.00,-18.01,-207.07	0/0:31:31,0:40:-0.00,-10.19,-112.62	0/0:20:20,0:40:-0.00,-6.88,-72.66	0/0:14:14,0:40:-0.00,-5.07,-50.86	0/0:33:33,0:40:-0.00,-10.79,-119.88	0/0:12:12,0:40:-0.00,-4.47,-43.59	0/0:41:41,0:40:-0.00,-13.20,-148.94	0/0:29:29,0:40:-0.00,-9.59,-105.35	0/0:34:34,0:40:-0.00,-11.09,-123.52	0/0:15:15,0:40:-0.00,-5.37,-54.49	0/0:14:14,0:40:-0.00,-5.07,-50.86
3601	6	.	A	G	.	PASS	NS=75;AF=0.453	GT:DP:AD:GQ:GL	1/1:4:0,4:26:-16.67,-2.07,-0.00	1/1:7:0,7:36:-29.24,-2.97,-0.00	1/1:9:0,9:40:-37.63,-3.57,-0.00	1/1:9:0,9:40:-37.63,-3.57,-0.00	1/1:6:0,6:33:-25.05,-2.67,-0.00	./.	./.	1/1:7:0,7:36:-29.24,-2.97,-0.00	1/1:7:0,7:36:-29.24,-2.97,-0.00	1/1:16:0,16:40:-66.98,-5.68,-0.00	1/1:6:0,6:33:-25.05,-2.67,-0.00	1/1:14:0,14:40:-58.59,-5.07,-0.00	0/1:13:6,7:40:-24.47,0.00,-20.38	./.	./.	1/1:4:0,4:26:-16.67,-2.07,-0.00	1/1:3:0,3:23:-12.48,-1.77,-0.01	1/1:4:0,4:26:-16.67,-2.07,-0.00	./.	./.	1/1:8:0,8:39:-33.44,-3.27,-0.00	./.	1/1:6:0,6:33:-25.05,-2.67,-0.00	1/1:8:0,8:39:-33.44,-3.27,-0.00	1/1:10:0,10:40:-41.82,-3.87,-0.00	./.	1/1:15:0,15:40:-62.78,-5.37,-0.00	1/1:6:0,6:33:-25.05,-2.67,-0.00	1/1:4:0,4:26:-16.67,-2.07,-0.00	1/1:25:0,25:40:-104.71,-8.38,-0.00	./.	1/1:5:0,5:30:-20.86,-2.37,-0.00	1/1:7:0,7:36:-29.24,-2.97,-0.00	1/1:13:0,13:40:-54.40,-4.77,-0.00	1/1:9:0,9:40:-37.63,-3.57,-0.00	1/1:5:0,5:30:-20.86,-2.37,-0.00	1/1:4:0,4:26:-16.67,-2.07,-0.00	1/1:9:0,9:40:-37.63,-3.57,-0.00	1/1:9:0,9:40:-37.63,-3.57,-0.00	1/1:8:0,8:39:-33.44,-3.27,-0.00	1/1:9:0,9:40:-37.63,-3.57,-0.00
3686	36	.	G	T	.	PASS	NS=81;AF=0.407	GT:DP:AD:GQ:GL	1/1:3:0,3:17:-7.69,-1.26,-0.02	1/1:8:0,8:34:-20.77,-2.74,-0.00	1/1:10:0,10:40:-26.02,-3.33,-0.00	1/1:6:0,6:27:-15.53,-2.14,-0.00	1/1:14:0,14:40:-36.50,-4.53,-0.00	1/1:9:0,9:37:-23.40,-3.03,-0.00	1/1:11:0,11:40:-28.64,-3.63,-0.00	1/1:5:0,5:24:-12.92,-1.84,-0.01	1/1:22:1,21:40:-52.23,-4.31,-0.00	1/1:6:0,6:27:-15.53,-2.14,-0.00	1/1:19:0,19:40:-49.61,-6.03,-0.00	0/0:19:17,2:14:-0.04,-1.03,-39.56	1/1:9:0,9:37:-23.40,-3.03,-0.00	0/1:6:3,3:40:-5.53,-0.00,-5.73	1/1:6:0,6:27:-15.53,-2.14,-0.00	0/1:9:2,7:28:-15.12,-0.00,-2.21	./.	0/1:6:4,2:36:-2.91,-0.00,-8.35	./.	1/1:9:0,9:37:-23.40,-3.03,-0.00	0/1:15:11,4:40:-5.45,-0.00,-24.00	0/1:8:6,2:29:-2.31,-0.00,-12.99	1/1:12:0,12:40:-31.26,-3.93,-0.00	1/1:8:0,8:34:-20.77,-2.74,-0.00	0/1:13:7,6:40:-11.30,-0.00,-14.11	./.	0/1:17:9,8:40:-15.34,0.00,-18.16	1/1:14:0,14:40:-36.50,-4.53,-0.00	1/1:7:0,7:30:-18.15,-2.44,-0.00	0/1:10:7,3:40:-4.33,-0.00,-15.01	1/1:15:1,14:28:-33.88,-2.22,-0.00	1/1:12:0,12:40:-31.26,-3.93,-0.00	./.	0/1:8:6,2:29:-2.31,-0.00,-12.99	1/1:12:0,12:40:-31.26,-3.93,-0.00	1/1:4:0,4:21:-10.30,-1.55,-0.01	1/1:4:0,4:21:-10.30,-1.55,-0.01	1/1:11:0,11:40:-28.64,-3.63,-0.00	1/1:10:0,10:40:-26.02,-3.33,-0.00	0/1:7:4,3:40:-5.23,-0.00,-8.05	1/1:5:0,5:24:-12.92,-1.84,-0.01
4161	36	.	G	A	.	PASS	NS=88;AF=0.392	GT:DP:AD:GQ:GL	0/1:29:15,14:40:-59.16,0.00,-64.27	0/1:29:11,18:40:-78.78,0.00,-44.65	0/1:61:25,36:40:-157.44,0.00,-103.68	1/1:36:1,35:40:-166.57,-6.51,-0.00	0/1:73:37,36:40:-153.83,0.00,-158.93	./.	0/1:41:16,25:40:-109.51,0.00,-65.56	0/0:39:38,1:40:-0.00,-7.61,-181.69	0/0:35:35,0:40:-0.00,-11.31,-171.88	0/0:39:39,0:40:-0.00,-12.52,-191.50	1/1:56:1,55:40:-264.67,-12.53,-0.00	1/1:47:0,47:40:-230.34,-14.73,-0.00	1/1:39:0,39:40:-191.10,-12.32,-0.00	1/1:45:0,45:40:-220.53,-14.12,-0.00	1/1:52:0,52:40:-254.86,-16.23,0.00	1/1:49:0,49:40:-240.15,-15.33,-0.00	1/1:46:1,45:40:-215.62,-9.52,-0.00	1/1:50:0,50:40:-245.05,-15.63,-0.00	1/1:49:0,49:40:-240.15,-15.33,-0.00	1/1:23:0,23:40:-112.62,-7.50,-0.00	1/1:59:0,59:40:-289.20,-18.34,0.00	1/1:41:0,41:40:-200.91,-12.92,-0.00	1/1:38:0,38:40:-186.19,-12.02,-0.00	1/1:52:0,52:40:-254.86,-16.23,0.00	1/1:46:0,46:40:-225.43,-14.43,-0.00	1/1:33:0,33:40:-161.67,-10.51,-0.00	1/1:54:0,54:40:-264.67,-16.83,0.00	1/1:37:0,37:40:-181.29,-11.72,-0.00	1/1:43:0,43:40:-210.72,-13.52,-0.00	1/1:50:0,50:40:-245.05,-15.63,-0.00	1/1:38:0,38:40:-186.19,-12.02,-0.00	1/1:28:0,28:40:-137.14,-9.01,-0.00	1/1:51:0,51:40:-249.96,-15.93,-0.00	1/1:46:0,46:40:-225.43,-14.43,-0.00	1/1:23:0,23:40:-112.62,-7.50,-0.00	1/1:51:1,50:40:-240.15,-11.03,-0.00	1/1:32:0,32:40:-156.76,-10.21,-0.00	1/1:52:0,52:40:-254.86,-16.23,0.00	./.	1/1:31:0,31:40:-151.86,-9.91,-0.00	1/1:38:0,38:40:-186.19,-12.02,-0.00
4208	22	.	G	A	.	PASS	NS=88;AF=0.426	GT:DP:AD:GQ:GL	0/0:25:25,0:40:-0.00,-8.21,-114.54	0/0:26:26,0:40:-0.00,-8.51,-119.12	0/0:25:25,0:40:-0.00,-8.21,-114.54	0/0:28:28,0:40:-0.00,-9.12,-128.27	0/0:10:10,0:40:-0.00,-3.70,-45.89	0/0:15:15,0:40:-0.00,-5.20,-68.77	0/0:15:15,0:40:-0.00,-5.20,-68.77	0/0:12:12,0:40:-0.00,-4.30,-55.04	0/1:20:18,2:31:-2.45,-0.00,-75.80	0/0:23:23,0:40:-0.00,-7.61,-105.39	0/0:11:11,0:40:-0.00,-4.00,-50.47	0/0:19:19,0:40:-0.00,-6.41,-87.08	0/0:10:10,0:40:-0.00,-3.70,-45.89	0/0:17:17,0:40:-0.00,-5.81,-77.93	0/0:18:18,0:40:-0.00,-6.11,-82.50	0/0:22:22,0:40:-0.00,-7.31,-100.81	0/0:25:25,0:40:-0.00,-8.21,-114.54	0/0:21:21,0:40:-0.00,-7.01,-96.23	0/0:23:23,0:40:-0.00,-7.61,-105.39	0/0:20:20,0:40:-0.00,-6.71,-91.66	0/0:13:13,0:40:-0.00,-4.60,-59.62	0/0:29:29,0:40:-0.00,-9.42,-132.85	0/0:23:23,0:40:-0.00,-7.61,-105.39	0/0:27:27,0:40:-0.00,-8.82,-123.69	0/0:11:11,0:40:-0.00,-4.00,-50.47	0/0:8:8,0:37:-0.00,-3.10,-36.74	0/0:22:22,0:40:-0.00,-7.31,-100.81	0/0:20:20,0:40:-0.00,-6.71,-91.66	0/0:25:25,0:40:-0.00,-8.21,-114.54	0/0:13:13,0:40:-0.00,-4.60,-59.62	0/0:19:19,0:40:-0.00,-6.41,-87.08	0/0:22:22,0:40:-0.00,-7.31,-100.81	0/0:24:24,0:40:-0.00,-7.91,-109.96	0/0:20:20,0:40:-0.00,-6.71,-91.66	0/0:23:23,0:40:-0.00,-7.61,-105.39	0/0:21:21,0:40:-0.00,-7.01,-96.23	0/0:20:20,0:40:-0.00,-6.71,-91.66	0/0:19:19,0:40:-0.00,-6.41,-87.08	0/0:19:19,0:40:-0.00,-6.41,-87.08	0/0:24:24,0:40:-0.00,-7.91,-109.96	0/0:17:17,0:40:-0.00,-5.81,-77.93
4251	101	.	G	A	.	PASS	NS=91;AF=0.467	GT:DP:AD:GQ:GL	1/1:12:0,12:40:-44.09,-4.96,-0.00	1/1:31:1,30:40:-106.64,-7.00,-0.00	1/1:26:1,25:40:-88.25,-5.49,-0.00	1/1:23:0,23:40:-84.57,-8.27,-0.00	1/1:34:0,34:40:-125.04,-11.58,-0.00	1/1:21:0,21:40:-77.21,-7.67,-0.00	1/1:36:0,36:40:-132.40,-12.18,-0.00	1/1:32:0,32:40:-117.68,-10.98,-0.00	1/1:22:0,22:40:-80.89,-7.97,-0.00	1/1:27:1,26:40:-91.93,-5.80,-0.00	1/1:34:0,34:40:-125.04,-11.58,-0.00	1/1:28:0,28:40:-102.96,-9.78,-0.00	1/1:19:0,19:40:-69.85,-7.07,-0.00	1/1:18:0,18:40:-66.17,-6.77,-0.00	1/1:27:0,27:40:-99.28,-9.47,-0.00	1/1:25:1,24:40:-84.57,-5.19,-0.00	1/1:28:1,27:40:-95.61,-6.10,-0.00	1/1:31:1,30:40:-106.64,-7.00,-0.00	1/1:26:0,26:40:-95.61,-9.17,-0.00	1/1:33:0,33:40:-121.36,-11.28,-0.00	0/1:40:21,19:40:-56.46,0.00,-63.88	1/1:36:0,36:40:-132.40,-12.18,-0.00	1/1:28:0,28:40:-102.96,-9.78,-0.00	1/1:23:0,23:40:-84.57,-8.27,-0.00	1/1:18:1,17:37:-58.81,-3.09,-0.00	1/1:18:0,18:40:-66.17,-6.77,-0.00	1/1:41:0,41:40:-150.80,-13.69,-0.00	1/1:22:0,22:40:-80.89,-7.97,-0.00	1/1:30:0,30:40:-110.32,-10.38,-0.00	1/1:28:0,28:40:-102.96,-9.78,-0.00	1/1:27:0,27:40:-99.28,-9.47,-0.00	1/1:26:0,26:40:-95.61,-9.17,-0.00	1/1:23:0,23:40:-84.57,-8.27,-0.00	1/1:28:0,28:40:-102.96,-9.78,-0.00	1/1:31:0,31:40:-114.00,-10.68,-0.00	1/1:32:0,32:40:-117.68,-10.98,-0.00	1/1:35:0,35:40:-128.72,-11.88,-0.00	1/1:32:0,32:40:-117.68,-10.98,-0.00	1/1:28:0,28:40:-102.96,-9.78,-0.00	1/1:27:0,27:40:-99.28,-9.47,-0.00	1/1:18:0,18:40:-66.17,-6.77,-0.00
4297	139	.	C	T	.	PASS	NS=91;AF=0.462	GT:DP:AD:GQ:GL	1/1:37:0,37:40:-117.10,-12.52,-0.00	1/1:42:0,42:40:-132.93,-14.03,-0.00	1/1:50:1,49:40:-151.93,-13.27,-0.00	1/1:59:0,59:40:-186.76,-19.14,0.00	1/1:44:1,43:40:-132.93,-11.46,-0.00	1/1:33:0,33:40:-104.43,-11.32,-0.00	1/1:37:0,37:40:-117.10,-12.52,-0.00	1/1:70:0,70:40:-221.59,-22.45,0.00	1/1:46:0,46:40:-145.59,-15.23,-0.00	1/1:37:0,37:40:-117.10,-12.52,-0.00	1/1:63:1,62:40:-193.09,-17.17,0.00	1/1:30:0,30:40:-94.93,-10.42,-0.00	1/1:29:0,29:40:-91.77,-10.12,-0.00	1/1:35:0,35:40:-110.76,-11.92,-0.00	1/1:37:0,37:40:-117.10,-12.52,-0.00	1/1:43:0,43:40:-136.10,-14.33,-0.00	1/1:63:0,63:40:-199.42,-20.34,0.00	1/1:43:0,43:40:-136.10,-14.33,-0.00	1/1:37:0,37:40:-117.10,-12.52,-0.00	1/1:35:0,35:40:-110.76,-11.92,-0.00	1/1:70:0,70:40:-221.59,-22.45,0.00	1/1:41:0,41:40:-129.76,-13.72,-0.00	1/1:32:0,32:40:-101.27,-11.02,-0.00	1/1:44:0,44:40:-139.26,-14.63,-0.00	1/1:44:0,44:40:-139.26,-14.63,-0.00	1/1:8:0,8:40:-25.27,-3.80,-0.00	1/1:61:0,61:40:-193.09,-19.74,0.00	0/0:32:32,0:40:-0.00,-11.08,-101.38	1/1:39:0,39:40:-123.43,-13.12,-0.00	1/1:40:0,40:40:-126.60,-13.42,-0.00	1/1:63:0,63:40:-199.42,-20.34,0.00	1/1:48:0,48:40:-151.93,-15.83,-0.00	1/1:30:0,30:40:-94.93,-10.42,-0.00	1/1:40:0,40:40:-126.60,-13.42,-0.00	1/1:71:0,70:40:-221.59,-22.45,0.00	1/1:43:0,43:40:-136.10,-14.33,-0.00	1/1:38:0,38:40:-120.26,-12.82,-0.00	1/1:64:0,64:40:-202.59,-20.64,0.00	1/1:36:0,36:40:-113.93,-12.22,-0.00	1/1:43:0,43:40:-136.10,-14.33,-0.00	1/1:51:0,51:40:-161.43,-16.73,-0.00
4310	34	.	A	T	.	PASS	NS=87;AF=0.420	GT:DP:AD:GQ:GL	1/1:32:0,32:40:-150.29,-10.17,-0.00	1/1:25:0,25:40:-117.39,-8.07,-0.00	./.	./.	1/1:30:0,30:40:-140.89,-9.57,-0.00	1/1:31:0,31:40:-145.59,-9.87,-0.00	1/1:21:0,21:40:-98.58,-6.86,-0.00	1/1:24:0,24:40:-112.68,-7.76,-0.00	1/1:25:0,25:40:-117.39,-8.07,-0.00	1/1:18:0,18:40:-84.48,-5.96,-0.00	1/1:35:0,35:40:-164.40,-11.08,-0.00	0/1:10:4,6:40:-24.51,0.00,-15.25	0/1:25:9,16:40:-67.01,0.00,-34.25	./.	1/1:26:0,26:40:-122.09,-8.37,-0.00	1/1:46:0,46:40:-216.11,-14.39,-0.00	1/1:24:0,24:40:-112.68,-7.76,-0.00	1/1:27:0,27:40:-126.79,-8.67,-0.00	1/1:29:0,29:40:-136.19,-9.27,-0.00	1/1:22:0,22:40:-103.28,-7.16,-0.00	1/1:33:0,33:40:-154.99,-10.47,-0.00	1/1:32:0,32:40:-150.29,-10.17,-0.00	1/1:27:0,27:40:-126.79,-8.67,-0.00	1/1:31:0,31:40:-145.59,-9.87,-0.00	1/1:27:0,27:40:-126.79,-8.67,-0.00	1/1:13:0,13:40:-60.97,-4.45,-0.00	1/1:27:0,27:40:-126.79,-8.67,-0.00	0/1:22:12,10:40:-39.70,0.00,-49.25	1/1:46:2,44:40:-197.31,-4.98,-0.00	0/1:33:16,17:40:-69.30,0.00,-64.75	1/1:46:0,46:40:-216.11,-14.39,-0.00	0/1:35:16,19:40:-78.10,0.00,-64.14	1/1:16:0,16:40:-75.07,-5.36,-0.00	0/1:30:10,20:40:-84.31,0.00,-37.44	1/1:28:0,28:40:-131.49,-8.97,-0.00	0/1:18:9,9:40:-36.21,0.00,-36.35	1/1:64:0,64:40:-300.73,-19.81,0.00	1/1:17:0,17:40:-79.78,-5.66,-0.00	1/1:18:0,18:40:-84.48,-5.96,-0.00	1/1:32:0,32:40:-150.29,-10.17,-0.00	1/1:28:0,28:40:-131.49,-8.97,-0.00
4340	46	.	C	A	.	PASS	NS=91;AF=0.456	GT:DP:AD:GQ:GL	1/1:44:0,44:40:-216.22,-14.28,-0.00	1/1:48:0,48:40:-235.88,-15.48,-0.00	1/1:55:1,54:40:-260.46,-12.67,-0.00	1/1:50:0,50:40:-245.71,-16.08,-0.00	1/1:48:0,48:40:-235.88,-15.48,-0.00	1/1:28:0,28:40:-137.56,-9.46,-0.00	1/1:34:0,34:40:-167.06,-11.27,-0.00	1/1:48:0,48:40:-235.88,-15.48,-0.00	1/1:44:0,44:40:-216.22,-14.28,-0.00	1/1:27:0,27:40:-132.65,-9.16,-0.00	1/1:37:0,37:40:-181.81,-12.17,-0.00	1/1:22:0,22:40:-108.07,-7.65,-0.00	1/1:28:0,28:40:-137.56,-9.46,-0.00	1/1:29:0,29:40:-142.48,-9.76,-0.00	1/1:56:1,55:40:-265.37,-12.97,-0.00	1/1:30:0,30:40:-147.40,-10.06,-0.00	1/1:32:0,32:40:-157.23,-10.67,-0.00	1/1:44:0,44:40:-216.22,-14.28,-0.00	1/1:46:0,46:40:-226.05,-14.88,-0.00	1/1:40:1,39:40:-186.72,-8.16,-0.00	1/1:37:0,37:40:-181.81,-12.17,-0.00	1/1:49:0,49:40:-240.80,-15.78,-0.00	1/1:44:0,44:40:-216.22,-14.28,-0.00	1/1:48:0,48:40:-235.88,-15.48,-0.00	1/1:41:1,40:40:-191.64,-8.46,-0.00	1/1:35:0,35:40:-171.97,-11.57,-0.00	1/1:33:0,33:40:-162.14,-10.97,-0.00	0/1:47:27,20:40:-83.06,0.00,-117.55	1/1:48:0,48:40:-235.88,-15.48,-0.00	1/1:49:0,49:40:-240.80,-15.78,-0.00	1/1:52:0,52:40:-255.54,-16.69,-0.00	0/1:46:18,28:40:-122.68,0.00,-73.61	1/1:7:0,7:38:-34.33,-3.14,-0.00	0/1:28:15,13:40:-54.37,0.00,-64.28	1/1:80:3,77:40:-363.69,-10.37,-0.00	1/1:21:0,21:40:-103.15,-7.35,-0.00	1/1:21:0,21:40:-103.15,-7.35,-0.00	1/1:53:0,53:40:-260.46,-16.99,-0.00	1/1:50:0,50:40:-245.71,-16.08,-0.00	1/1:62:0,62:40:-304.70,-19.70,-0.00	1/1:24:1,23:40:-108.07,-3.34,-0.00
4385	38	.	G	C	.	PASS	NS=88;AF=0.403	GT:DP:AD:GQ:GL	1/1:30:0,30:40:-141.70,-9.51,-0.00	1/1:33:2,31:14:-137.01,-1.00,-0.05	1/1:23:0,23:40:-108.59,-7.41,-0.00	1/1:39:0,39:40:-184.26,-12.22,-0.00	1/1:30:0,30:40:-141.70,-9.51,-0.00	1/1:24:0,24:40:-113.32,-7.71,-0.00	1/1:46:0,46:40:-217.37,-14.33,-0.00	1/1:25:0,25:40:-118.05,-8.01,-0.00	1/1:32:0,32:40:-151.16,-10.11,-0.00	1/1:24:0,24:40:-113.32,-7.71,-0.00	0/1:36:13,23:40:-97.27,0.00,-50.16	1/1:38:2,36:31:-160.62,-2.46,-0.00	0/1:34:14,20:40:-83.69,0.00,-55.49	1/1:32:0,32:40:-151.16,-10.11,-0.00	1/1:22:0,22:40:-103.86,-7.10,-0.00	./.	1/1:31:0,31:40:-146.43,-9.81,-0.00	1/1:30:0,30:40:-141.70,-9.51,-0.00	1/1:33:0,33:40:-155.89,-10.42,-0.00	1/1:14:0,14:40:-66.03,-4.70,-0.00	1/1:32:0,32:40:-151.16,-10.11,-0.00	1/1:32:0,32:40:-151.16,-10.11,-0.00	1/1:50:0,50:40:-236.28,-15.53,-0.00	1/1:32:0,32:40:-151.16,-10.11,-0.00	1/1:35:0,35:40:-165.34,-11.02,-0.00	1/1:19:0,19:40:-89.68,-6.20,-0.00	1/1:32:0,32:40:-151.16,-10.11,-0.00	1/1:32:0,32:40:-151.16,-10.11,-0.00	1/1:42:0,42:40:-198.45,-13.12,-0.00	0/1:40:22,18:40:-72.42,0.00,-91.52	0/1:54:27,27:40:-110.77,0.00,-110.95	1/1:21:0,21:40:-99.13,-6.80,-0.00	0/1:27:15,12:40:-47.96,0.00,-62.33	1/1:44:0,44:40:-207.91,-13.73,-0.00	0/0:25:25,0:40:-0.00,-8.19,-118.41	0/0:29:29,0:40:-0.00,-9.39,-137.33	0/1:29:19,10:40:-37.90,0.00,-80.65	0/1:46:21,25:40:-103.72,0.00,-84.99	1/1:47:0,47:40:-222.10,-14.63,-0.00	0/1:34:16,18:40:-74.23,0.00,-64.95	1/1:30:0,30:40:-141.70,-9.51,-0.00
4416	23	.	A	G	.	PASS	NS=79;AF=0.253	GT:DP:AD:GQ:GL	0/1:46:17,29:40:-128.37,0.00,-70.39	0/0:55:55,0:40:0.00,-16.57,-270.62	0/0:40:40,0:40:-0.00,-12.06,-197.05	0/0:47:46,1:40:-0.00,-9.26,-221.57	0/1:53:20,33:40:-145.88,0.00,-82.99	0/1:36:24,12:40:-48.00,0.00,-107.73	0/0:38:38,0:40:-0.00,-11.45,-187.24	0/0:47:46,1:40:-0.00,-9.26,-221.57	0/1:56:32,24:40:-100.84,0.00,-140.94	1/1:34:1,33:40:-156.07,-4.47,-0.00	0/0:39:39,0:40:-0.00,-11.75,-192.15	./.	0/0:29:29,0:40:-0.00,-8.74,-143.10	0/1:19:6,13:40:-58.02,-0.00,-24.57	0/1:32:16,16:40:-68.82,0.00,-69.70	0/0:46:44,2:40:-0.00,-4.05,-206.86	0/0:45:45,0:40:-0.00,-13.56,-221.57	0/0:29:28,1:40:-0.00,-3.84,-133.29	0/1:49:28,21:40:-88.23,0.00,-123.43	0/0:37:36,1:40:-0.00,-6.25,-172.53	0/0:44:44,0:40:-0.00,-13.26,-216.67	0/0:45:45,0:40:-0.00,-13.56,-221.57	0/1:37:22,15:40:-62.41,0.00,-97.62	0/1:55:24,31:40:-135.47,0.00,-102.01	0/0:26:26,0:40:-0.00,-7.84,-128.39	0/0:18:18,0:40:-0.00,-5.43,-89.15	./.	0/1:41:26,15:40:-61.21,0.00,-116.03	0/0:50:50,0:40:-0.00,-15.07,-246.10	0/0:51:51,0:40:-0.00,-15.37,-251.00	0/0:56:56,0:40:0.00,-16.87,-275.52	0/0:40:40,0:40:-0.00,-12.06,-197.05	0/1:49:33,16:40:-63.71,0.00,-147.96	0/0:25:25,0:40:-0.00,-7.54,-123.48	0/0:46:46,0:40:-0.00,-13.86,-226.48	0/1:36:17,19:40:-82.33,0.00,-73.40	0/0:57:57,0:40:0.00,-17.17,-280.43	0/0:57:57,0:40:0.00,-17.17,-280.43	0/1:58:36,22:40:-90.42,0.00,-159.96	0/0:42:42,0:40:-0.00,-12.66,-206.86	0/0:33:33,0:40:-0.00,-9.95,-162.72
4418	4	.	C	T	.	PASS	NS=82;AF=0.488	GT:DP:AD:GQ:GL	1/1:5:0,5:36:-16.15,-2.92,-0.00	1/1:17:0,17:40:-54.95,-6.53,-0.00	1/1:19:0,19:40:-61.42,-7.13,-0.00	1/1:12:0,12:40:-38.79,-5.02,-0.00	1/1:12:0,12:40:-38.79,-5.02,-0.00	1/1:5:0,5:36:-16.15,-2.92,-0.00	1/1:9:0,9:40:-29.08,-4.12,-0.00	1/1:5:0,5:36:-16.15,-2.92,-0.00	1/1:6:0,6:39:-19.38,-3.22,-0.00	1/1:11:0,11:40:-35.55,-4.72,-0.00	1/1:14:0,14:40:-45.25,-5.63,-0.00	1/1:12:0,12:40:-38.79,-5.02,-0.00	1/1:9:0,9:40:-29.08,-4.12,-0.00	1/1:7:0,7:40:-22.62,-3.52,-0.00	1/1:4:0,4:32:-12.92,-2.62,-0.00	1/1:7:0,7:40:-22.62,-3.52,-0.00	./.	./.	1/1:6:0,6:39:-19.38,-3.22,-0.00	1/1:15:0,15:40:-48.49,-5.93,-0.00	1/1:18:0,18:40:-58.19,-6.83,-0.00	1/1:7:0,7:40:-22.62,-3.52,-0.00	1/1:13:0,13:40:-42.02,-5.32,-0.00	1/1:18:0,17:40:-54.95,-6.53,-0.00	1/1:10:0,10:40:-32.32,-4.42,-0.00	./.	1/1:11:0,11:40:-35.55,-4.72,-0.00	1/1:10:0,10:40:-32.32,-4.42,-0.00	1/1:11:0,11:40:-35.55,-4.72,-0.00	1/1:10:0,10:40:-32.32,-4.42,-0.00	1/1:8:0,8:40:-25.85,-3.82,-0.00	1/1:11:0,11:40:-35.55,-4.72,-0.00	1/1:7:0,7:40:-22.62,-3.52,-0.00	1/1:12:0,12:40:-38.79,-5.02,-0.00	1/1:11:0,11:40:-35.55,-4.72,-0.00	1/1:13:0,13:40:-42.02,-5.32,-0.00	1/1:7:0,7:40:-22.62,-3.52,-0.00	1/1:4:0,4:32:-12.92,-2.62,-0.00	1/1:11:0,11:40:-35.55,-4.72,-0.00	1/1:3:0,3:29:-9.68,-2.32,-0.00	1/1:12:0,12:40:-38.79,-5.02,-0.00
4468	181	.	G	A	.	PASS	NS=76;AF=0.368	GT:DP:AD:GQ:GL	0/0:8:8,0:39:-0.00,-3.19,-25.18	0/0:11:11,0:40:-0.00,-4.10,-34.54	0/0:10:10,0:40:-0.00,-3.80,-31.42	0/0:15:15,0:40:-0.00,-5.30,-47.03	0/0:9:9,0:40:-0.00,-3.50,-28.30	./.	1/1:12:0,12:40:-37.22,-4.18,-0.00	0/0:10:10,0:40:-0.00,-3.80,-31.42	./.	1/1:3:0,3:20:-9.15,-1.48,-0.01	1/1:9:0,9:39:-27.86,-3.27,-0.00	1/1:13:0,13:40:-40.34,-4.48,-0.00	1/1:10:0,10:40:-30.98,-3.57,-0.00	1/1:12:0,12:40:-37.22,-4.18,-0.00	1/1:13:0,13:40:-40.34,-4.48,-0.00	1/1:6:0,6:30:-18.50,-2.37,-0.00	1/1:8:0,8:36:-24.74,-2.97,-0.00	1/1:6:0,6:30:-18.50,-2.37,-0.00	1/1:8:0,8:36:-24.74,-2.97,-0.00	./.	1/1:5:0,5:26:-15.38,-2.07,-0.00	1/1:18:0,18:40:-55.94,-5.98,-0.00	1/1:10:0,10:40:-30.98,-3.57,-0.00	1/1:11:0,11:40:-34.10,-3.87,-0.00	1/1:12:0,12:40:-37.22,-4.18,-0.00	./.	1/1:6:0,6:30:-18.50,-2.37,-0.00	./.	1/1:9:0,9:39:-27.86,-3.27,-0.00	1/1:12:0,12:40:-37.22,-4.18,-0.00	1/1:7:0,7:33:-21.62,-2.67,-0.00	0/1:7:4,3:40:-6.47,-0.00,-9.81	1/1:9:0,9:39:-27.86,-3.27,-0.00	1/1:3:0,3:20:-9.15,-1.48,-0.01	1/1:8:0,8:36:-24.74,-2.97,-0.00	./.	1/1:15:0,15:40:-46.58,-5.08,-0.00	1/1:10:0,10:40:-30.98,-3.57,-0.00	1/1:10:0,10:40:-30.98,-3.57,-0.00	./.	1/1:8:0,8:36:-24.74,-2.97,-0.00
4505	3	.	C	T	.	PASS	NS=89;AF=0.461	GT:DP:AD:GQ:GL	1/1:20:0,20:40:-94.46,-7.00,-0.00	1/1:31:0,31:40:-146.44,-10.31,-0.00	1/1:45:0,45:40:-212.60,-14.52,-0.00	1/1:41:1,40:40:-184.25,-8.59,-0.00	1/1:15:0,15:40:-70.83,-5.49,-0.00	1/1:18:0,18:40:-85.01,-6.40,-0.00	1/1:23:0,23:40:-108.64,-7.90,-0.00	1/1:16:0,16:40:-75.56,-5.80,-0.00	1/1:26:1,25:40:-113.36,-4.08,-0.00	1/1:27:0,27:40:-127.54,-9.11,-0.00	1/1:34:0,34:40:-160.62,-11.21,-0.00	0/1:29:15,14:40:-56.40,0.00,-61.18	1/1:29:0,29:40:-136.99,-9.71,-0.00	1/1:22:1,21:35:-94.46,-2.88,-0.00	1/1:22:0,22:40:-103.91,-7.60,-0.00	1/1:31:0,31:40:-146.44,-10.31,-0.00	1/1:28:0,28:40:-132.27,-9.41,-0.00	1/1:30:0,30:40:-141.72,-10.01,-0.00	1/1:27:0,27:40:-127.54,-9.11,-0.00	1/1:40:0,40:40:-188.98,-13.02,-0.00	1/1:36:1,35:40:-160.62,-7.09,-0.00	1/1:42:0,42:40:-198.43,-13.62,-0.00	1/1:38:0,38:40:-179.52,-12.42,-0.00	1/1:33:0,33:40:-155.90,-10.91,-0.00	1/1:31:0,31:40:-146.44,-10.31,-0.00	1/1:14:0,14:40:-66.11,-5.19,-0.00	1/1:20:0,20:40:-94.46,-7.00,-0.00	1/1:19:0,19:40:-89.73,-6.70,-0.00	1/1:18:1,17:22:-75.57,-1.68,-0.01	1/1:19:0,19:40:-89.73,-6.70,-0.00	1/1:35:0,35:40:-165.35,-11.51,-0.00	0/1:43:24,19:40:-75.81,0.00,-99.50	1/1:25:0,25:40:-118.09,-8.50,-0.00	1/1:28:0,28:40:-132.27,-9.41,-0.00	1/1:30:0,30:40:-141.72,-10.01,-0.00	1/1:23:0,23:40:-108.64,-7.90,-0.00	1/1:61:0,61:40:-288.22,-19.34,0.00	1/1:38:0,38:40:-179.52,-12.42,-0.00	./.	1/1:33:0,33:40:-155.90,-10.91,-0.00	1/1:28:0,28:40:-132.27,-9.41,-0.00
4531	40	.	T	C	.	PASS	NS=85;AF=0.435	GT:DP:AD:GQ:GL	1/1:10:0,10:40:-32.51,-3.83,-0.00	1/1:9:0,9:40:-29.25,-3.53,-0.00	1/1:13:0,13:40:-42.30,-4.73,-0.00	1/1:17:0,17:40:-55.35,-5.94,-0.00	1/1:12:0,12:40:-39.04,-4.43,-0.00	1/1:10:0,10:40:-32.51,-3.83,-0.00	1/1:7:0,7:36:-22.72,-2.93,-0.00	1/1:17:0,17:40:-55.35,-5.94,-0.00	1/1:5:0,5:29:-16.20,-2.33,-0.00	1/1:9:0,9:40:-29.25,-3.53,-0.00	1/1:11:0,11:40:-35.77,-4.13,-0.00	1/1:9:0,9:40:-29.25,-3.53,-0.00	1/1:12:0,12:40:-39.04,-4.43,-0.00	0/0:9:9,0:40:-0.00,-3.65,-29.49	1/1:18:0,18:40:-58.62,-6.24,-0.00	0/1:8:4,4:40:-9.70,-0.00,-9.83	0/1:15:5,10:40:-27.18,-0.00,-10.98	1/1:15:0,15:40:-48.83,-5.33,-0.00	1/1:9:0,9:40:-29.25,-3.53,-0.00	1/1:9:0,9:40:-29.25,-3.53,-0.00	0/1:10:6,4:40:-9.10,-0.00,-15.75	1/1:13:0,13:40:-42.30,-4.73,-0.00	1/1:13:0,13:40:-42.30,-4.73,-0.00	1/1:18:0,18:40:-58.62,-6.24,-0.00	1/1:16:0,16:40:-52.09,-5.63,-0.00	./.	1/1:9:0,9:40:-29.25,-3.53,-0.00	1/1:13:0,13:40:-42.30,-4.73,-0.00	1/1:9:0,9:40:-29.25,-3.53,-0.00	1/1:11:0,11:40:-35.77,-4.13,-0.00	1/1:11:0,11:40:-35.77,-4.13,-0.00	1/1:13:0,13:40:-42.30,-4.73,-0.00	1/1:4:0,4:26:-12.94,-2.03,-0.00	0/1:5:2,3:40:-7.34,-0.00,-4.20	1/1:7:0,7:36:-22.72,-2.93,-0.00	./.	./.	1/1:18:0,18:40:-58.62,-6.24,-0.00	1/1:16:0,16:40:-52.09,-5.63,-0.00	1/1:13:0,13:40:-42.30,-4.73,-0.00	1/1:11:0,11:40:-35.77,-4.13,-0.00
4543	38	.	A	G	.	PASS	NS=87;AF=0.385	GT:DP:AD:GQ:GL	0/0:11:11,0:40:-0.00,-4.00,-39.70	0/0:16:16,0:40:-0.00,-5.51,-57.65	0/0:26:26,0:40:-0.00,-8.52,-93.55	0/0:25:25,0:40:-0.00,-8.22,-89.96	0/0:24:24,0:40:-0.00,-7.92,-86.37	0/0:27:27,0:40:-0.00,-8.82,-97.14	0/0:14:14,0:40:-0.00,-4.91,-50.47	0/0:15:15,0:40:-0.00,-5.21,-54.06	0/0:20:20,0:40:-0.00,-6.71,-72.01	0/0:15:15,0:40:-0.00,-5.21,-54.06	0/0:29:29,0:40:-0.00,-9.42,-104.32	0/0:20:20,0:40:-0.00,-6.71,-72.01	0/0:16:16,0:40:-0.00,-5.51,-57.65	0/0:15:15,0:40:-0.00,-5.21,-54.06	0/0:16:16,0:40:-0.00,-5.51,-57.65	0/0:16:16,0:40:-0.00,-5.51,-57.65	0/0:28:28,0:40:-0.00,-9.12,-100.73	0/0:24:24,0:40:-0.00,-7.92,-86.37	0/0:21:21,0:40:-0.00,-7.01,-75.60	0/0:19:19,0:40:-0.00,-6.41,-68.42	0/0:23:23,0:40:-0.00,-7.61,-82.78	0/0:24:24,0:40:-0.00,-7.92,-86.37	0/0:25:25,0:40:-0.00,-8.22,-89.96	0/0:36:34,2:40:-0.00,-4.35,-115.09	0/0:23:23,0:40:-0.00,-7.61,-82.78	0/0:12:12,0:40:-0.00,-4.30,-43.29	0/0:19:19,0:40:-0.00,-6.41,-68.42	0/0:22:21,0:40:-0.00,-7.01,-75.60	0/0:25:25,0:40:-0.00,-8.22,-89.96	0/0:25:25,0:40:-0.00,-8.22,-89.96	0/0:34:34,0:40:-0.00,-10.92,-122.27	0/0:33:33,0:40:-0.00,-10.62,-118.68	0/0:26:26,0:40:-0.00,-8.52,-93.55	0/0:23:23,0:40:-0.00,-7.61,-82.78	0/0:29:28,1:40:-0.00,-5.83,-97.14	0/0:18:18,0:40:-0.00,-6.11,-64.83	0/0:32:32,0:40:-0.00,-10.32,-115.09	0/0:24:24,0:40:-0.00,-7.92,-86.37	0/0:31:31,0:40:-0.00,-10.02,-111.50	0/0:12:12,0:40:-0.00,-4.30,-43.29	0/0:22:22,0:40:-0.00,-7.31,-79.19
4594	110	.	C	T	.	PASS	NS=91;AF=0.456	GT:DP:AD:GQ:GL	1/1:34:0,34:40:-117.13,-11.45,-0.00	1/1:30:0,30:40:-103.34,-10.24,-0.00	1/1:32:0,32:40:-110.23,-10.84,-0.00	1/1:32:0,32:40:-110.23,-10.84,-0.00	1/1:30:0,30:40:-103.34,-10.24,-0.00	1/1:38:0,38:40:-130.92,-12.65,-0.00	1/1:35:0,35:40:-120.57,-11.75,-0.00	1/1:25:0,25:40:-86.10,-8.74,-0.00	1/1:31:0,31:40:-106.79,-10.54,-0.00	1/1:24:1,23:40:-75.76,-4.99,-0.00	1/1:24:0,24:40:-82.66,-8.44,-0.00	1/1:32:0,32:40:-110.23,-10.84,-0.00	1/1:30:0,30:40:-103.34,-10.24,-0.00	1/1:27:0,27:40:-93.00,-9.34,-0.00	0/1:37:20,17:40:-46.18,0.00,-56.59	1/1:36:0,36:40:-124.02,-12.05,-0.00	1/1:28:0,28:40:-96.45,-9.64,-0.00	1/1:33:0,33:40:-113.68,-11.15,-0.00	1/1:22:0,22:40:-75.76,-7.84,-0.00	1/1:29:0,29:40:-99.89,-9.94,-0.00	1/1:28:0,28:40:-96.45,-9.64,-0.00	1/1:31:0,31:40:-106.79,-10.54,-0.00	1/1:31:0,31:40:-106.79,-10.54,-0.00	1/1:29:0,29:40:-99.89,-9.94,-0.00	1/1:26:0,26:40:-89.55,-9.04,-0.00	1/1:18:0,18:40:-61.98,-6.63,-0.00	1/1:37:0,37:40:-127.47,-12.35,-0.00	1/1:26:0,26:40:-89.55,-9.04,-0.00	1/1:37:1,36:40:-120.57,-8.90,-0.00	1/1:31:0,31:40:-106.79,-10.54,-0.00	0/0:41:40,0:40:-0.00,-13.32,-137.95	1/1:48:1,47:40:-158.49,-12.21,-0.00	1/1:47:0,47:40:-161.94,-15.36,-0.00	1/1:36:0,36:40:-124.02,-12.05,-0.00	1/1:15:0,15:40:-51.63,-5.73,-0.00	1/1:38:0,38:40:-130.92,-12.65,-0.00	1/1:44:0,44:40:-151.60,-14.46,-0.00	1/1:34:0,34:40:-117.13,-11.45,-0.00	1/1:16:0,16:40:-55.08,-6.03,-0.00	1/1:26:0,26:40:-89.55,-9.04,-0.00	1/1:24:0,24:40:-82.66,-8.44,-0.00
4835	79	.	C	T	.	PASS	NS=84;AF=0.405	GT:DP:AD:GQ:GL	0/0:11:11,0:40:-0.00,-4.39,-46.52	0/0:4:4,0:29:-0.00,-2.29,-17.02	0/0:15:15,0:40:-0.00,-5.60,-63.38	0/0:10:10,0:40:-0.00,-4.09,-42.31	0/0:7:7,0:38:-0.00,-3.19,-29.66	0/0:10:10,0:40:-0.00,-4.09,-42.31	0/0:5:5,0:32:-0.00,-2.59,-21.23	0/0:3:3,0:26:-0.00,-1.99,-12.80	0/0:8:8,0:40:-0.00,-3.49,-33.88	0/0:10:10,0:40:-0.00,-4.09,-42.31	0/0:10:10,0:40:-0.00,-4.09,-42.31	0/0:13:13,0:40:-0.00,-4.99,-54.95	0/0:9:9,0:40:-0.00,-3.79,-38.09	0/0:4:4,0:29:-0.00,-2.29,-17.02	0/0:3:3,0:26:-0.00,-1.99,-12.80	0/0:4:4,0:29:-0.00,-2.29,-17.02	0/0:3:3,0:26:-0.00,-1.99,-12.80	0/0:3:3,0:26:-0.00,-1.99,-12.80	0/0:6:6,0:35:-0.00,-2.89,-25.45	0/0:8:8,0:40:-0.00,-3.49,-33.88	0/0:11:11,0:40:-0.00,-4.39,-46.52	0/0:6:6,0:35:-0.00,-2.89,-25.45	0/0:11:11,0:40:-0.00,-4.39,-46.52	0/0:15:15,0:40:-0.00,-5.60,-63.38	0/0:6:6,0:35:-0.00,-2.89,-25.45	./.	0/0:5:5,0:32:-0.00,-2.59,-21.23	0/0:4:4,0:29:-0.00,-2.29,-17.02	0/0:7:7,0:38:-0.00,-3.19,-29.66	0/0:5:5,0:32:-0.00,-2.59,-21.23	0/0:11:11,0:40:-0.00,-4.39,-46.52	0/0:10:10,0:40:-0.00,-4.09,-42.31	0/0:4:4,0:29:-0.00,-2.29,-17.02	0/0:12:12,0:40:-0.00,-4.69,-50.74	0/0:8:8,0:40:-0.00,-3.49,-33.88	0/0:28:28,0:40:-0.00,-9.51,-118.18	0/0:5:5,0:32:-0.00,-2.59,-21.23	0/0:5:5,0:32:-0.00,-2.59,-21.23	0/0:6:6,0:35:-0.00,-2.89,-25.45	0/0:5:5,0:32:-0.00,-2.59,-21.23	0/0:11:11,0:40:-0.00,-4.39,-46.52
4976	94	.	T	C	.	PASS	NS=82;AF=0.457	GT:DP:AD:GQ:GL	0/0:5:5,0:27:-0.00,-2.13,-21.17	0/0:7:7,0:34:-0.00,-2.73,-29.60	0/0:7:7,0:34:-0.00,-2.73,-29.60	0/0:11:11,0:40:-0.00,-3.93,-46.48	0/0:15:15,0:40:-0.00,-5.14,-63.36	./.	0/0:9:9,0:40:-0.00,-3.33,-38.04	0/0:8:8,0:37:-0.00,-3.03,-33.82	0/0:7:7,0:34:-0.00,-2.73,-29.60	0/0:5:5,0:27:-0.00,-2.13,-21.17	0/0:8:8,0:37:-0.00,-3.03,-33.82	0/0:14:14,0:40:-0.00,-4.83,-59.14	0/0:6:6,0:30:-0.00,-2.43,-25.39	0/0:5:5,0:27:-0.00,-2.13,-21.17	0/0:11:11,0:40:-0.00,-3.93,-46.48	0/1:4:3,1:30:-2.40,-0.00,-10.91	0/0:9:9,0:40:-0.00,-3.33,-38.04	0/0:4:4,0:24:-0.01,-1.83,-16.95	0/0:5:5,0:27:-0.00,-2.13,-21.17	0/0:7:7,0:34:-0.00,-2.73,-29.60	0/0:3:3,0:20:-0.01,-1.54,-12.74	0/0:9:9,0:40:-0.00,-3.33,-38.04	0/0:6:6,0:30:-0.00,-2.43,-25.39	0/0:15:15,0:40:-0.00,-5.14,-63.36	./.	./.	0/0:8:8,0:37:-0.00,-3.03,-33.82	0/0:9:9,0:40:-0.00,-3.33,-38.04	0/0:15:14,1:13:-0.05,-0.97,-54.97	0/0:7:7,0:34:-0.00,-2.73,-29.60	0/0:8:8,0:37:-0.00,-3.03,-33.82	0/0:5:5,0:27:-0.00,-2.13,-21.17	0/0:6:6,0:30:-0.00,-2.43,-25.39	0/0:6:6,0:30:-0.00,-2.43,-25.39	0/0:16:16,0:40:-0.00,-5.44,-67.58	0/0:8:8,0:37:-0.00,-3.03,-33.82	0/0:17:17,0:40:-0.00,-5.74,-71.79	0/0:17:17,0:40:-0.00,-5.74,-71.79	0/0:9:9,0:40:-0.00,-3.33,-38.04	0/0:9:9,0:40:-0.00,-3.33,-38.04	0/0:4:4,0:24:-0.01,-1.83,-16.95
5244	33	.	G	T	.	PASS	NS=84;AF=0.446	GT:DP:AD:GQ:GL	1/1:16:0,16:40:-70.71,-5.76,-0.00	1/1:18:0,18:40:-79.56,-6.36,-0.00	1/1:14:0,14:40:-61.86,-5.16,-0.00	1/1:13:0,13:40:-57.43,-4.86,-0.00	1/1:8:0,8:40:-35.31,-3.35,-0.00	1/1:7:0,7:37:-30.88,-3.05,-0.00	1/1:9:0,9:40:-39.73,-3.66,-0.00	1/1:21:0,21:40:-92.83,-7.27,-0.00	1/1:13:0,13:40:-57.43,-4.86,-0.00	1/1:15:0,15:40:-66.28,-5.46,-0.00	1/1:35:0,35:40:-154.78,-11.48,-0.00	1/1:17:0,17:40:-75.13,-6.06,-0.00	0/0:19:19,0:40:-0.00,-6.76,-84.16	0/1:9:5,4:40:-13.95,-0.00,-18.47	1/1:14:0,14:40:-61.86,-5.16,-0.00	0/0:7:7,0:38:-0.00,-3.15,-31.07	1/1:5:0,5:31:-22.03,-2.45,-0.00	./.	1/1:14:0,14:40:-61.86,-5.16,-0.00	1/1:10:0,10:40:-44.16,-3.96,-0.00	1/1:4:0,4:27:-17.61,-2.15,-0.00	0/1:8:5,3:40:-9.83,-0.00,-18.77	1/1:18:0,18:40:-79.56,-6.36,-0.00	1/1:15:0,15:40:-66.28,-5.46,-0.00	1/1:14:0,14:40:-61.86,-5.16,-0.00	./.	1/1:10:0,10:40:-44.16,-3.96,-0.00	1/1:7:0,7:37:-30.88,-3.05,-0.00	1/1:18:0,18:40:-79.56,-6.36,-0.00	1/1:17:0,17:40:-75.13,-6.06,-0.00	1/1:14:0,14:40:-61.86,-5.16,-0.00	1/1:21:0,21:40:-92.83,-7.27,-0.00	1/1:17:0,17:40:-75.13,-6.06,-0.00	1/1:8:0,8:40:-35.31,-3.35,-0.00	1/1:22:0,22:40:-97.25,-7.57,-0.00	1/1:10:0,10:40:-44.16,-3.96,-0.00	1/1:12:0,12:40:-53.01,-4.56,-0.00	1/1:15:0,15:40:-66.28,-5.46,-0.00	1/1:18:0,18:40:-79.56,-6.36,-0.00	1/1:6:0,6:34:-26.46,-2.75,-0.00	0/1:9:7,2:40:-5.10,-0.00,-27.32
5257	69	.	T	G	.	PASS	NS=86;AF=0.291	GT:DP:AD:GQ:GL	0/1:49:26,23:40:-68.88,0.00,-80.47	./.	0/1:65:35,30:40:-89.55,0.00,-108.41	0/0:40:39,1:40:-0.00,-8.48,-138.98	0/0:48:48,0:40:-0.00,-14.53,-175.38	./.	0/1:46:22,24:40:-73.43,0.00,-66.81	0/1:58:27,31:40:-95.29,0.00,-81.40	0/0:34:34,0:40:-0.00,-10.32,-124.42	0/0:34:34,0:40:-0.00,-10.32,-124.42	0/0:50:50,0:40:-0.00,-15.13,-182.66	0/0:49:48,1:40:-0.00,-11.19,-171.74	1/1:38:0,38:40:-137.65,-10.86,-0.00	0/0:54:52,2:40:-0.00,-9.06,-182.66	0/0:49:49,0:40:-0.00,-14.83,-179.02	0/1:41:19,22:40:-67.65,0.00,-57.40	0/1:44:22,22:40:-66.75,0.00,-67.41	0/0:47:47,0:40:-0.00,-14.23,-171.74	0/1:54:23,31:40:-96.50,0.00,-68.04	0/0:43:43,0:40:-0.00,-13.03,-157.18	0/0:65:65,0:40:-0.00,-19.65,-237.26	0/0:38:38,0:40:-0.00,-11.52,-138.98	0/0:53:53,0:40:-0.00,-16.04,-193.58	0/0:40:40,0:40:-0.00,-12.12,-146.26	0/1:49:23,26:40:-79.80,0.00,-69.55	0/1:64:34,30:40:-89.85,0.00,-105.07	1/1:51:0,51:40:-184.97,-14.77,-0.00	0/1:62:21,41:40:-130.49,0.00,-58.36	1/1:44:0,44:40:-159.49,-12.66,-0.00	0/0:32:31,1:40:-0.00,-6.08,-109.86	0/0:56:56,0:40:0.00,-16.94,-204.50	0/0:58:58,0:40:-0.00,-17.54,-211.78	1/1:48:0,48:40:-174.05,-13.87,-0.00	0/0:48:48,0:40:-0.00,-14.53,-175.38	0/0:59:59,0:40:0.00,-17.84,-215.42	0/1:40:11,29:40:-93.43,0.00,-28.58	0/1:75:56,19:40:-46.50,0.00,-181.84	0/1:54:27,27:40:-81.94,0.00,-82.60	0/0:74:74,0:40:-0.00,-22.36,-270.01	0/0:44:44,0:40:-0.00,-13.33,-160.82	0/0:32:30,2:30:-0.00,-2.44,-102.58
5315	40	.	T	C	.	PASS	NS=82;AF=0.256	GT:DP:AD:GQ:GL	0/1:13:7,6:40:-13.75,-0.00,-17.61	0/1:13:7,6:40:-13.75,-0.00,-17.61	0/1:9:4,5:40:-11.99,-0.00,-9.94	./.	0/1:11:2,9:40:-23.22,-0.00,-3.43	./.	0/0:8:8,0:31:-0.00,-2.50,-24.57	0/0:14:14,0:40:-0.00,-4.30,-42.32	0/0:8:8,0:31:-0.00,-2.50,-24.57	0/1:16:12,4:40:-6.93,-0.00,-31.50	0/1:8:4,4:40:-9.33,-0.00,-10.24	0/1:9:2,7:40:-17.91,-0.00,-4.03	0/1:13:6,7:40:-16.70,-0.00,-14.66	0/1:11:7,4:40:-8.43,-0.00,-18.21	0/0:15:15,0:40:-0.00,-4.60,-45.28	0/1:9:6,3:40:-6.07,-0.00,-15.86	0/1:13:7,6:40:-13.75,-0.00,-17.61	0/0:12:12,0:40:-0.00,-3.70,-36.40	./.	1/1:9:0,9:24:-25.72,-1.90,-0.01	0/1:18:7,11:40:-27.03,0.00,-16.11	0/0:12:12,0:40:-0.00,-3.70,-36.40	0/1:11:7,4:40:-8.43,-0.00,-18.21	0/1:19:5,13:40:-32.95,-0.00,-10.19	0/0:12:12,0:40:-0.00,-3.70,-36.40	./.	0/1:9:3,6:40:-14.95,-0.00,-6.98	0/0:9:9,0:34:-0.00,-2.80,-27.53	1/1:15:0,15:40:-43.46,-3.69,-0.00	0/0:8:8,0:31:-0.00,-2.50,-24.57	0/0:7:7,0:28:-0.00,-2.20,-21.62	0/0:13:12,1:15:-0.04,-1.08,-33.48	0/1:4:3,1:22:-1.67,-0.01,-8.50	0/1:6:4,2:40:-4.02,-0.00,-10.84	0/0:13:13,0:40:-0.00,-4.00,-39.36	0/0:7:7,0:28:-0.00,-2.20,-21.62	0/0:9:9,0:34:-0.00,-2.80,-27.53	0/1:20:11,9:40:-20.52,0.00,-27.34	./.	0/0:22:21,1:40:-0.00,-3.75,-60.07	1/1:9:0,9:24:-25.72,-1.90,-0.01
5349	27	.	T	C	.	PASS	NS=88;AF=0.398	GT:DP:AD:GQ:GL	1/1:14:0,14:40:-62.66,-4.66,-0.00	1/1:20:1,19:25:-80.63,-1.98,-0.00	1/1:10:0,10:40:-44.70,-3.46,-0.00	1/1:19:0,19:40:-85.12,-6.17,-0.00	1/1:27:0,27:40:-121.04,-8.58,-0.00	1/1:21:0,21:40:-94.10,-6.77,-0.00	1/1:11:0,11:40:-49.19,-3.76,-0.00	1/1:12:0,12:40:-53.68,-4.06,-0.00	1/1:11:0,11:40:-49.19,-3.76,-0.00	1/1:10:0,10:40:-44.70,-3.46,-0.00	1/1:17:0,17:40:-76.13,-5.57,-0.00	0/1:9:2,7:40:-28.08,-0.00,-5.82	0/1:23:6,17:40:-68.76,0.00,-19.57	0/1:15:7,8:40:-30.76,0.00,-26.47	1/1:15:0,15:40:-67.15,-4.96,-0.00	0/1:15:12,3:40:-8.31,-0.00,-48.92	0/1:11:3,8:40:-31.96,-0.00,-9.71	0/1:18:8,10:40:-38.84,0.00,-30.06	0/1:21:9,12:40:-46.91,0.00,-33.64	0/0:22:22,0:40:-0.00,-7.27,-98.98	1/1:16:0,16:40:-71.64,-5.26,-0.00	1/1:10:0,10:40:-44.70,-3.46,-0.00	1/1:17:1,16:15:-67.19,-1.11,-0.04	1/1:19:0,19:40:-85.12,-6.17,-0.00	1/1:6:0,6:28:-26.74,-2.26,-0.00	./.	1/1:15:0,15:40:-67.15,-4.96,-0.00	0/1:19:8,11:40:-43.03,0.00,-29.75	0/1:14:5,9:40:-35.55,0.00,-17.79	1/1:16:0,16:40:-71.64,-5.26,-0.00	1/1:23:0,23:40:-103.08,-7.37,-0.00	1/1:15:0,15:40:-67.15,-4.96,-0.00	1/1:23:0,23:40:-103.08,-7.37,-0.00	1/1:11:0,11:40:-49.19,-3.76,-0.00	./.	1/1:25:0,25:40:-112.06,-7.97,-0.00	0/1:33:9,24:40:-97.18,0.00,-30.03	1/1:21:0,21:40:-94.10,-6.77,-0.00	1/1:20:0,20:40:-89.61,-6.47,-0.00	1/1:19:0,19:40:-85.12,-6.17,-0.00	1/1:15:0,15:40:-67.15,-4.96,-0.00
5396	30	.	G	A	.	PASS	NS=80;AF=0.456	GT:DP:AD:GQ:GL	1/1:11:0,11:40:-45.09,-4.66,-0.00	./.	1/1:8:0,8:40:-32.78,-3.76,-0.00	./.	./.	1/1:14:0,14:40:-57.41,-5.56,-0.00	1/1:6:0,6:38:-24.56,-3.15,-0.00	1/1:7:0,7:40:-28.67,-3.45,-0.00	1/1:6:0,6:38:-24.56,-3.15,-0.00	1/1:5:0,5:35:-20.46,-2.85,-0.00	1/1:10:0,10:40:-40.99,-4.36,-0.00	1/1:6:0,6:38:-24.56,-3.15,-0.00	1/1:5:0,5:35:-20.46,-2.85,-0.00	1/1:5:0,5:35:-20.46,-2.85,-0.00	1/1:7:0,7:40:-28.67,-3.45,-0.00	1/1:8:0,8:40:-32.78,-3.76,-0.00	1/1:5:0,5:35:-20.46,-2.85,-0.00	./.	1/1:3:0,3:28:-12.25,-2.25,-0.00	1/1:4:0,4:32:-16.35,-2.55,-0.00	1/1:8:0,8:40:-32.78,-3.76,-0.00	1/1:8:0,8:40:-32.78,-3.76,-0.00	1/1:9:0,9:40:-36.88,-4.06,-0.00	1/1:8:0,8:40:-32.78,-3.76,-0.00	1/1:4:0,4:32:-16.35,-2.55,-0.00	./.	1/1:14:0,14:40:-57.41,-5.56,-0.00	1/1:11:0,11:40:-45.09,-4.66,-0.00	1/1:3:0,3:28:-12.25,-2.25,-0.00	1/1:8:0,8:40:-32.78,-3.76,-0.00	1/1:7:0,7:40:-28.67,-3.45,-0.00	0/0:5:5,0:36:-0.00,-2.93,-20.61	1/1:8:0,8:40:-32.78,-3.76,-0.00	1/1:4:0,4:32:-16.35,-2.55,-0.00	1/1:8:0,8:40:-32.78,-3.76,-0.00	1/1:13:0,13:40:-53.31,-5.26,-0.00	1/1:14:0,14:40:-57.41,-5.56,-0.00	1/1:9:0,9:40:-36.88,-4.06,-0.00	1/1:3:0,3:28:-12.25,-2.25,-0.00	1/1:14:0,14:40:-57.41,-5.56,-0.00	0/1:17:10,7:40:-22.20,0.00,-34.60
5452	29	.	C	T	.	PASS	NS=86;AF=0.442	GT:DP:AD:GQ:GL	0/1:31:17,14:40:-56.84,0.00,-71.27	0/1:29:14,15:40:-62.21,0.00,-57.56	1/1:30:1,29:40:-133.50,-4.78,-0.00	0/1:36:21,15:40:-60.10,0.00,-88.85	0/1:35:21,14:40:-55.63,0.00,-89.15	1/1:19:0,19:40:-90.55,-6.24,-0.00	1/1:32:0,32:40:-152.59,-10.16,-0.00	1/1:46:0,46:40:-219.40,-14.37,-0.00	1/1:44:0,44:40:-209.86,-13.77,-0.00	1/1:26:1,25:40:-114.41,-3.58,-0.00	1/1:58:0,58:40:-276.67,-17.98,0.00	1/1:33:0,33:40:-157.36,-10.46,-0.00	1/1:29:0,29:40:-138.27,-9.25,-0.00	1/1:52:0,52:40:-248.03,-16.18,0.00	1/1:36:0,36:40:-171.68,-11.36,-0.00	1/1:33:0,33:40:-157.36,-10.46,-0.00	1/1:47:0,47:40:-224.17,-14.67,-0.00	1/1:41:0,41:40:-195.54,-12.87,-0.00	1/1:37:0,37:40:-176.45,-11.66,-0.00	1/1:38:0,38:40:-181.22,-11.96,-0.00	1/1:38:0,38:40:-181.22,-11.96,-0.00	0/1:38:13,25:40:-107.22,0.00,-50.07	1/1:34:1,33:40:-152.59,-5.99,-0.00	1/1:30:0,30:40:-143.05,-9.56,-0.00	1/1:30:0,30:40:-143.05,-9.56,-0.00	1/1:20:0,20:40:-95.33,-6.55,-0.00	0/1:40:25,15:40:-58.90,0.00,-106.74	./.	1/1:35:0,35:40:-166.91,-11.06,-0.00	0/1:51:27,24:40:-98.54,0.00,-112.97	0/1:51:30,21:40:-84.22,0.00,-127.29	1/1:26:0,26:40:-123.96,-8.35,-0.00	1/1:48:0,48:40:-228.95,-14.97,-0.00	1/1:36:0,36:40:-171.68,-11.36,-0.00	1/1:35:0,35:40:-166.91,-11.06,-0.00	1/1:52:0,52:40:-248.03,-16.18,0.00	1/1:29:0,29:40:-138.27,-9.25,-0.00	1/1:40:0,40:40:-190.77,-12.57,-0.00	1/1:31:0,31:40:-147.82,-9.86,-0.00	1/1:24:0,24:40:-114.41,-7.75,-0.00	1/1:27:0,27:40:-128.73,-8.65,-0.00
5460	2	.	G	A	.	PASS	NS=89;AF=0.478	GT:DP:AD:GQ:GL	1/1:26:0,26:40:-94.83,-9.04,-0.00	1/1:20:0,20:40:-72.94,-7.23,-0.00	1/1:32:0,32:40:-116.73,-10.84,-0.00	1/1:23:0,23:40:-83.88,-8.13,-0.00	1/1:28:1,27:40:-94.83,-5.99,-0.00	1/1:24:0,24:40:-87.53,-8.43,-0.00	1/1:29:0,29:40:-105.78,-9.94,-0.00	1/1:20:0,20:40:-72.94,-7.23,-0.00	1/1:33:1,32:40:-113.08,-7.49,-0.00	1/1:21:0,21:40:-76.59,-7.53,-0.00	1/1:28:0,28:40:-102.13,-9.64,-0.00	1/1:29:0,29:40:-105.78,-9.94,-0.00	1/1:22:0,22:40:-80.23,-7.83,-0.00	1/1:22:1,21:40:-72.94,-4.18,-0.00	1/1:32:0,32:40:-116.73,-10.84,-0.00	1/1:29:0,29:40:-105.78,-9.94,-0.00	1/1:44:1,43:40:-153.22,-10.80,-0.00	1/1:30:1,29:40:-102.13,-6.59,-0.00	1/1:33:0,33:40:-120.37,-11.14,-0.00	1/1:26:0,26:40:-94.83,-9.04,-0.00	1/1:43:0,43:40:-156.87,-14.15,-0.00	1/1:33:0,33:40:-120.37,-11.14,-0.00	1/1:32:0,32:40:-116.73,-10.84,-0.00	1/1:44:1,43:40:-153.22,-10.80,-0.00	1/1:29:0,29:40:-105.78,-9.94,-0.00	1/1:13:0,13:40:-47.39,-5.12,-0.00	1/1:31:0,31:40:-113.08,-10.54,-0.00	1/1:29:0,29:40:-105.78,-9.94,-0.00	1/1:45:0,45:40:-164.16,-14.75,-0.00	1/1:29:0,29:40:-105.78,-9.94,-0.00	1/1:45:0,45:40:-164.16,-14.75,-0.00	1/1:20:0,20:40:-72.94,-7.23,-0.00	1/1:30:0,30:40:-109.43,-10.24,-0.00	1/1:28:0,28:40:-102.13,-9.64,-0.00	1/1:40:0,40:40:-145.92,-13.25,-0.00	1/1:32:0,32:40:-116.73,-10.84,-0.00	1/1:8:0,8:40:-29.15,-3.62,-0.00	1/1:28:0,28:40:-102.13,-9.64,-0.00	1/1:34:0,34:40:-124.02,-11.44,-0.00	1/1:45:0,45:40:-164.16,-14.75,-0.00	0/1:28:12,16:40:-48.70,0.00,-34.15
5470	137	.	C	A	.	PASS	NS=86;AF=0.488	GT:DP:AD:GQ:GL	0/1:13:10,3:40:-7.09,-0.00,-30.62	0/1:20:13,7:40:-18.02,0.00,-38.29	0/1:23:16,7:40:-17.12,0.00,-47.16	0/1:23:17,6:40:-13.86,-0.00,-50.42	0/1:17:12,5:40:-12.41,-0.00,-35.93	0/1:13:7,6:40:-16.87,0.00,-20.84	0/1:19:15,4:40:-8.55,-0.00,-45.11	0/1:20:12,8:40:-21.28,0.00,-35.03	0/1:26:21,5:40:-9.70,-0.00,-62.56	0/1:27:22,5:40:-9.40,-0.00,-65.51	0/1:28:19,9:40:-22.14,0.00,-55.44	0/1:15:13,2:39:-3.23,-0.00,-39.79	0/1:27:23,4:40:-6.14,-0.00,-68.77	0/1:27:17,10:40:-25.69,0.00,-49.22	0/1:28:19,9:40:-22.14,0.00,-55.44	./.	0/1:23:17,6:40:-13.86,-0.00,-50.42	0/1:20:14,6:40:-14.77,0.00,-41.55	0/1:33:27,6:40:-10.85,-0.00,-80.00	0/1:20:16,4:40:-8.25,-0.00,-48.07	0/1:26:19,7:40:-16.22,0.00,-56.04	0/1:32:27,5:40:-7.90,-0.00,-80.30	0/1:28:22,6:40:-12.36,-0.00,-65.21	0/0:20:20,0:40:-0.00,-4.79,-65.89	0/1:30:25,5:40:-8.50,-0.00,-74.39	./.	0/1:26:20,5:40:-10.00,-0.00,-59.60	0/1:24:20,4:40:-7.04,-0.00,-59.90	0/1:20:15,5:40:-11.51,-0.00,-44.81	0/1:18:14,4:40:-8.85,-0.00,-42.15	0/1:31:25,6:40:-11.46,-0.00,-74.09	0/1:15:13,2:39:-3.23,-0.00,-39.79	0/1:20:18,2:23:-1.74,-0.01,-54.59	0/1:22:17,5:40:-10.91,-0.00,-50.72	0/1:20:14,6:40:-14.77,0.00,-41.55	./.	./.	0/1:10:8,2:40:-4.74,-0.00,-25.01	0/0:13:13,0:33:-0.00,-2.68,-43.08	0/1:31:22,9:40:-21.23,0.00,-64.31	0/1:19:16,3:40:-5.29,-0.00,-48.37
5520	130	.	T	A	.	PASS	NS=84;AF=0.482	GT:DP:AD:GQ:GL	0/0:19:19,0:40:-0.00,-6.44,-64.59	0/0:12:12,0:40:-0.00,-4.34,-40.81	0/0:21:21,0:40:-0.00,-7.04,-71.38	0/0:19:18,0:40:-0.00,-6.14,-61.19	0/0:23:23,0:40:-0.00,-7.65,-78.18	0/1:17:12,5:40:-11.15,-0.00,-34.97	0/0:17:17,0:40:-0.00,-5.84,-57.79	0/1:20:9,11:40:-30.63,0.00,-23.87	0/0:13:12,1:17:-0.02,-1.26,-37.43	0/0:18:17,1:34:-0.00,-2.74,-54.40	0/0:27:27,0:40:-0.00,-8.85,-91.77	0/1:16:11,5:40:-11.45,-0.00,-31.87	0/1:21:13,8:40:-20.14,0.00,-37.16	0/0:13:13,0:40:-0.00,-4.64,-44.20	0/0:22:22,0:40:-0.00,-7.34,-74.78	0/0:21:21,0:40:-0.00,-7.04,-71.38	0/0:19:19,0:40:-0.00,-6.44,-64.59	0/0:10:10,0:40:-0.00,-3.73,-34.01	0/0:15:15,0:40:-0.00,-5.24,-51.00	0/0:4:4,0:25:-0.01,-1.93,-13.63	0/0:19:19,0:40:-0.00,-6.44,-64.59	0/0:19:19,0:40:-0.00,-6.44,-64.59	0/0:13:13,0:40:-0.00,-4.64,-44.20	0/0:27:27,0:40:-0.00,-8.85,-91.77	0/0:18:18,0:40:-0.00,-6.14,-61.19	0/0:6:6,0:31:-0.00,-2.53,-20.42	0/0:13:13,0:40:-0.00,-4.64,-44.20	0/0:17:17,0:40:-0.00,-5.84,-57.79	0/0:25:25,0:40:-0.00,-8.25,-84.97	0/0:15:15,0:40:-0.00,-5.24,-51.00	0/0:11:11,0:40:-0.00,-4.03,-37.41	0/0:15:15,0:40:-0.00,-5.24,-51.00	0/0:16:16,0:40:-0.00,-5.54,-54.40	0/0:13:12,1:17:-0.02,-1.26,-37.43	0/0:32:31,1:40:-0.00,-6.96,-101.96	0/0:18:18,0:40:-0.00,-6.14,-61.19	0/0:21:21,0:40:-0.00,-7.04,-71.38	0/0:20:20,0:40:-0.00,-6.74,-67.99	0/0:25:25,0:40:-0.00,-8.25,-84.97	0/0:21:21,0:40:-0.00,-7.04,-71.38	0/0:21:21,0:40:-0.00,-7.04,-71.38
5561	20	.	G	A	.	PASS	NS=74;AF=0.500	GT:DP:AD:GQ:GL	./.	0/1:61:41,20:40:-38.30,0.00,-96.00	./.	./.	0/1:56:39,17:40:-31.56,0.00,-92.01	0/1:45:32,13:40:-23.87,0.00,-76.08	0/1:56:37,19:40:-37.05,0.00,-86.51	0/1:62:36,26:40:-54.49,0.00,-81.96	./.	0/1:56:34,22:40:-45.30,0.00,-78.27	0/1:57:33,24:40:-50.49,0.00,-75.22	0/1:64:41,23:40:-45.64,0.00,-95.10	0/1:63:31,32:40:-70.67,0.00,-67.92	0/1:62:33,29:40:-62.73,0.00,-73.72	0/1:76:46,30:40:-61.27,0.00,-105.24	0/1:79:45,34:40:-71.36,0.00,-101.59	0/1:74:46,28:40:-56.38,0.00,-105.84	0/1:73:36,37:40:-81.41,0.00,-78.66	0/1:70:33,37:40:-82.31,0.00,-71.32	0/1:100:59,41:40:-84.30,0.00,-133.76	0/1:70:46,24:40:-46.59,0.00,-107.04	0/1:81:30,51:40:-117.48,0.00,-59.77	0/1:47:31,16:40:-31.51,0.00,-72.73	0/1:51:40,11:40:-16.57,0.00,-96.26	0/1:60:39,21:40:-41.35,0.00,-90.81	0/1:54:24,30:40:-67.88,0.00,-51.39	0/1:57:33,24:40:-50.49,0.00,-75.22	0/1:87:35,52:40:-118.43,0.00,-71.71	0/1:74:47,27:40:-53.63,0.00,-108.59	0/1:73:23,29:40:-65.73,0.00,-49.24	0/1:92:51,41:40:-86.70,0.00,-114.17	0/1:78:27,51:40:-118.38,0.00,-52.43	0/1:78:42,36:40:-77.16,0.00,-93.65	0/1:85:38,47:40:-105.29,0.00,-80.55	0/1:95:48,47:40:-102.28,0.00,-105.03	0/0:27:26,1:40:-0.00,-3.70,-68.70	0/1:53:44,9:40:-10.47,-0.00,-106.65	0/1:71:39,32:40:-68.27,0.00,-87.50	0/1:57:30,27:40:-58.74,0.00,-66.98	0/1:67:47,20:40:-36.50,0.00,-110.69	0/1:51:32,19:40:-38.55,0.00,-74.27
5562	48	.	T	C	.	PASS	NS=91;AF=0.467	GT:DP:AD:GQ:GL	1/1:44:0,44:40:-159.40,-14.55,-0.00	1/1:55:0,55:40:-199.27,-17.86,0.00	1/1:73:0,73:40:-264.50,-23.28,0.00	1/1:74:2,72:40:-253.63,-16.33,0.00	1/1:36:0,36:40:-130.41,-12.14,-0.00	1/1:37:2,35:40:-119.54,-5.20,-0.00	1/1:60:0,60:40:-217.39,-19.37,0.00	1/1:49:0,49:40:-177.52,-16.06,-0.00	1/1:45:0,45:40:-163.03,-14.85,-0.00	1/1:43:0,43:40:-155.78,-14.25,-0.00	1/1:72:1,71:40:-253.63,-19.35,0.00	1/1:56:0,56:40:-202.89,-18.16,0.00	1/1:35:0,35:40:-126.79,-11.84,-0.00	1/1:59:0,59:40:-213.77,-19.07,0.00	1/1:42:0,42:40:-152.16,-13.95,-0.00	1/1:37:1,36:40:-126.79,-8.82,-0.00	1/1:49:0,49:40:-177.52,-16.06,-0.00	0/1:38:16,22:40:-66.93,0.00,-45.24	1/1:44:0,44:40:-159.40,-14.55,-0.00	1/1:49:0,49:40:-177.52,-16.06,-0.00	1/1:50:0,50:40:-181.15,-16.36,0.00	1/1:33:0,33:40:-119.54,-11.24,-0.00	1/1:54:1,53:40:-188.40,-13.94,-0.00	1/1:43:0,43:40:-155.78,-14.25,-0.00	1/1:41:0,41:40:-148.53,-13.65,-0.00	1/1:55:0,55:40:-199.27,-17.86,0.00	1/1:38:0,38:40:-137.66,-12.75,-0.00	1/1:57:0,57:40:-206.52,-18.46,0.00	1/1:51:2,49:40:-170.28,-9.41,-0.00	1/1:43:1,42:40:-148.53,-10.63,-0.00	1/1:54:1,53:40:-188.40,-13.94,-0.00	1/1:54:0,54:40:-195.65,-17.56,0.00	1/1:46:0,46:40:-166.65,-15.15,-0.00	1/1:52:0,52:40:-188.40,-16.96,0.00	1/1:69:0,67:40:-242.76,-21.47,0.00	1/1:61:0,61:40:-221.01,-19.67,0.00	1/1:78:0,78:40:-282.62,-24.78,0.00	1/1:55:0,55:40:-199.27,-17.86,0.00	1/1:83:0,83:40:-300.75,-26.29,0.00	1/1:45:0,45:40:-163.03,-14.85,-0.00	1/1:59:1,58:40:-206.52,-15.44,0.00
5585	9	.	A	T	.	PASS	NS=89;AF=0.483	GT:DP:AD:GQ:GL	0/0:47:47,0:40:-0.00,-14.70,-156.93	0/0:42:42,0:40:-0.00,-13.19,-140.24	0/0:29:29,0:40:-0.00,-9.28,-96.84	0/0:52:52,0:40:0.00,-16.20,-173.62	0/0:49:49,0:40:-0.00,-15.30,-163.61	0/0:37:37,0:40:-0.00,-11.69,-123.54	0/0:41:41,0:40:-0.00,-12.89,-136.90	0/0:61:61,0:40:0.00,-18.91,-203.67	0/0:39:39,0:40:-0.00,-12.29,-130.22	0/0:38:38,0:40:-0.00,-11.99,-126.88	0/0:39:39,0:40:-0.00,-12.29,-130.22	0/0:51:51,0:40:-0.00,-15.90,-170.28	0/0:39:39,0:40:-0.00,-12.29,-130.22	0/0:46:46,0:40:-0.00,-14.40,-153.59	0/0:40:40,0:40:-0.00,-12.59,-133.56	0/0:41:41,0:40:-0.00,-12.89,-136.90	0/0:32:32,0:40:-0.00,-10.19,-106.85	0/0:33:33,0:40:-0.00,-10.49,-110.19	0/0:62:62,0:40:0.00,-19.21,-207.00	0/0:40:40,0:40:-0.00,-12.59,-133.56	0/0:47:47,0:40:-0.00,-14.70,-156.93	0/0:30:30,0:40:-0.00,-9.58,-100.18	0/0:44:44,0:40:-0.00,-13.80,-146.91	0/0:37:37,0:40:-0.00,-11.69,-123.54	0/0:32:31,1:40:-0.00,-6.85,-100.18	0/0:19:19,0:40:-0.00,-6.28,-63.45	0/0:52:52,0:40:0.00,-16.20,-173.62	0/0:45:45,0:40:-0.00,-14.10,-150.25	0/0:53:53,0:40:-0.00,-16.50,-176.96	0/0:44:44,0:40:-0.00,-13.80,-146.91	0/0:43:43,0:40:-0.00,-13.50,-143.58	0/0:32:32,0:40:-0.00,-10.19,-106.85	0/0:37:37,0:40:-0.00,-11.69,-123.54	0/1:34:22,12:40:-29.27,0.00,-62.68	0/0:58:58,0:40:0.00,-18.01,-193.65	0/0:16:15,1:26:-0.00,-2.04,-46.77	0/0:36:35,0:40:-0.00,-11.09,-116.87	0/1:44:19,25:40:-69.66,0.00,-49.66	0/0:51:51,0:40:-0.00,-15.90,-170.28	0/1:37:24,13:40:-31.71,0.00,-68.46	0/0:67:67,0:40:-0.00,-20.72,-223.70
5661	11	.	T	C	.	PASS	NS=85;AF=0.441	GT:DP:AD:GQ:GL	0/0:24:24,0:40:-0.00,-7.91,-112.32	0/0:16:16,0:40:-0.00,-5.50,-74.92	0/0:31:31,0:40:-0.00,-10.02,-145.05	0/0:23:23,0:40:-0.00,-7.61,-107.64	0/0:44:44,0:40:-0.00,-13.93,-205.83	0/0:56:56,0:40:0.00,-17.54,-261.94	0/0:33:33,0:40:-0.00,-10.62,-154.40	0/0:37:37,0:40:-0.00,-11.82,-173.10	0/0:25:25,0:40:-0.00,-8.21,-117.00	0/0:24:24,0:40:-0.00,-7.91,-112.32	0/0:27:27,0:40:-0.00,-8.81,-126.35	0/0:25:25,0:40:-0.00,-8.21,-117.00	0/0:40:40,0:40:-0.00,-12.73,-187.13	0/0:26:26,0:40:-0.00,-8.51,-121.67	0/0:18:18,0:40:-0.00,-6.10,-84.27	1/1:4:0,4:23:-18.60,-1.79,-0.01	0/0:38:38,0:40:-0.00,-12.12,-177.78	./.	0/0:36:35,1:40:-0.00,-6.85,-159.08	0/0:37:37,0:40:-0.00,-11.82,-173.10	0/0:27:27,0:40:-0.00,-8.81,-126.35	0/0:55:55,0:40:0.00,-17.24,-257.26	0/0:32:32,0:40:-0.00,-10.32,-149.72	0/0:48:48,0:40:-0.00,-15.13,-224.53	0/0:37:37,0:40:-0.00,-11.82,-173.10	0/0:6:6,0:31:-0.00,-2.49,-28.16	0/0:41:40,1:40:-0.00,-8.35,-182.45	0/0:32:32,0:40:-0.00,-10.32,-149.72	0/0:32:32,0:40:-0.00,-10.32,-149.72	0/0:47:47,0:40:-0.00,-14.83,-219.86	0/0:40:40,0:40:-0.00,-12.73,-187.13	0/0:57:57,0:40:0.00,-17.84,-266.61	0/0:30:30,0:40:-0.00,-9.72,-140.37	0/0:29:29,0:40:-0.00,-9.41,-135.70	0/0:49:49,0:40:-0.00,-15.43,-229.21	0/0:26:25,1:40:-0.00,-3.84,-112.32	0/0:43:43,0:40:-0.00,-13.63,-201.16	0/0:41:41,0:40:-0.00,-13.03,-191.81	0/0:20:20,0:40:-0.00,-6.70,-93.62	0/0:35:35,0:40:-0.00,-11.22,-163.75	0/0:14:14,0:40:-0.00,-4.90,-65.56
5708	17	.	A	G	.	PASS	NS=89;AF=0.079	GT:DP:AD:GQ:GL	0/0:9:9,0:40:-0.00,-4.63,-33.87	0/0:28:28,0:40:-0.00,-10.35,-103.21	0/0:34:34,0:40:-0.00,-12.15,-125.11	0/0:25:25,0:40:-0.00,-9.44,-92.27	0/0:45:45,0:40:-0.00,-15.46,-165.26	0/0:22:22,0:40:-0.00,-8.54,-81.32	0/0:22:22,0:40:-0.00,-8.54,-81.32	0/0:15:15,0:40:-0.00,-6.43,-55.77	0/0:11:11,0:40:-0.00,-5.23,-41.17	0/0:22:22,0:40:-0.00,-8.54,-81.32	0/0:20:20,0:40:-0.00,-7.94,-74.02	0/0:37:37,0:40:-0.00,-13.05,-136.06	0/0:32:32,0:40:-0.00,-11.55,-117.81	0/0:20:20,0:40:-0.00,-7.94,-74.02	0/0:20:20,0:40:-0.00,-7.94,-74.02	0/0:12:12,0:40:-0.00,-5.53,-44.82	0/0:13:13,0:40:-0.00,-5.83,-48.47	0/0:8:8,0:40:-0.00,-4.33,-30.22	0/0:11:11,0:40:-0.00,-5.23,-41.17	0/0:45:45,0:40:-0.00,-15.46,-165.26	0/0:36:36,0:40:-0.00,-12.75,-132.41	0/0:19:19,0:40:-0.00,-7.64,-70.37	0/0:33:33,0:40:-0.00,-11.85,-121.46	0/0:48:48,0:40:0.00,-16.37,-176.21	0/0:38:38,0:40:-0.00,-13.36,-139.71	0/0:11:11,0:40:-0.00,-5.23,-41.17	0/0:37:37,0:40:-0.00,-13.05,-136.06	0/0:40:40,0:40:-0.00,-13.96,-147.01	0/0:19:19,0:40:-0.00,-7.64,-70.37	0/0:50:50,0:40:0.00,-16.97,-183.51	0/0:30:29,0:40:-0.00,-10.65,-106.86	0/0:21:21,0:40:-0.00,-8.24,-77.67	0/0:23:23,0:40:-0.00,-8.84,-84.97	0/0:44:44,0:40:-0.00,-15.16,-161.61	0/0:30:30,0:40:-0.00,-10.95,-110.51	0/0:25:25,0:40:-0.00,-9.44,-92.27	0/0:7:7,0:40:-0.00,-4.03,-26.57	0/0:19:19,0:40:-0.00,-7.64,-70.37	0/0:12:12,0:40:-0.00,-5.53,-44.82	0/0:15:15,0:40:-0.00,-6.43,-55.77	0/0:35:35,0:40:-0.00,-12.45,-128.76
5806	7	.	C	A	.	PASS	NS=89;AF=0.483	GT:DP:AD:GQ:GL	1/1:19:0,19:40:-68.85,-6.80,-0.00	./.	1/1:26:1,25:40:-86.97,-5.28,-0.00	1/1:12:0,12:40:-43.48,-4.69,-0.00	1/1:28:1,27:40:-94.22,-5.88,-0.00	1/1:49:0,49:40:-177.59,-15.83,-0.00	1/1:26:0,26:40:-94.22,-8.91,-0.00	1/1:23:0,23:40:-83.35,-8.00,-0.00	1/1:34:0,34:40:-123.22,-11.31,-0.00	1/1:17:0,17:40:-61.60,-6.20,-0.00	1/1:19:0,18:40:-65.22,-6.50,-0.00	1/1:23:0,23:40:-83.35,-8.00,-0.00	1/1:16:0,16:40:-57.97,-5.90,-0.00	1/1:17:1,16:32:-54.35,-2.58,-0.00	1/1:21:0,21:40:-76.10,-7.40,-0.00	1/1:21:0,21:40:-76.10,-7.40,-0.00	1/1:16:0,16:40:-57.97,-5.90,-0.00	1/1:18:0,18:40:-65.22,-6.50,-0.00	1/1:20:0,20:40:-72.47,-7.10,-0.00	1/1:20:0,20:40:-72.47,-7.10,-0.00	1/1:27:0,27:40:-97.85,-9.21,-0.00	1/1:17:0,17:40:-61.60,-6.20,-0.00	1/1:21:0,21:40:-76.10,-7.40,-0.00	1/1:33:0,33:40:-119.60,-11.01,-0.00	1/1:26:0,26:40:-94.22,-8.91,-0.00	1/1:3:0,3:26:-10.86,-1.99,-0.00	1/1:27:0,27:40:-97.85,-9.21,-0.00	1/1:17:0,17:40:-61.60,-6.20,-0.00	1/1:18:0,18:40:-65.22,-6.50,-0.00	1/1:31:0,31:40:-112.35,-10.41,-0.00	1/1:35:0,35:40:-126.85,-11.62,-0.00	1/1:24:0,24:40:-86.97,-8.31,-0.00	1/1:23:0,23:40:-83.35,-8.00,-0.00	1/1:32:0,32:40:-115.97,-10.71,-0.00	1/1:26:0,26:40:-94.22,-8.91,-0.00	1/1:12:0,12:40:-43.48,-4.69,-0.00	1/1:22:0,22:40:-79.72,-7.70,-0.00	1/1:34:0,34:40:-123.22,-11.31,-0.00	1/1:27:0,27:40:-97.85,-9.21,-0.00	1/1:20:0,20:40:-72.47,-7.10,-0.00	1/1:26:0,26:40:-94.22,-8.91,-0.00
5857	53	.	A	G	.	PASS	NS=73;AF=0.473	GT:DP:AD:GQ:GL	0/0:10:10,0:40:-0.00,-3.95,-40.31	0/1:5:4,1:21:-1.59,-0.01,-13.71	0/0:10:10,0:40:-0.00,-3.95,-40.31	0/0:4:4,0:27:-0.00,-2.15,-16.15	0/0:7:7,0:37:-0.00,-3.05,-28.23	0/0:4:4,0:27:-0.00,-2.15,-16.15	0/0:4:4,0:27:-0.00,-2.15,-16.15	0/0:5:5,0:31:-0.00,-2.45,-20.18	0/0:6:6,0:34:-0.00,-2.75,-24.20	0/0:6:6,0:34:-0.00,-2.75,-24.20	./.	0/0:4:4,0:27:-0.00,-2.15,-16.15	0/0:5:5,0:31:-0.00,-2.45,-20.18	0/0:6:6,0:34:-0.00,-2.75,-24.20	0/0:14:14,0:40:-0.00,-5.16,-56.41	0/0:9:9,0:40:-0.00,-3.65,-36.28	0/0:7:7,0:37:-0.00,-3.05,-28.23	0/0:7:7,0:37:-0.00,-3.05,-28.23	0/0:14:14,0:40:-0.00,-5.16,-56.41	0/0:5:5,0:31:-0.00,-2.45,-20.18	0/1:10:8,2:40:-4.10,-0.00,-28.30	0/0:6:6,0:34:-0.00,-2.75,-24.20	0/0:5:5,0:31:-0.00,-2.45,-20.18	0/0:9:9,0:40:-0.00,-3.65,-36.28	./.	./.	0/0:11:11,0:40:-0.00,-4.25,-44.33	0/0:6:6,0:34:-0.00,-2.75,-24.20	0/0:5:5,0:31:-0.00,-2.45,-20.18	0/0:8:8,0:40:-0.00,-3.35,-32.25	0/0:7:7,0:37:-0.00,-3.05,-28.23	0/0:13:13,0:40:-0.00,-4.86,-52.39	0/0:11:11,0:40:-0.00,-4.25,-44.33	0/0:8:8,0:40:-0.00,-3.35,-32.25	0/0:7:7,0:37:-0.00,-3.05,-28.23	0/0:11:11,0:40:-0.00,-4.25,-44.33	0/0:4:4,0:27:-0.00,-2.15,-16.15	0/0:5:5,0:31:-0.00,-2.45,-20.18	./.	0/0:7:7,0:37:-0.00,-3.05,-28.23	0/0:6:6,0:34:-0.00,-2.75,-24.20
5967	13	.	G	A	.	PASS	NS=90;AF=0.494	GT:DP:AD:GQ:GL	0/0:18:18,0:40:-0.00,-6.78,-84.13	0/0:19:19,0:40:-0.00,-7.08,-88.80	0/0:33:33,0:40:-0.00,-11.30,-154.22	0/0:19:18,1:30:-0.00,-2.41,-79.46	0/0:33:33,0:40:-0.00,-11.30,-154.22	0/0:21:21,0:40:-0.00,-7.69,-98.14	0/0:23:23,0:40:-0.00,-8.29,-107.49	0/0:26:26,0:40:-0.00,-9.19,-121.51	0/0:28:28,0:40:-0.00,-9.79,-130.85	0/0:20:20,0:40:-0.00,-7.39,-93.47	0/0:32:32,0:40:-0.00,-11.00,-149.54	0/0:20:20,0:40:-0.00,-7.39,-93.47	0/0:27:27,0:40:-0.00,-9.49,-126.18	0/0:25:25,0:40:-0.00,-8.89,-116.83	0/0:20:20,0:40:-0.00,-7.39,-93.47	0/0:16:16,0:40:-0.00,-6.18,-74.78	0/0:25:25,0:40:-0.00,-8.89,-116.83	0/0:22:21,1:40:-0.00,-3.31,-93.47	0/0:17:17,0:40:-0.00,-6.48,-79.45	0/0:20:20,0:40:-0.00,-7.39,-93.47	0/0:29:29,0:40:-0.00,-10.09,-135.53	0/0:21:21,0:40:-0.00,-7.69,-98.14	0/0:38:38,0:40:-0.00,-12.80,-177.58	0/0:31:31,0:40:-0.00,-10.70,-144.87	0/0:32:31,1:40:-0.00,-6.32,-140.20	./.	0/0:26:26,0:40:-0.00,-9.19,-121.51	0/0:24:24,0:40:-0.00,-8.59,-112.16	0/0:21:21,0:40:-0.00,-7.69,-98.14	0/0:36:36,0:40:-0.00,-12.20,-168.23	0/0:31:31,0:40:-0.00,-10.70,-144.87	0/0:46:46,0:40:-0.00,-15.21,-214.96	0/0:28:28,0:40:-0.00,-9.79,-130.85	0/0:15:15,0:40:-0.00,-5.88,-70.11	0/1:20:18,2:25:-1.96,-0.00,-76.75	0/0:34:34,0:40:-0.00,-11.60,-158.89	0/0:52:52,0:40:-0.00,-17.02,-243.00	0/0:32:31,1:40:-0.00,-6.32,-140.20	0/0:10:10,0:40:-0.00,-4.38,-46.75	0/0:23:23,0:40:-0.00,-8.29,-107.49	0/0:44:44,0:40:-0.00,-14.61,-205.61
6254	2	.	A	G	.	PASS	NS=87;AF=0.425	GT:DP:AD:GQ:GL	0/1:34:27,7:40:-23.72,0.00,-120.31	0/1:48:24,24:40:-101.34,0.00,-101.65	0/1:35:20,15:40:-61.93,0.00,-86.31	0/1:39:21,18:40:-75.17,0.00,-89.92	0/1:54:21,33:40:-142.86,0.00,-85.40	0/1:33:23,10:40:-38.46,0.00,-101.35	0/1:38:19,19:40:-80.28,0.00,-80.59	1/1:43:1,42:40:-197.06,-7.56,-0.00	1/1:28:0,28:40:-134.48,-7.86,-0.00	./.	0/1:53:24,29:40:-123.91,0.00,-100.15	0/1:27:12,15:40:-64.34,0.00,-50.21	1/1:38:1,37:40:-172.99,-6.06,-0.00	1/1:28:0,28:40:-134.48,-7.86,-0.00	0/0:37:36,1:40:-0.00,-6.07,-168.80	0/1:38:18,20:40:-85.10,0.00,-75.78	0/1:28:14,14:40:-59.22,0.00,-59.53	0/1:36:20,16:40:-66.44,0.00,-86.01	0/1:55:25,30:40:-128.12,0.00,-104.36	0/1:48:23,25:40:-106.16,0.00,-96.84	1/1:46:0,46:40:-221.13,-13.28,-0.00	0/1:41:21,20:40:-84.19,0.00,-89.32	0/0:30:30,0:40:-0.00,-8.78,-144.73	0/0:42:42,0:40:-0.00,-12.39,-202.50	0/1:51:19,32:40:-138.95,0.00,-76.68	0/1:33:15,18:40:-76.97,0.00,-62.84	0/0:51:51,0:40:-0.00,-15.10,-245.82	0/1:47:27,20:40:-82.39,0.00,-116.39	0/1:36:19,17:40:-71.26,0.00,-81.19	1/1:36:0,36:40:-172.99,-10.27,-0.00	0/1:45:22,23:40:-97.43,0.00,-92.93	0/1:49:25,24:40:-101.04,0.00,-106.16	1/1:36:0,36:40:-172.99,-10.27,-0.00	0/0:34:33,1:40:-0.00,-5.17,-154.36	0/1:56:24,32:40:-137.45,0.00,-99.24	0/0:40:40,0:40:-0.00,-11.79,-192.87	1/1:70:0,70:40:-336.67,-20.51,0.00	0/1:44:9,35:40:-155.50,0.00,-30.65	0/1:14:4,10:40:-44.18,0.00,-15.61	0/1:49:21,28:40:-120.30,0.00,-86.91	0/1:41:20,21:40:-89.01,0.00,-84.50
6277	3	.	C	T	.	PASS	NS=79;AF=0.468	GT:DP:AD:GQ:GL	1/1:9:0,9:39:-38.01,-3.24,-0.00	1/1:5:0,5:26:-21.09,-2.04,-0.00	1/1:9:0,9:39:-38.01,-3.24,-0.00	1/1:7:0,7:33:-29.55,-2.64,-0.00	1/1:15:0,15:40:-63.40,-5.05,-0.00	1/1:12:0,12:40:-50.71,-4.14,-0.00	1/1:15:0,15:40:-63.40,-5.05,-0.00	1/1:9:0,9:39:-38.01,-3.24,-0.00	1/1:4:0,4:23:-16.86,-1.74,-0.01	1/1:8:0,8:36:-33.78,-2.94,-0.00	1/1:15:0,15:40:-63.40,-5.05,-0.00	1/1:16:0,16:40:-67.63,-5.35,-0.00	1/1:17:0,17:40:-71.86,-5.65,-0.00	1/1:10:0,10:40:-42.24,-3.54,-0.00	./.	1/1:9:0,9:39:-38.01,-3.24,-0.00	1/1:25:0,25:40:-105.71,-8.06,-0.00	./.	1/1:12:0,12:40:-50.71,-4.14,-0.00	1/1:4:0,4:23:-16.86,-1.74,-0.01	1/1:18:0,18:40:-76.09,-5.95,-0.00	1/1:19:0,19:40:-80.33,-6.25,-0.00	0/1:13:7,6:40:-20.87,0.00,-25.17	0/1:8:5,3:40:-9.68,-0.00,-18.22	1/1:6:0,6:29:-25.32,-2.34,-0.00	./.	1/1:10:0,10:40:-42.24,-3.54,-0.00	1/1:13:0,13:40:-54.94,-4.45,-0.00	1/1:10:0,10:40:-42.24,-3.54,-0.00	1/1:11:0,11:40:-46.47,-3.84,-0.00	1/1:11:0,11:40:-46.47,-3.84,-0.00	0/1:9:5,4:40:-13.61,-0.00,-17.92	1/1:8:0,8:36:-33.78,-2.94,-0.00	1/1:11:0,11:40:-46.47,-3.84,-0.00	./.	0/0:7:7,0:33:-0.00,-2.71,-29.69	./.	1/1:10:0,10:40:-42.24,-3.54,-0.00	1/1:7:0,7:33:-29.55,-2.64,-0.00	1/1:9:0,9:39:-38.01,-3.24,-0.00	0/1:7:5,2:40:-5.75,-0.00,-18.52
6411	20	.	A	G	.	PASS	NS=90;AF=0.411	GT:DP:AD:GQ:GL	1/1:36:0,36:40:-82.32,-11.24,-0.00	1/1:39:0,39:40:-89.20,-12.13,-0.00	1/1:44:0,44:40:-100.65,-13.63,-0.00	1/1:36:0,36:40:-82.32,-11.24,-0.00	1/1:44:0,44:40:-100.65,-13.63,-0.00	1/1:36:0,36:40:-82.32,-11.24,-0.00	1/1:30:0,30:40:-68.57,-9.44,-0.00	1/1:35:0,35:40:-80.03,-10.94,-0.00	1/1:33:0,33:40:-75.45,-10.34,-0.00	1/1:25:0,24:40:-54.82,-7.65,-0.00	1/1:38:0,38:40:-86.90,-11.83,-0.00	1/1:30:0,30:40:-68.57,-9.44,-0.00	1/1:44:0,44:40:-100.65,-13.63,-0.00	1/1:36:0,36:40:-82.32,-11.24,-0.00	1/1:45:0,24:40:-54.82,-7.65,-0.00	0/1:54:33,21:40:-31.33,0.00,-59.01	0/1:36:14,22:40:-39.00,0.00,-20.85	1/1:17:1,16:39:-34.20,-3.27,-0.00	1/1:38:1,37:40:-82.32,-9.54,-0.00	1/1:28:1,14:33:-29.61,-2.67,-0.00	1/1:52:0,52:40:-118.99,-16.02,-0.00	1/1:41:0,41:40:-93.78,-12.73,-0.00	0/1:50:23,27:40:-46.28,0.00,-37.29	0/1:43:21,22:40:-36.91,0.00,-34.80	1/1:48:1,47:40:-105.24,-12.53,-0.00	1/1:18:0,18:40:-41.07,-5.86,-0.00	1/1:47:1,46:40:-102.95,-12.23,-0.00	0/1:43:27,16:40:-23.16,0.00,-48.55	1/1:28:0,28:40:-63.99,-8.85,-0.00	0/1:43:22,21:40:-34.62,0.00,-37.09	1/1:28:0,28:40:-63.99,-8.85,-0.00	0/1:42:19,23:40:-39.50,0.00,-30.51	1/1:27:0,27:40:-61.70,-8.55,-0.00	0/1:51:29,22:40:-34.52,0.00,-50.74	1/1:49:0,49:40:-112.11,-15.12,-0.00	1/1:63:0,63:40:-144.20,-19.30,0.00	0/1:15:3,12:25:-22.36,-0.01,-1.92	1/1:48:1,47:40:-105.24,-12.53,-0.00	0/0:32:32,0:40:-0.00,-10.22,-73.52	0/1:60:34,26:40:-41.00,0.00,-59.51	1/1:32:0,32:40:-73.15,-10.04,-0.00
6641	22	.	G	A	.	PASS	NS=89;AF=0.466	GT:DP:AD:GQ:GL	1/1:23:0,23:40:-106.69,-7.34,-0.00	1/1:20:0,20:40:-92.76,-6.44,-0.00	1/1:18:0,18:40:-83.48,-5.84,-0.00	1/1:23:0,23:40:-106.69,-7.34,-0.00	1/1:20:0,20:40:-92.76,-6.44,-0.00	1/1:13:0,13:40:-60.27,-4.33,-0.00	1/1:27:0,27:40:-125.25,-8.55,-0.00	1/1:22:0,22:40:-102.04,-7.04,-0.00	1/1:25:0,25:40:-115.97,-7.94,-0.00	1/1:35:0,35:40:-162.38,-10.95,-0.00	1/1:32:0,32:40:-148.46,-10.05,-0.00	1/1:23:0,23:40:-106.69,-7.34,-0.00	1/1:21:0,21:40:-97.40,-6.74,-0.00	1/1:13:0,13:40:-60.27,-4.33,-0.00	1/1:29:0,29:40:-134.53,-9.15,-0.00	1/1:17:0,17:40:-78.84,-5.53,-0.00	1/1:18:1,17:17:-74.22,-1.22,-0.03	1/1:24:0,24:40:-111.33,-7.64,-0.00	1/1:32:0,32:40:-148.46,-10.05,-0.00	1/1:28:0,28:40:-129.89,-8.85,-0.00	1/1:21:0,21:40:-97.40,-6.74,-0.00	1/1:30:0,30:40:-139.17,-9.45,-0.00	0/1:41:20,21:40:-84.64,0.00,-80.07	0/1:23:13,10:40:-39.01,0.00,-53.00	0/1:25:2,23:18:-98.76,-0.02,-1.36	./.	1/1:24:0,24:40:-111.33,-7.64,-0.00	1/1:23:0,23:40:-106.69,-7.34,-0.00	1/1:21:0,21:40:-97.40,-6.74,-0.00	0/1:12:2,10:40:-42.32,-0.00,-5.25	0/1:33:21,12:40:-45.28,0.00,-87.12	0/1:44:17,27:40:-111.59,0.00,-65.24	1/1:36:0,36:40:-167.02,-11.25,-0.00	1/1:28:0,28:40:-129.89,-8.85,-0.00	0/1:19:6,13:40:-54.14,0.00,-21.71	1/1:14:0,14:40:-64.91,-4.63,-0.00	1/1:24:0,24:40:-111.33,-7.64,-0.00	1/1:14:0,14:40:-64.91,-4.63,-0.00	1/1:17:0,17:40:-78.84,-5.53,-0.00	0/1:29:19,10:40:-37.20,0.00,-79.04	1/1:20:0,20:40:-92.76,-6.44,-0.00
6692	55	.	T	A	.	PASS	NS=87;AF=0.454	GT:DP:AD:GQ:GL	1/1:6:0,6:37:-25.19,-3.02,-0.00	./.	1/1:14:1,13:17:-50.48,-1.24,-0.03	1/1:10:0,10:40:-42.04,-4.22,-0.00	1/1:6:0,6:37:-25.19,-3.02,-0.00	1/1:14:0,14:40:-58.88,-5.42,-0.00	1/1:10:0,10:40:-42.04,-4.22,-0.00	1/1:9:0,9:40:-37.82,-3.92,-0.00	1/1:7:0,7:40:-29.40,-3.32,-0.00	1/1:10:0,10:40:-42.04,-4.22,-0.00	1/1:9:0,9:40:-37.82,-3.92,-0.00	1/1:5:0,5:33:-20.98,-2.72,-0.00	1/1:6:0,6:37:-25.19,-3.02,-0.00	1/1:9:0,9:40:-37.82,-3.92,-0.00	1/1:11:0,11:40:-46.25,-4.52,-0.00	1/1:9:0,9:40:-37.82,-3.92,-0.00	1/1:7:0,7:40:-29.40,-3.32,-0.00	1/1:3:0,3:27:-12.56,-2.12,-0.00	1/1:5:0,5:33:-20.98,-2.72,-0.00	1/1:10:0,10:40:-42.04,-4.22,-0.00	1/1:12:0,12:40:-50.46,-4.82,-0.00	1/1:6:0,6:37:-25.19,-3.02,-0.00	1/1:10:0,10:40:-42.04,-4.22,-0.00	1/1:4:0,4:30:-16.77,-2.42,-0.00	1/1:8:0,8:40:-33.61,-3.62,-0.00	./.	1/1:3:0,3:27:-12.56,-2.12,-0.00	1/1:7:0,7:40:-29.40,-3.32,-0.00	0/1:16:6,10:40:-36.01,0.00,-19.24	1/1:12:0,12:40:-50.46,-4.82,-0.00	1/1:7:0,7:40:-29.40,-3.32,-0.00	1/1:9:0,9:40:-37.82,-3.92,-0.00	1/1:17:0,17:40:-71.51,-6.33,-0.00	1/1:13:0,13:40:-54.67,-5.12,-0.00	1/1:7:0,7:40:-29.40,-3.32,-0.00	1/1:10:0,10:40:-42.04,-4.22,-0.00	1/1:7:0,7:40:-29.40,-3.32,-0.00	1/1:17:0,17:40:-71.51,-6.33,-0.00	1/1:18:0,18:40:-75.72,-6.63,-0.00	1/1:10:0,10:40:-42.04,-4.22,-0.00	./.
6807	62	.	G	C	.	PASS	NS=88;AF=0.409	GT:DP:AD:GQ:GL	0/1:27:9,18:40:-45.35,0.00,-18.48	0/1:17:8,9:40:-21.31,0.00,-18.48	1/1:21:1,20:40:-56.93,-3.76,-0.00	0/1:18:13,5:40:-8.99,-0.00,-33.21	0/1:27:15,12:40:-27.32,0.00,-36.51	1/1:19:0,19:40:-56.93,-6.17,-0.00	0/1:20:12,7:40:-14.70,-0.00,-29.90	1/1:30:1,29:40:-83.98,-6.47,-0.00	1/1:27:0,27:40:-80.98,-8.57,-0.00	1/1:35:0,35:40:-105.02,-10.98,-0.00	1/1:30:0,30:40:-89.99,-9.47,-0.00	1/1:26:0,26:40:-77.97,-8.27,-0.00	1/1:23:0,23:40:-68.95,-7.37,-0.00	1/1:24:0,24:40:-71.96,-7.67,-0.00	1/1:40:0,40:40:-120.05,-12.48,-0.00	1/1:28:0,28:40:-83.98,-8.87,-0.00	1/1:39:0,39:40:-117.05,-12.18,-0.00	1/1:16:0,16:40:-47.92,-5.27,-0.00	1/1:19:0,19:40:-56.93,-6.17,-0.00	1/1:22:0,22:40:-65.95,-7.07,-0.00	1/1:27:0,27:40:-80.98,-8.57,-0.00	0/1:31:20,11:40:-23.11,0.00,-50.34	1/1:30:1,29:40:-83.98,-6.47,-0.00	1/1:31:0,31:40:-93.00,-9.77,-0.00	1/1:21:0,21:40:-62.94,-6.77,-0.00	1/1:3:0,3:19:-8.86,-1.38,-0.02	1/1:31:0,31:40:-93.00,-9.77,-0.00	1/1:15:0,15:40:-44.91,-4.96,-0.00	1/1:30:1,29:40:-83.98,-6.47,-0.00	1/1:33:0,33:40:-99.01,-10.38,-0.00	1/1:22:0,22:40:-65.95,-7.07,-0.00	1/1:32:0,32:40:-96.01,-10.08,-0.00	0/0:35:35,0:40:-0.00,-11.15,-105.37	1/1:23:0,23:40:-68.95,-7.37,-0.00	1/1:39:0,39:40:-117.05,-12.18,-0.00	0/1:23:9,14:40:-34.53,0.00,-19.68	1/1:11:0,11:40:-32.89,-3.76,-0.00	1/1:33:0,33:40:-99.01,-10.38,-0.00	0/1:19:3,16:35:-41.75,-0.00,-2.85	0/0:33:33,0:40:-0.00,-10.55,-99.36	0/1:26:13,13:40:-30.63,0.00,-30.80
6940	132	.	A	G	.	PASS	NS=86;AF=0.465	GT:DP:AD:GQ:GL	0/0:10:10,0:40:-0.00,-3.64,-32.00	0/0:10:10,0:40:-0.00,-3.64,-32.00	0/0:18:18,0:40:-0.00,-6.04,-57.53	0/0:9:9,0:40:-0.00,-3.34,-28.80	0/0:12:12,0:40:-0.00,-4.24,-38.38	0/0:9:9,0:40:-0.00,-3.34,-28.80	0/0:11:11,0:40:-0.00,-3.94,-35.19	0/0:6:6,0:30:-0.00,-2.44,-19.23	0/0:8:8,0:37:-0.00,-3.04,-25.61	0/0:7:7,0:34:-0.00,-2.74,-22.42	0/0:11:11,0:40:-0.00,-3.94,-35.19	0/0:11:11,0:40:-0.00,-3.94,-35.19	0/0:9:9,0:40:-0.00,-3.34,-28.80	0/0:10:10,0:40:-0.00,-3.64,-32.00	0/0:11:11,0:40:-0.00,-3.94,-35.19	0/0:11:11,0:40:-0.00,-3.94,-35.19	0/0:5:5,0:27:-0.00,-2.14,-16.04	0/0:13:13,0:40:-0.00,-4.54,-41.57	0/0:8:8,0:37:-0.00,-3.04,-25.61	0/0:8:8,0:37:-0.00,-3.04,-25.61	0/0:8:8,0:37:-0.00,-3.04,-25.61	0/1:12:2,9:31:-24.79,-0.00,-2.52	./.	0/0:11:11,0:40:-0.00,-3.94,-35.19	0/1:11:5,6:40:-15.21,-0.00,-12.10	./.	0/0:4:4,0:24:-0.01,-1.84,-12.85	0/0:13:13,0:40:-0.00,-4.54,-41.57	0/0:10:10,0:40:-0.00,-3.64,-32.00	0/0:6:6,0:30:-0.00,-2.44,-19.23	0/0:10:10,0:40:-0.00,-3.64,-32.00	0/0:8:8,0:37:-0.00,-3.04,-25.61	0/0:12:12,0:40:-0.00,-4.24,-38.38	0/0:15:15,0:40:-0.00,-5.14,-47.95	0/1:9:7,2:37:-3.05,-0.00,-19.08	0/0:18:18,0:40:-0.00,-6.04,-57.53	0/0:8:8,0:37:-0.00,-3.04,-25.61	0/0:13:13,0:40:-0.00,-4.54,-41.57	0/0:13:13,0:40:-0.00,-4.54,-41.57	0/0:5:5,0:27:-0.00,-2.14,-16.04	0/0:8:8,0:37:-0.00,-3.04,-25.61
6947	14	.	G	A	.	PASS	NS=89;AF=0.427	GT:DP:AD:GQ:GL	0/0:32:32,0:40:-0.00,-9.84,-36.87	0/0:28:28,0:40:-0.00,-8.76,-32.28	0/0:38:38,0:40:-0.00,-11.47,-43.76	0/0:46:46,0:40:-0.00,-13.64,-52.95	0/0:36:36,0:40:-0.00,-10.93,-41.47	0/0:29:29,0:40:-0.00,-9.03,-33.43	0/0:51:51,0:40:-0.00,-15.00,-58.70	0/0:36:36,0:40:-0.00,-10.93,-41.47	0/0:31:31,0:40:-0.00,-9.57,-35.72	0/0:16:16,0:40:-0.00,-5.51,-18.50	0/0:33:33,0:40:-0.00,-10.12,-38.02	0/0:35:35,0:40:-0.00,-10.66,-40.32	0/0:48:47,1:40:-0.00,-13.04,-52.95	0/0:31:31,0:40:-0.00,-9.57,-35.72	0/0:26:26,0:40:-0.00,-8.22,-29.98	0/0:20:20,0:40:-0.00,-6.59,-23.09	0/0:47:47,0:40:-0.00,-13.91,-54.10	0/0:23:23,0:40:-0.00,-7.40,-26.54	0/0:40:39,1:40:-0.00,-10.87,-43.76	0/0:43:43,0:40:-0.00,-12.83,-49.51	0/0:45:45,0:40:-0.00,-13.37,-51.80	0/0:47:47,0:40:-0.00,-13.91,-54.10	0/0:44:43,1:40:-0.00,-11.95,-48.36	0/0:41:40,1:40:-0.00,-11.14,-44.91	0/0:45:45,0:40:-0.00,-13.37,-51.80	0/0:6:6,0:34:-0.00,-2.79,-7.01	0/0:45:44,1:40:-0.00,-12.22,-49.51	0/0:45:45,0:40:-0.00,-13.37,-51.80	0/0:27:27,0:40:-0.00,-8.49,-31.13	0/0:33:33,0:40:-0.00,-10.12,-38.02	0/0:47:47,0:40:-0.00,-13.91,-54.10	0/0:47:47,0:40:-0.00,-13.91,-54.10	0/0:43:43,0:40:-0.00,-12.83,-49.51	0/0:34:34,0:40:-0.00,-10.39,-39.17	0/0:50:50,0:40:-0.00,-14.73,-57.55	0/0:16:15,0:40:-0.00,-5.23,-17.35	0/0:38:38,0:40:-0.00,-11.47,-43.76	0/0:34:34,0:40:-0.00,-10.39,-39.17	0/0:52:52,0:40:-0.00,-15.27,-59.84	0/0:22:22,0:40:-0.00,-7.13,-25.39	0/0:47:47,0:40:-0.00,-13.91,-54.10
7253	32	.	C	T	.	PASS	NS=86;AF=0.459	GT:DP:AD:GQ:GL	1/1:15:1,14:15:-58.21,-1.09,-0.04	1/1:6:0,6:35:-26.81,-2.82,-0.00	1/1:7:0,7:38:-31.29,-3.12,-0.00	1/1:11:0,11:40:-49.21,-4.33,-0.00	1/1:31:0,31:40:-138.84,-10.35,-0.00	1/1:20:0,20:40:-89.54,-7.04,-0.00	1/1:13:0,13:40:-58.18,-4.93,-0.00	1/1:21:1,20:35:-85.06,-2.86,-0.00	1/1:16:0,16:40:-71.62,-5.83,-0.00	1/1:18:0,18:40:-80.58,-6.43,-0.00	1/1:15:0,15:40:-67.14,-5.53,-0.00	1/1:22:0,22:40:-98.51,-7.64,-0.00	1/1:18:0,18:40:-80.58,-6.43,-0.00	1/1:11:0,11:40:-49.21,-4.33,-0.00	1/1:19:0,19:40:-85.06,-6.74,-0.00	1/1:21:0,21:40:-94.03,-7.34,-0.00	1/1:13:0,13:40:-58.18,-4.93,-0.00	1/1:16:0,16:40:-71.62,-5.83,-0.00	1/1:7:0,7:38:-31.29,-3.12,-0.00	1/1:14:0,14:40:-62.66,-5.23,-0.00	1/1:21:0,21:40:-94.03,-7.34,-0.00	1/1:15:0,15:40:-67.14,-5.53,-0.00	1/1:22:0,22:40:-98.51,-7.64,-0.00	1/1:15:0,15:40:-67.14,-5.53,-0.00	1/1:20:0,20:40:-89.54,-7.04,-0.00	./.	0/1:11:6,5:40:-18.00,0.00,-22.56	1/1:21:0,21:40:-94.03,-7.34,-0.00	1/1:10:0,10:40:-44.73,-4.03,-0.00	1/1:19:0,19:40:-85.06,-6.74,-0.00	1/1:17:0,17:40:-76.10,-6.13,-0.00	1/1:19:0,19:40:-85.06,-6.74,-0.00	1/1:17:0,17:40:-76.10,-6.13,-0.00	1/1:13:0,13:40:-58.18,-4.93,-0.00	./.	1/1:10:0,10:40:-44.73,-4.03,-0.00	./.	1/1:34:0,34:40:-152.28,-11.25,-0.00	1/1:22:0,22:40:-98.51,-7.64,-0.00	1/1:25:0,25:40:-111.95,-8.54,-0.00	1/1:16:0,16:40:-71.62,-5.83,-0.00
7581	36	.	A	C	.	PASS	NS=86;AF=0.494	GT:DP:AD:GQ:GL	1/1:19:0,19:40:-83.64,-6.25,-0.00	1/1:11:0,11:40:-48.42,-3.84,-0.00	1/1:16:0,16:40:-70.43,-5.34,-0.00	1/1:18:0,18:40:-79.24,-5.95,-0.00	1/1:11:0,11:40:-48.42,-3.84,-0.00	1/1:21:0,21:40:-92.45,-6.85,-0.00	1/1:23:0,23:40:-101.26,-7.45,-0.00	1/1:18:0,18:40:-79.24,-5.95,-0.00	1/1:9:0,9:39:-39.61,-3.24,-0.00	1/1:13:0,13:40:-57.22,-4.44,-0.00	1/1:13:0,13:40:-57.22,-4.44,-0.00	1/1:15:0,15:40:-66.03,-5.04,-0.00	0/1:14:7,7:40:-26.06,0.00,-26.08	1/1:8:0,8:36:-35.21,-2.94,-0.00	1/1:11:0,11:40:-48.42,-3.84,-0.00	1/1:19:0,19:40:-83.64,-6.25,-0.00	0/0:21:21,0:40:-0.00,-6.87,-92.50	0/1:13:3,10:40:-39.57,-0.00,-8.77	1/1:11:0,11:40:-48.42,-3.84,-0.00	1/1:10:0,10:40:-44.01,-3.54,-0.00	1/1:7:0,7:33:-30.80,-2.64,-0.00	1/1:29:0,29:40:-127.68,-9.26,-0.00	1/1:14:0,14:40:-61.63,-4.74,-0.00	1/1:9:0,9:39:-39.61,-3.24,-0.00	1/1:8:0,8:36:-35.21,-2.94,-0.00	1/1:4:0,4:23:-17.60,-1.74,-0.01	1/1:15:0,15:40:-66.03,-5.04,-0.00	1/1:7:0,7:33:-30.80,-2.64,-0.00	1/1:18:0,18:40:-79.24,-5.95,-0.00	1/1:16:0,16:40:-70.43,-5.34,-0.00	1/1:17:0,17:40:-74.84,-5.65,-0.00	1/1:24:0,24:40:-105.66,-7.75,-0.00	1/1:18:0,18:40:-79.24,-5.95,-0.00	1/1:16:0,16:40:-70.43,-5.34,-0.00	1/1:8:0,8:36:-35.21,-2.94,-0.00	1/1:25:0,25:40:-110.06,-8.05,-0.00	1/1:8:0,8:36:-35.21,-2.94,-0.00	./.	0/1:10:3,7:40:-27.26,-0.00,-9.67	1/1:14:0,14:40:-61.63,-4.74,-0.00	1/1:16:0,16:40:-70.43,-5.34,-0.00
7612	6	.	G	A	.	PASS	NS=82;AF=0.348	GT:DP:AD:GQ:GL	0/1:18:6,12:40:-32.49,-0.00,-14.00	0/0:17:16,0:40:-0.00,-4.87,-51.10	0/0:27:25,2:24:-0.01,-1.85,-73.25	0/0:24:24,0:40:-0.00,-7.27,-76.41	0/0:16:16,0:40:-0.00,-4.87,-51.10	0/0:15:15,0:40:-0.00,-4.57,-47.93	0/0:21:21,0:40:-0.00,-6.37,-66.92	0/0:16:16,0:40:-0.00,-4.87,-51.10	0/0:16:16,0:40:-0.00,-4.87,-51.10	0/0:18:18,0:40:-0.00,-5.47,-57.42	0/0:15:15,0:40:-0.00,-4.57,-47.93	0/1:16:10,6:40:-14.12,-0.00,-27.25	1/1:13:0,13:40:-40.64,-3.48,-0.00	0/1:17:11,6:40:-13.81,-0.00,-30.11	0/1:12:4,8:40:-21.65,-0.00,-9.47	0/1:29:16,13:40:-32.35,0.00,-42.32	0/0:22:22,0:40:-0.00,-6.67,-70.08	0/0:15:15,0:40:-0.00,-4.57,-47.93	0/1:18:10,8:40:-19.84,0.00,-26.65	0/0:26:26,0:40:-0.00,-7.87,-82.73	0/1:22:12,10:40:-24.96,0.00,-31.77	1/1:31:0,31:40:-97.59,-8.89,-0.00	0/1:15:13,2:23:-1.77,-0.01,-37.05	0/0:28:28,0:40:-0.00,-8.47,-89.06	0/0:16:16,0:40:-0.00,-4.87,-51.10	./.	0/0:27:27,0:40:-0.00,-8.17,-85.90	0/1:25:17,8:40:-17.74,0.00,-46.69	1/1:22:0,22:40:-69.11,-6.19,-0.00	0/0:25:25,0:40:-0.00,-7.57,-79.57	0/0:23:23,0:40:-0.00,-6.97,-73.24	0/1:17:11,6:40:-13.81,-0.00,-30.11	0/0:20:20,0:40:-0.00,-6.07,-63.75	0/0:16:16,0:40:-0.00,-4.87,-51.10	0/1:20:9,11:40:-28.73,0.00,-22.88	0/1:20:13,7:40:-16.08,0.00,-35.54	0/0:9:9,0:34:-0.00,-2.76,-28.95	0/1:16:6,10:40:-26.77,-0.00,-14.60	0/1:21:7,14:40:-37.92,0.00,-16.26	0/1:29:13,16:40:-41.84,0.00,-32.83	1/1:32:0,31:40:-97.59,-8.89,-0.00
7728	12	.	G	A	.	PASS	NS=76;AF=0.480	GT:DP:AD:GQ:GL	0/0:10:10,0:40:-0.00,-3.93,-40.86	0/0:4:4,0:27:-0.00,-2.13,-16.37	0/0:13:13,0:40:-0.00,-4.83,-53.11	0/0:10:10,0:40:-0.00,-3.93,-40.86	0/0:6:6,0:34:-0.00,-2.73,-24.53	0/0:12:12,0:40:-0.00,-4.53,-49.03	0/0:6:6,0:34:-0.00,-2.73,-24.53	0/0:4:4,0:27:-0.00,-2.13,-16.37	0/0:11:11,0:40:-0.00,-4.23,-44.94	0/0:5:5,0:30:-0.00,-2.43,-20.45	0/0:4:4,0:27:-0.00,-2.13,-16.37	0/0:4:4,0:27:-0.00,-2.13,-16.37	./.	./.	0/0:5:5,0:30:-0.00,-2.43,-20.45	0/0:9:9,0:40:-0.00,-3.63,-36.78	0/0:4:4,0:27:-0.00,-2.13,-16.37	0/0:6:6,0:34:-0.00,-2.73,-24.53	0/0:5:5,0:30:-0.00,-2.43,-20.45	0/0:4:4,0:27:-0.00,-2.13,-16.37	0/0:7:7,0:37:-0.00,-3.03,-28.61	0/0:13:13,0:40:-0.00,-4.83,-53.11	0/0:12:12,0:40:-0.00,-4.53,-49.03	0/0:14:14,0:40:-0.00,-5.13,-57.19	0/0:3:3,0:24:-0.01,-1.83,-12.29	./.	./.	0/0:6:6,0:34:-0.00,-2.73,-24.53	0/0:6:6,0:34:-0.00,-2.73,-24.53	0/0:5:5,0:30:-0.00,-2.43,-20.45	0/0:9:9,0:40:-0.00,-3.63,-36.78	0/0:11:11,0:40:-0.00,-4.23,-44.94	0/0:9:9,0:40:-0.00,-3.63,-36.78	0/0:8:8,0:40:-0.00,-3.33,-32.70	./.	0/0:8:8,0:40:-0.00,-3.33,-32.70	0/0:3:3,0:24:-0.01,-1.83,-12.29	0/0:9:9,0:40:-0.00,-3.63,-36.78	0/0:3:3,0:24:-0.01,-1.83,-12.29	0/0:4:4,0:27:-0.00,-2.13,-16.37	0/0:3:3,0:24:-0.01,-1.83,-12.29
7914	50	.	T	C	.	PASS	NS=77;AF=0.487	GT:DP:AD:GQ:GL	0/1:17:4,13:40:-40.18,-0.00,-10.38	0/1:10:5,5:40:-15.18,-0.00,-15.88	0/1:15:8,7:40:-20.45,0.00,-24.54	0/1:21:11,10:40:-28.81,0.00,-32.89	0/1:16:6,10:40:-30.32,0.00,-17.46	0/1:17:7,10:40:-30.02,0.00,-20.55	0/1:21:8,13:40:-38.98,0.00,-22.73	0/1:27:14,13:40:-37.17,0.00,-41.25	0/1:21:18,3:40:-5.10,-0.00,-56.61	0/1:16:7,9:40:-26.93,0.00,-20.85	0/1:26:16,10:40:-27.31,0.00,-48.33	0/1:28:10,18:40:-53.81,0.00,-27.40	0/1:15:12,3:40:-6.90,-0.00,-38.09	0/1:12:8,4:40:-11.19,-0.00,-25.44	0/1:24:9,15:40:-44.85,0.00,-25.22	0/1:27:20,7:40:-16.84,0.00,-61.58	0/1:26:17,9:40:-23.92,0.00,-51.72	0/1:13:9,4:40:-10.89,-0.00,-28.52	0/1:24:17,7:40:-17.75,0.00,-52.32	0/1:14:11,3:40:-7.20,-0.00,-35.00	0/1:30:19,11:40:-29.49,0.00,-57.29	0/1:17:7,10:40:-30.02,0.00,-20.55	0/1:23:11,12:40:-34.99,0.00,-32.29	0/1:26:9,17:40:-51.02,0.00,-24.61	0/1:33:21,12:40:-31.98,0.00,-63.16	0/1:9:5,4:40:-12.10,-0.00,-16.18	0/1:31:22,9:40:-22.42,0.00,-67.15	0/1:34:23,11:40:-28.29,0.00,-69.64	0/1:19:12,7:40:-19.25,0.00,-36.88	0/1:31:17,14:40:-39.36,0.00,-50.21	0/1:26:14,12:40:-34.08,0.00,-41.55	0/1:41:30,11:40:-26.18,0.00,-91.25	0/1:27:15,12:40:-33.78,0.00,-44.64	0/1:23:16,7:40:-18.05,0.00,-49.23	0/1:13:10,3:40:-7.50,-0.00,-31.91	0/1:3:0,3:15:-10.55,-0.04,-1.08	0/1:6:1,5:40:-16.39,-0.00,-3.53	0/1:15:5,10:40:-30.62,-0.00,-14.37	0/1:25:12,13:40:-37.77,0.00,-35.08	0/1:11:6,4:40:-11.80,-0.00,-19.26	0/1:20:13,7:40:-18.95,0.00,-39.97
8282	21	.	A	G	.	PASS	NS=84;AF=0.357	GT:DP:AD:GQ:GL	0/0:38:38,0:40:-0.00,-11.99,-139.84	0/0:27:27,0:40:-0.00,-8.68,-99.44	0/0:50:50,0:40:-0.00,-15.60,-183.90	0/0:40:40,0:40:-0.00,-12.59,-147.18	0/0:37:37,0:40:-0.00,-11.69,-136.16	0/0:32:32,0:40:-0.00,-10.18,-117.80	0/0:40:38,1:40:-0.00,-8.62,-136.16	0/0:40:40,0:40:-0.00,-12.59,-147.18	0/0:37:37,0:40:-0.00,-11.69,-136.16	0/0:41:41,0:40:-0.00,-12.89,-150.85	0/0:43:43,0:40:-0.00,-13.49,-158.20	0/0:25:25,0:40:-0.00,-8.08,-92.10	./.	./.	0/0:26:26,0:40:-0.00,-8.38,-95.77	0/0:36:36,0:40:-0.00,-11.39,-132.49	0/0:36:36,0:40:-0.00,-11.39,-132.49	0/0:31:31,0:40:-0.00,-9.88,-114.13	0/0:15:15,0:40:-0.00,-5.07,-55.37	0/0:17:17,0:40:-0.00,-5.67,-62.72	0/0:14:14,0:40:-0.00,-4.77,-51.70	0/0:27:27,0:40:-0.00,-8.68,-99.44	0/0:22:22,0:40:-0.00,-7.17,-81.08	0/0:14:14,0:40:-0.00,-4.77,-51.70	0/0:40:40,0:40:-0.00,-12.59,-147.18	0/0:9:9,0:39:-0.00,-3.26,-33.34	0/0:14:14,0:40:-0.00,-4.77,-51.70	0/0:25:25,0:40:-0.00,-8.08,-92.10	0/0:14:14,0:40:-0.00,-4.77,-51.70	0/0:34:34,0:40:-0.00,-10.78,-125.15	0/0:26:26,0:40:-0.00,-8.38,-95.77	0/0:40:40,0:40:-0.00,-12.59,-147.18	0/0:48:48,0:40:-0.00,-15.00,-176.56	0/0:13:13,0:40:-0.00,-4.46,-48.03	0/0:40:40,0:40:-0.00,-12.59,-147.18	0/0:30:30,0:40:-0.00,-9.58,-110.46	0/0:42:42,0:40:-0.00,-13.19,-154.53	./.	0/0:24:24,0:40:-0.00,-7.78,-88.42	0/0:18:18,0:40:-0.00,-5.97,-66.39	0/0:19:19,0:40:-0.00,-6.27,-70.06
8330	22	.	C	A	.	PASS	NS=82;AF=0.445	GT:DP:AD:GQ:GL	0/0:16:10,0:40:-0.00,-3.46,-10.86	0/0:6:3,0:21:-0.01,-1.61,-3.34	0/0:24:24,0:40:-0.00,-7.18,-25.92	0/0:16:9,0:38:-0.00,-3.19,-9.78	0/0:26:26,0:40:-0.00,-7.71,-28.07	0/0:35:23,0:40:-0.00,-6.91,-24.84	0/0:23:16,0:40:-0.00,-5.05,-17.31	0/0:18:15,0:40:-0.00,-4.79,-16.23	0/0:13:13,0:40:-0.00,-4.25,-14.08	0/0:27:16,0:40:-0.00,-5.05,-17.31	0/0:42:41,0:40:-0.00,-11.70,-44.20	0/0:23:23,0:40:-0.00,-6.91,-24.84	0/0:20:20,0:40:-0.00,-6.12,-21.61	0/0:16:16,0:40:-0.00,-5.05,-17.31	0/0:30:30,0:40:-0.00,-8.78,-32.37	0/0:33:33,0:40:-0.00,-9.57,-35.60	0/0:16:16,0:40:-0.00,-5.05,-17.31	0/0:15:15,0:40:-0.00,-4.79,-16.23	0/0:28:27,0:40:-0.00,-7.98,-29.14	0/0:9:9,0:38:-0.00,-3.19,-9.78	./.	0/0:13:13,0:40:-0.00,-4.25,-14.08	0/0:14:9,0:38:-0.00,-3.19,-9.78	0/0:17:12,0:40:-0.00,-3.99,-13.01	0/0:19:19,0:40:-0.00,-5.85,-20.54	./.	0/0:23:23,0:40:-0.00,-6.91,-24.84	0/0:18:7,0:33:-0.00,-2.66,-7.63	0/0:15:15,0:40:-0.00,-4.79,-16.23	0/0:12:12,0:40:-0.00,-3.99,-13.01	0/0:20:20,0:40:-0.00,-6.12,-21.61	0/0:23:23,0:40:-0.00,-6.91,-24.84	0/0:15:15,0:40:-0.00,-4.79,-16.23	0/0:14:6,0:30:-0.00,-2.39,-6.55	./.	0/0:41:19,0:40:-0.00,-5.85,-20.54	0/0:30:13,0:40:-0.00,-4.25,-14.08	./.	0/0:20:20,0:40:-0.00,-6.12,-21.61	0/0:40:19,0:40:-0.00,-5.85,-20.54	0/0:11:11,0:40:-0.00,-3.72,-11.93
8333	13	.	T	C	.	PASS	NS=87;AF=0.414	GT:DP:AD:GQ:GL	1/1:7:0,7:34:-29.78,-2.81,-0.00	1/1:8:0,8:38:-34.06,-3.11,-0.00	1/1:23:0,23:40:-98.20,-7.63,-0.00	1/1:14:0,14:40:-59.71,-4.92,-0.00	1/1:13:0,13:40:-55.44,-4.62,-0.00	1/1:8:0,8:38:-34.06,-3.11,-0.00	1/1:6:0,6:31:-25.51,-2.51,-0.00	1/1:9:0,9:40:-38.33,-3.41,-0.00	1/1:6:0,6:31:-25.51,-2.51,-0.00	1/1:18:0,18:40:-76.82,-6.12,-0.00	1/1:7:0,7:34:-29.78,-2.81,-0.00	1/1:11:0,11:40:-46.89,-4.02,-0.00	0/1:18:6,12:40:-45.04,0.00,-19.53	1/1:6:0,6:31:-25.51,-2.51,-0.00	1/1:11:0,11:40:-46.89,-4.02,-0.00	1/1:5:0,5:28:-21.23,-2.21,-0.00	0/0:9:9,0:40:-0.00,-3.56,-38.63	0/1:6:3,3:40:-10.17,-0.00,-10.32	0/0:4:4,0:26:-0.00,-2.06,-17.26	0/1:10:8,2:40:-4.69,-0.00,-30.49	1/1:12:0,12:40:-51.16,-4.32,-0.00	0/0:11:11,0:40:-0.00,-4.17,-47.19	1/1:23:0,23:40:-98.20,-7.63,-0.00	1/1:16:0,16:40:-68.27,-5.52,-0.00	1/1:14:0,14:40:-59.71,-4.92,-0.00	./.	1/1:15:0,15:40:-63.99,-5.22,-0.00	1/1:10:0,10:40:-42.61,-3.71,-0.00	1/1:8:0,8:38:-34.06,-3.11,-0.00	1/1:9:0,9:40:-38.33,-3.41,-0.00	1/1:8:0,8:38:-34.06,-3.11,-0.00	1/1:3:0,3:21:-12.69,-1.62,-0.01	1/1:17:0,17:40:-72.54,-5.82,-0.00	1/1:12:0,12:40:-51.16,-4.32,-0.00	0/1:7:1,6:20:-22.71,-0.01,-1.48	0/1:14:4,10:40:-37.69,-0.00,-12.19	1/1:5:0,5:28:-21.23,-2.21,-0.00	1/1:14:0,14:40:-59.71,-4.92,-0.00	1/1:7:0,7:34:-29.78,-2.81,-0.00	1/1:6:0,6:31:-25.51,-2.51,-0.00	0/1:23:10,13:40:-47.81,0.00,-35.13
8377	33	.	G	A	.	PASS	NS=87;AF=0.379	GT:DP:AD:GQ:GL	0/1:12:6,6:40:-17.63,0.00,-17.87	0/1:24:9,15:40:-46.59,0.00,-25.12	0/0:18:18,0:40:-0.00,-5.89,-65.39	0/0:25:24,1:40:-0.00,-4.38,-83.48	0/0:22:22,0:40:-0.00,-7.10,-79.86	0/1:30:15,15:40:-44.78,0.00,-45.03	0/1:17:10,7:40:-19.74,0.00,-30.85	0/1:23:18,5:40:-10.70,-0.00,-57.99	0/1:11:9,2:40:-3.45,-0.00,-29.03	0/1:34:14,20:40:-61.67,0.00,-40.21	0/1:29:11,18:40:-55.94,0.00,-30.85	1/1:21:0,21:40:-75.75,-6.55,-0.00	1/1:18:0,18:40:-64.89,-5.64,-0.00	1/1:26:0,26:40:-93.85,-8.05,-0.00	0/1:34:21,13:40:-36.34,0.00,-65.54	0/1:29:17,12:40:-34.23,0.00,-52.57	1/1:12:0,12:40:-43.18,-3.84,-0.00	1/1:18:0,18:40:-64.89,-5.64,-0.00	1/1:20:0,20:40:-72.13,-6.25,-0.00	0/1:25:11,14:40:-42.67,0.00,-32.06	1/1:22:0,22:40:-79.37,-6.85,-0.00	1/1:35:0,35:40:-126.42,-10.76,-0.00	1/1:17:0,17:40:-61.28,-5.34,-0.00	1/1:27:0,27:40:-97.47,-8.35,-0.00	1/1:21:1,20:36:-68.51,-2.93,-0.00	1/1:11:0,11:40:-39.56,-3.54,-0.00	1/1:22:0,22:40:-79.37,-6.85,-0.00	1/1:31:0,31:40:-111.94,-9.56,-0.00	1/1:36:0,36:40:-130.04,-11.06,-0.00	1/1:20:1,19:32:-64.90,-2.63,-0.00	1/1:21:0,21:40:-75.75,-6.55,-0.00	1/1:30:0,30:40:-108.32,-9.26,-0.00	1/1:39:0,39:40:-140.89,-11.96,-0.00	1/1:21:0,21:40:-75.75,-6.55,-0.00	0/1:38:18,20:40:-60.47,0.00,-53.48	1/1:19:0,19:40:-68.51,-5.95,-0.00	1/1:70:1,69:40:-245.84,-17.67,0.00	1/1:22:0,22:40:-79.37,-6.85,-0.00	1/1:35:0,35:40:-126.42,-10.76,-0.00	0/1:34:12,22:40:-68.91,0.00,-32.97	1/1:25:0,25:40:-90.23,-7.75,-0.00
8537	14	.	G	T	.	PASS	NS=83;AF=0.313	GT:DP:AD:GQ:GL	0/0:12:12,0:40:-0.00,-4.41,-52.32	./.	0/0:14:14,0:40:-0.00,-5.02,-60.98	0/0:11:11,0:40:-0.00,-4.11,-47.99	0/0:11:11,0:40:-0.00,-4.11,-47.99	0/0:19:19,0:40:-0.00,-6.52,-82.62	0/0:12:12,0:40:-0.00,-4.41,-52.32	0/0:13:13,0:40:-0.00,-4.72,-56.65	0/0:12:12,0:40:-0.00,-4.41,-52.32	0/0:3:3,0:22:-0.01,-1.71,-13.37	1/1:7:0,7:31:-29.93,-2.53,-0.00	1/1:12:0,12:40:-51.57,-4.04,-0.00	1/1:3:0,3:18:-12.63,-1.35,-0.02	1/1:15:0,15:40:-64.55,-4.94,-0.00	1/1:9:0,9:38:-38.58,-3.13,-0.00	1/1:10:0,10:40:-42.91,-3.44,-0.00	1/1:4:0,4:22:-16.95,-1.64,-0.01	1/1:19:0,19:40:-81.87,-6.14,-0.00	1/1:19:0,19:40:-81.87,-6.14,-0.00	1/1:19:1,18:24:-73.22,-1.82,-0.01	0/1:20:6,14:40:-53.78,0.00,-19.53	1/1:19:1,18:24:-73.22,-1.82,-0.01	1/1:23:0,23:40:-99.18,-7.35,-0.00	1/1:18:0,18:40:-77.54,-5.84,-0.00	0/1:13:6,7:40:-25.59,0.00,-21.63	./.	1/1:8:0,8:35:-34.25,-2.83,-0.00	1/1:14:0,14:40:-60.23,-4.64,-0.00	1/1:7:0,7:31:-29.93,-2.53,-0.00	1/1:13:0,13:40:-55.90,-4.34,-0.00	1/1:16:0,16:40:-68.88,-5.24,-0.00	0/1:18:10,8:40:-28.41,0.00,-37.44	1/1:13:0,13:40:-55.90,-4.34,-0.00	1/1:15:0,15:40:-64.55,-4.94,-0.00	0/1:21:10,11:40:-40.49,0.00,-36.54	0/1:13:7,6:40:-21.26,0.00,-25.96	./.	0/1:11:7,4:40:-13.20,-0.00,-26.56	1/1:14:0,14:40:-60.23,-4.64,-0.00	0/1:7:1,6:23:-23.07,-0.01,-1.80	1/1:10:0,10:40:-42.91,-3.44,-0.00
8551	33	.	A	C	.	PASS	NS=86;AF=0.453	GT:DP:AD:GQ:GL	1/1:21:0,21:40:-94.78,-6.90,-0.00	1/1:14:0,14:40:-63.16,-4.80,-0.00	1/1:33:0,33:40:-148.99,-10.52,-0.00	1/1:15:0,15:40:-67.68,-5.10,-0.00	1/1:25:0,25:40:-112.85,-8.11,-0.00	1/1:31:0,31:40:-139.96,-9.91,-0.00	1/1:17:0,17:40:-76.71,-5.70,-0.00	1/1:23:0,23:40:-103.82,-7.51,-0.00	1/1:24:0,24:40:-108.33,-7.81,-0.00	1/1:15:0,15:40:-67.68,-5.10,-0.00	1/1:19:0,19:40:-85.75,-6.30,-0.00	1/1:13:0,13:40:-58.64,-4.50,-0.00	1/1:18:1,17:20:-72.21,-1.50,-0.01	1/1:15:0,15:40:-67.68,-5.10,-0.00	1/1:16:0,16:40:-72.20,-5.40,-0.00	1/1:16:0,16:40:-72.20,-5.40,-0.00	1/1:11:0,11:40:-49.61,-3.89,-0.00	1/1:11:0,11:40:-49.61,-3.89,-0.00	1/1:9:0,9:40:-40.57,-3.29,-0.00	1/1:18:0,18:40:-81.23,-6.00,-0.00	1/1:27:0,27:40:-121.89,-8.71,-0.00	0/1:27:10,17:40:-68.00,0.00,-36.46	0/1:24:2,22:17:-91.52,-0.03,-1.25	1/1:25:1,24:40:-103.82,-3.59,-0.00	1/1:18:0,18:40:-81.23,-6.00,-0.00	1/1:7:0,7:33:-31.54,-2.69,-0.00	1/1:15:0,15:40:-67.68,-5.10,-0.00	1/1:15:0,15:40:-67.68,-5.10,-0.00	1/1:18:0,18:40:-81.23,-6.00,-0.00	1/1:19:0,19:40:-85.75,-6.30,-0.00	0/1:18:13,5:40:-16.50,0.00,-52.73	1/1:23:0,23:40:-103.82,-7.51,-0.00	0/1:26:11,15:40:-59.27,0.00,-41.28	0/1:21:12,9:40:-33.67,0.00,-47.30	1/1:32:0,32:40:-144.47,-10.22,-0.00	0/1:12:6,6:40:-22.83,0.00,-22.91	./.	1/1:27:0,27:40:-121.89,-8.71,-0.00	1/1:21:0,21:40:-94.78,-6.90,-0.00	0/1:27:10,17:40:-68.00,0.00,-36.46	1/1:13:0,13:40:-58.64,-4.50,-0.00
8562	68	.	C	T	.	PASS	NS=91;AF=0.412	GT:DP:AD:GQ:GL	1/1:34:0,34:40:-124.40,-10.78,-0.00	1/1:75:1,74:40:-267.28,-19.45,0.00	1/1:55:1,54:40:-194.01,-13.44,-0.00	1/1:70:0,70:40:-256.29,-21.61,0.00	1/1:51:0,51:40:-186.68,-15.90,-0.00	1/1:49:2,47:40:-164.70,-7.97,-0.00	1/1:40:0,40:40:-146.38,-12.59,-0.00	1/1:47:0,47:40:-172.03,-14.69,-0.00	1/1:59:2,57:40:-201.34,-10.98,-0.00	1/1:44:0,44:40:-161.03,-13.79,-0.00	1/1:74:2,72:40:-256.29,-15.49,0.00	0/1:63:35,28:40:-82.91,0.00,-108.72	0/0:59:57,2:40:-0.00,-11.15,-201.68	0/1:50:25,24:40:-72.47,0.00,-76.30	1/1:45:0,45:40:-164.70,-14.09,-0.00	0/1:54:31,23:40:-67.30,0.00,-96.78	0/0:47:46,1:40:-0.00,-11.20,-165.04	1/1:41:0,41:40:-150.04,-12.89,-0.00	0/1:80:46,34:40:-99.77,0.00,-143.91	1/1:47:1,46:40:-164.70,-11.03,-0.00	1/1:59:0,59:40:-215.99,-18.30,0.00	1/1:41:0,41:40:-150.04,-12.89,-0.00	1/1:47:0,47:40:-172.03,-14.69,-0.00	1/1:71:2,69:40:-245.30,-14.59,-0.00	1/1:39:0,39:40:-142.72,-12.28,-0.00	1/1:93:0,93:40:-340.56,-28.53,0.00	1/1:54:1,53:40:-190.34,-13.13,-0.00	1/1:67:0,67:40:-245.30,-20.71,0.00	1/1:62:3,59:40:-205.00,-8.21,-0.00	1/1:54:0,54:40:-197.67,-16.80,-0.00	1/1:29:0,29:40:-106.08,-9.28,-0.00	0/1:58:29,29:40:-88.08,0.00,-88.25	1/1:51:0,51:40:-186.68,-15.90,-0.00	0/1:56:23,33:40:-103.33,0.00,-66.87	0/1:59:17,42:40:-135.40,0.00,-43.98	1/1:55:1,54:40:-194.01,-13.44,-0.00	1/1:104:2,102:40:-366.20,-24.52,0.00	1/1:48:0,48:40:-175.69,-14.99,-0.00	1/1:58:3,55:40:-190.34,-7.01,-0.00	0/1:78:50,28:40:-78.39,0.00,-159.17	1/1:51:0,51:40:-186.68,-15.90,-0.00
8629	31	.	C	G	.	PASS	NS=89;AF=0.388	GT:DP:AD:GQ:GL	0/1:13:7,6:40:-17.29,0.00,-21.13	1/1:22:1,21:39:-72.06,-3.27,-0.00	1/1:40:0,40:40:-144.35,-12.30,-0.00	0/1:16:6,10:40:-30.84,0.00,-16.61	0/1:39:18,21:40:-63.68,0.00,-53.06	1/1:29:1,28:40:-97.36,-5.37,-0.00	0/0:23:23,0:40:-0.00,-7.41,-83.36	0/1:22:16,6:40:-14.58,-0.00,-50.95	0/1:32:3,29:14:-94.75,-0.05,-1.00	0/0:35:34,1:40:-0.00,-7.41,-119.50	1/1:27:0,27:40:-97.36,-8.38,-0.00	0/1:32:17,14:40:-40.79,0.00,-51.86	1/1:24:0,24:40:-86.52,-7.48,-0.00	0/1:38:16,22:40:-67.59,0.00,-46.14	0/1:21:7,14:40:-43.79,0.00,-18.72	./.	1/1:17:0,17:40:-61.22,-5.38,-0.00	0/1:17:13,4:40:-8.85,-0.00,-41.61	1/1:23:0,23:40:-82.90,-7.18,-0.00	0/1:26:15,11:40:-31.45,0.00,-46.13	1/1:27:0,27:40:-97.36,-8.38,-0.00	1/1:27:0,27:40:-97.36,-8.38,-0.00	1/1:27:0,27:40:-97.36,-8.38,-0.00	1/1:27:0,27:40:-97.36,-8.38,-0.00	1/1:23:0,23:40:-82.90,-7.18,-0.00	1/1:5:0,5:23:-17.85,-1.77,-0.01	1/1:30:0,30:40:-108.20,-9.29,-0.00	1/1:22:0,22:40:-79.29,-6.88,-0.00	1/1:27:0,27:40:-97.36,-8.38,-0.00	1/1:26:0,26:40:-93.75,-8.08,-0.00	1/1:30:0,30:40:-108.20,-9.29,-0.00	1/1:25:0,25:40:-90.13,-7.78,-0.00	1/1:35:0,35:40:-126.28,-10.79,-0.00	1/1:32:0,32:40:-115.43,-9.89,-0.00	1/1:18:0,18:40:-64.83,-5.68,-0.00	1/1:27:1,26:40:-90.13,-4.77,-0.00	1/1:19:0,19:40:-68.45,-5.98,-0.00	1/1:38:0,38:40:-137.12,-11.69,-0.00	1/1:28:0,28:40:-100.98,-8.69,-0.00	1/1:27:0,27:40:-97.36,-8.38,-0.00	1/1:26:0,26:40:-93.75,-8.08,-0.00
8674	125	.	A	G	.	PASS	NS=89;AF=0.433	GT:DP:AD:GQ:GL	0/0:16:16,0:40:-0.00,-5.42,-68.04	0/0:14:14,0:40:-0.00,-4.81,-59.55	0/0:16:16,0:40:-0.00,-5.42,-68.04	0/0:7:7,0:33:-0.00,-2.71,-29.84	0/0:6:6,0:30:-0.00,-2.41,-25.60	0/0:9:9,0:40:-0.00,-3.31,-38.33	0/0:11:11,0:40:-0.00,-3.91,-46.82	0/0:7:7,0:33:-0.00,-2.71,-29.84	0/0:11:11,0:40:-0.00,-3.91,-46.82	0/0:8:8,0:37:-0.00,-3.01,-34.09	0/0:13:13,0:40:-0.00,-4.51,-55.31	0/0:11:11,0:40:-0.00,-3.91,-46.82	0/0:10:10,0:40:-0.00,-3.61,-42.57	0/0:7:7,0:33:-0.00,-2.71,-29.84	0/0:13:13,0:40:-0.00,-4.51,-55.31	0/0:13:13,0:40:-0.00,-4.51,-55.31	0/0:10:10,0:40:-0.00,-3.61,-42.57	0/0:6:6,0:30:-0.00,-2.41,-25.60	0/0:9:9,0:40:-0.00,-3.31,-38.33	0/0:7:7,0:33:-0.00,-2.71,-29.84	0/0:10:10,0:40:-0.00,-3.61,-42.57	0/0:12:12,0:40:-0.00,-4.21,-51.06	0/0:11:11,0:40:-0.00,-3.91,-46.82	0/0:8:8,0:37:-0.00,-3.01,-34.09	0/0:16:16,0:40:-0.00,-5.42,-68.04	./.	0/0:14:14,0:40:-0.00,-4.81,-59.55	0/0:6:6,0:30:-0.00,-2.41,-25.60	0/0:15:15,0:40:-0.00,-5.11,-63.80	0/0:10:10,0:40:-0.00,-3.61,-42.57	0/0:15:15,0:40:-0.00,-5.11,-63.80	0/0:12:12,0:40:-0.00,-4.21,-51.06	0/0:9:9,0:40:-0.00,-3.31,-38.33	0/0:8:8,0:37:-0.00,-3.01,-34.09	0/0:16:16,0:40:-0.00,-5.42,-68.04	0/0:15:15,0:40:-0.00,-5.11,-63.80	0/0:8:8,0:37:-0.00,-3.01,-34.09	0/0:12:12,0:40:-0.00,-4.21,-51.06	0/0:8:8,0:37:-0.00,-3.01,-34.09	0/0:15:15,0:40:-0.00,-5.11,-63.80	0/0:11:11,0:40:-0.00,-3.91,-46.82
8801	8	.	C	T	.	PASS	NS=87;AF=0.460	GT:DP:AD:GQ:GL	0/0:13:13,0:40:-0.00,-4.61,-44.76	0/0:20:20,0:40:-0.00,-6.71,-68.83	0/0:17:17,0:40:-0.00,-5.81,-58.51	0/0:9:9,0:40:-0.00,-3.40,-31.01	0/0:19:19,0:40:-0.00,-6.41,-65.39	0/0:18:18,0:40:-0.00,-6.11,-61.95	0/0:14:14,0:40:-0.00,-4.91,-48.20	0/0:12:11,1:13:-0.06,-0.92,-34.51	0/0:17:17,0:40:-0.00,-5.81,-58.51	0/0:8:8,0:38:-0.00,-3.10,-27.58	0/0:16:16,0:40:-0.00,-5.51,-55.08	0/0:16:16,0:40:-0.00,-5.51,-55.08	0/0:17:17,0:40:-0.00,-5.81,-58.51	0/0:16:16,0:40:-0.00,-5.51,-55.08	0/0:9:9,0:40:-0.00,-3.40,-31.01	0/0:17:17,0:40:-0.00,-5.81,-58.51	0/0:21:21,0:40:-0.00,-7.01,-72.26	0/0:19:19,0:40:-0.00,-6.41,-65.39	0/0:11:11,0:40:-0.00,-4.01,-37.89	0/0:7:7,0:34:-0.00,-2.80,-24.14	0/0:12:12,0:40:-0.00,-4.31,-41.33	0/0:13:13,0:40:-0.00,-4.61,-44.76	0/0:13:13,0:40:-0.00,-4.61,-44.76	0/0:22:22,0:40:-0.00,-7.32,-75.70	0/0:18:18,0:40:-0.00,-6.11,-61.95	./.	0/0:15:15,0:40:-0.00,-5.21,-51.64	0/1:14:7,7:40:-19.15,0.00,-19.23	0/0:11:11,0:40:-0.00,-4.01,-37.89	0/0:10:10,0:40:-0.00,-3.70,-34.45	0/0:14:14,0:40:-0.00,-4.91,-48.20	0/0:16:16,0:40:-0.00,-5.51,-55.08	0/0:15:15,0:40:-0.00,-5.21,-51.64	0/0:16:16,0:40:-0.00,-5.51,-55.08	0/0:15:15,0:40:-0.00,-5.21,-51.64	0/0:14:14,0:40:-0.00,-4.91,-48.20	0/0:8:8,0:38:-0.00,-3.10,-27.58	0/0:19:19,0:40:-0.00,-6.41,-65.39	0/0:15:15,0:40:-0.00,-5.21,-51.64	0/0:15:15,0:40:-0.00,-5.21,-51.64	0/0:17:17,0:40:-0.00,-5.81,-58.51
9007	28	.	G	A	.	PASS	NS=89;AF=0.444	GT:DP:AD:GQ:GL	1/1:43:0,43:40:-150.60,-13.61,-0.00	1/1:27:0,27:40:-94.52,-8.80,-0.00	1/1:46:0,46:40:-161.11,-14.52,-0.00	1/1:32:0,32:40:-112.05,-10.30,-0.00	1/1:32:0,32:40:-112.05,-10.30,-0.00	1/1:40:0,40:40:-140.08,-12.71,-0.00	1/1:42:1,41:40:-140.08,-9.81,-0.00	1/1:38:0,38:40:-133.07,-12.11,-0.00	1/1:43:0,43:40:-150.60,-13.61,-0.00	1/1:38:0,38:40:-133.07,-12.11,-0.00	1/1:44:0,44:40:-154.10,-13.91,-0.00	1/1:43:0,43:40:-150.60,-13.61,-0.00	1/1:30:0,30:40:-105.04,-9.70,-0.00	1/1:37:0,37:40:-129.57,-11.81,-0.00	1/1:28:0,28:40:-98.03,-9.10,-0.00	1/1:36:0,36:40:-126.07,-11.51,-0.00	1/1:47:0,47:40:-164.62,-14.82,-0.00	1/1:32:0,32:40:-112.05,-10.30,-0.00	1/1:35:0,35:40:-122.56,-11.21,-0.00	1/1:21:0,21:40:-73.50,-6.99,-0.00	1/1:29:0,29:40:-101.53,-9.40,-0.00	1/1:38:0,38:40:-133.07,-12.11,-0.00	0/1:31:17,14:40:-38.96,0.00,-49.58	0/1:50:23,27:40:-78.80,0.00,-64.89	1/1:41:0,41:40:-143.59,-13.01,-0.00	1/1:4:0,4:24:-13.92,-1.88,-0.01	1/1:58:0,58:40:-203.17,-18.13,-0.00	1/1:27:0,27:40:-94.52,-8.80,-0.00	1/1:54:0,54:40:-189.15,-16.92,0.00	1/1:49:0,49:40:-171.63,-15.42,-0.00	1/1:48:0,48:40:-168.12,-15.12,-0.00	1/1:43:0,43:40:-150.60,-13.61,-0.00	0/1:36:21,15:40:-40.96,0.00,-62.09	1/1:36:0,36:40:-126.07,-11.51,-0.00	1/1:33:2,31:40:-101.53,-3.60,-0.00	1/1:47:0,47:40:-164.62,-14.82,-0.00	1/1:52:0,52:40:-182.14,-16.32,0.00	0/1:42:21,21:40:-60.18,0.00,-60.28	0/1:28:3,25:19:-78.43,-0.02,-1.43	0/1:56:32,24:40:-66.48,0.00,-94.62	1/1:49:1,48:40:-164.62,-11.91,-0.00
9083	24	.	A	T	.	PASS	NS=78;AF=0.429	GT:DP:AD:GQ:GL	0/0:8:6,0:29:-0.00,-2.34,-10.78	0/0:5:4,0:23:-0.01,-1.76,-7.24	0/0:11:11,0:40:-0.00,-3.81,-19.66	./.	0/0:9:3,0:20:-0.01,-1.47,-5.47	0/0:12:11,0:40:-0.00,-3.81,-19.66	0/0:12:5,0:26:-0.00,-2.05,-9.01	0/0:11:7,1:16:-0.03,-1.18,-10.81	0/0:11:6,0:29:-0.00,-2.34,-10.78	0/0:11:11,0:40:-0.00,-3.81,-19.66	0/0:10:10,0:40:-0.00,-3.51,-17.89	0/0:8:8,0:36:-0.00,-2.92,-14.33	0/1:8:3,5:31:-5.96,-0.00,-2.53	0/0:6:6,0:29:-0.00,-2.34,-10.78	0/0:4:4,0:23:-0.01,-1.76,-7.24	0/0:11:11,0:40:-0.00,-3.81,-19.66	0/0:10:10,0:40:-0.00,-3.51,-17.89	0/0:7:7,0:33:-0.00,-2.63,-12.56	0/0:6:6,0:29:-0.00,-2.34,-10.78	0/0:10:10,0:40:-0.00,-3.51,-17.89	0/0:6:6,0:29:-0.00,-2.34,-10.78	0/0:3:3,0:20:-0.01,-1.47,-5.47	0/0:9:9,0:39:-0.00,-3.22,-16.11	0/0:18:18,0:40:-0.00,-5.86,-32.10	0/0:14:14,0:40:-0.00,-4.69,-24.99	0/0:3:3,0:20:-0.01,-1.47,-5.47	0/0:6:6,0:29:-0.00,-2.34,-10.78	0/0:5:5,0:26:-0.00,-2.05,-9.01	0/0:15:15,0:40:-0.00,-4.98,-26.77	./.	0/0:11:11,0:40:-0.00,-3.81,-19.66	0/0:17:17,0:40:-0.00,-5.57,-30.32	0/0:12:12,0:40:-0.00,-4.10,-21.44	0/0:14:14,0:40:-0.00,-4.69,-24.99	0/0:11:11,0:40:-0.00,-3.81,-19.66	0/0:12:11,0:40:-0.00,-3.81,-19.66	./.	0/0:10:10,0:40:-0.00,-3.51,-17.89	./.	0/0:7:7,0:33:-0.00,-2.63,-12.56	0/0:5:5,0:26:-0.00,-2.05,-9.01
9159	40	.	C	T	.	PASS	NS=88;AF=0.415	GT:DP:AD:GQ:GL	1/1:27:0,27:40:-90.01,-8.64,-0.00	1/1:23:0,23:40:-76.65,-7.44,-0.00	1/1:21:0,21:40:-69.98,-6.83,-0.00	1/1:16:0,16:40:-53.28,-5.33,-0.00	1/1:13:0,13:40:-43.26,-4.43,-0.00	1/1:26:0,26:40:-86.67,-8.34,-0.00	1/1:36:0,36:40:-120.06,-11.35,-0.00	1/1:25:0,25:40:-83.33,-8.04,-0.00	1/1:20:0,20:40:-66.64,-6.53,-0.00	./.	0/1:34:23,11:40:-25.84,0.00,-66.05	./.	1/1:31:0,31:40:-103.36,-9.84,-0.00	1/1:21:0,21:40:-69.98,-6.83,-0.00	1/1:30:0,30:40:-100.02,-9.54,-0.00	1/1:25:0,25:40:-83.33,-8.04,-0.00	0/1:22:9,13:40:-36.13,0.00,-22.91	0/1:26:10,16:40:-44.94,0.00,-25.05	1/1:16:0,16:40:-53.28,-5.33,-0.00	0/1:19:8,11:40:-30.35,0.00,-20.48	1/1:30:2,28:35:-86.67,-2.86,-0.00	1/1:27:0,27:40:-90.01,-8.64,-0.00	1/1:35:0,35:40:-116.72,-11.05,-0.00	1/1:19:0,19:40:-63.30,-6.23,-0.00	1/1:20:0,20:40:-66.64,-6.53,-0.00	1/1:8:0,8:36:-26.57,-2.92,-0.00	1/1:37:0,37:40:-123.40,-11.65,-0.00	1/1:27:0,27:40:-90.01,-8.64,-0.00	1/1:36:0,36:40:-120.06,-11.35,-0.00	1/1:30:0,30:40:-100.02,-9.54,-0.00	1/1:23:0,23:40:-76.65,-7.44,-0.00	1/1:22:1,21:40:-66.64,-3.80,-0.00	0/1:21:10,11:40:-29.75,0.00,-26.55	1/1:24:1,23:40:-73.31,-4.40,-0.00	1/1:21:0,21:40:-69.98,-6.83,-0.00	0/1:23:13,10:40:-25.81,0.00,-35.97	0/1:24:14,10:40:-25.51,0.00,-39.01	1/1:36:0,36:40:-120.06,-11.35,-0.00	0/1:24:15,9:40:-22.17,0.00,-42.35	0/1:15:7,8:40:-21.54,0.00,-18.34	1/1:39:1,38:40:-123.40,-8.91,-0.00
9350	13	.	G	A	.	PASS	NS=88;AF=0.415	GT:DP:AD:GQ:GL	1/1:23:0,23:40:-85.80,-7.85,-0.00	1/1:36:0,36:40:-134.37,-11.77,-0.00	0/0:59:56,3:40:-0.00,-7.61,-198.15	0/1:56:31,25:40:-75.49,0.00,-98.04	1/1:51:1,50:40:-182.94,-12.54,-0.00	1/1:15:0,15:40:-55.91,-5.45,-0.00	1/1:26:0,26:40:-97.01,-8.76,-0.00	0/0:19:18,1:37:-0.00,-3.05,-63.65	0/0:20:20,0:40:-0.00,-7.08,-74.86	0/1:29:15,14:40:-42.52,0.00,-46.38	1/1:34:0,34:40:-126.90,-11.16,-0.00	1/1:45:1,44:40:-160.53,-10.74,-0.00	1/1:36:0,36:40:-134.37,-11.77,-0.00	1/1:20:0,20:40:-74.59,-6.95,-0.00	1/1:22:0,22:40:-82.06,-7.55,-0.00	1/1:23:0,23:40:-85.80,-7.85,-0.00	1/1:13:0,13:40:-48.44,-4.84,-0.00	1/1:23:0,23:40:-85.80,-7.85,-0.00	1/1:15:0,15:40:-55.91,-5.45,-0.00	1/1:41:0,41:40:-153.05,-13.27,-0.00	1/1:47:0,47:40:-175.47,-15.08,-0.00	1/1:30:1,29:40:-104.48,-6.22,-0.00	1/1:28:0,28:40:-104.48,-9.36,-0.00	1/1:58:0,58:40:-216.57,-18.39,0.00	1/1:43:2,41:40:-145.58,-6.40,-0.00	1/1:55:0,55:40:-205.36,-17.48,0.00	1/1:34:0,34:40:-126.90,-11.16,-0.00	1/1:55:0,55:40:-205.36,-17.48,0.00	1/1:26:0,26:40:-97.01,-8.76,-0.00	1/1:48:1,47:40:-171.73,-11.64,-0.00	1/1:25:0,25:40:-93.27,-8.46,-0.00	1/1:16:0,16:40:-59.65,-5.75,-0.00	1/1:14:0,14:40:-52.17,-5.14,-0.00	1/1:36:0,36:40:-134.37,-11.77,-0.00	1/1:70:0,70:40:-261.40,-22.00,0.00	1/1:18:0,18:40:-67.12,-6.35,-0.00	1/1:25:0,25:40:-93.27,-8.46,-0.00	1/1:23:0,23:40:-85.80,-7.85,-0.00	1/1:37:1,36:40:-130.64,-8.33,-0.00	./.	./.
9682	32	.	C	T	.	PASS	NS=88;AF=0.432	GT:DP:AD:GQ:GL	1/1:30:0,30:40:-140.60,-9.81,-0.00	1/1:15:0,15:40:-70.24,-5.30,-0.00	1/1:22:0,22:40:-103.08,-7.40,-0.00	1/1:24:0,24:40:-112.46,-8.00,-0.00	1/1:16:0,16:40:-74.93,-5.60,-0.00	1/1:32:0,32:40:-149.98,-10.41,-0.00	1/1:17:0,17:40:-79.62,-5.90,-0.00	1/1:35:0,35:40:-164.05,-11.32,-0.00	1/1:15:0,15:40:-70.24,-5.30,-0.00	1/1:28:0,28:40:-131.22,-9.21,-0.00	./.	1/1:26:1,25:40:-112.46,-3.92,-0.00	0/1:33:18,15:40:-59.53,0.00,-73.72	1/1:38:0,38:40:-178.12,-12.22,-0.00	1/1:27:0,27:40:-126.53,-8.91,-0.00	1/1:46:0,46:40:-215.65,-14.63,-0.00	0/0:26:26,0:40:-0.00,-8.72,-122.07	1/1:14:0,14:40:-65.55,-4.99,-0.00	1/1:27:0,27:40:-126.53,-8.91,-0.00	1/1:16:0,16:40:-74.93,-5.60,-0.00	1/1:28:0,28:40:-131.22,-9.21,-0.00	1/1:25:0,25:40:-117.15,-8.31,-0.00	1/1:20:0,20:40:-93.69,-6.80,-0.00	1/1:28:0,28:40:-131.22,-9.21,-0.00	1/1:25:0,25:40:-117.15,-8.31,-0.00	1/1:3:0,3:22:-13.96,-1.69,-0.01	1/1:22:0,22:40:-103.08,-7.40,-0.00	1/1:19:0,19:40:-89.00,-6.50,-0.00	0/1:49:25,24:40:-96.93,0.00,-101.73	1/1:35:0,35:40:-164.05,-11.32,-0.00	1/1:29:0,29:40:-135.91,-9.51,-0.00	1/1:28:0,28:40:-131.22,-9.21,-0.00	1/1:28:0,28:40:-131.22,-9.21,-0.00	1/1:27:0,27:40:-126.53,-8.91,-0.00	1/1:25:0,25:40:-117.15,-8.31,-0.00	1/1:22:0,22:40:-103.08,-7.40,-0.00	0/1:29:17,12:40:-46.66,0.00,-70.23	1/1:26:0,26:40:-121.84,-8.61,-0.00	0/1:15:7,8:40:-32.11,0.00,-27.54	1/1:31:0,31:40:-145.29,-10.11,-0.00	1/1:17:0,17:40:-79.62,-5.90,-0.00
9790	58	.	A	G	.	PASS	NS=91;AF=0.473	GT:DP:AD:GQ:GL	1/1:14:0,14:40:-46.24,-5.58,-0.00	1/1:15:0,15:40:-49.54,-5.88,-0.00	1/1:25:0,25:40:-82.59,-8.89,-0.00	1/1:21:2,19:15:-56.19,-1.11,-0.03	1/1:23:0,23:40:-75.98,-8.29,-0.00	1/1:19:0,19:40:-62.76,-7.09,-0.00	1/1:6:0,6:38:-19.79,-3.18,-0.00	1/1:24:0,24:40:-79.29,-8.59,-0.00	1/1:22:0,22:40:-72.68,-7.99,-0.00	1/1:16:1,15:35:-46.24,-2.88,-0.00	1/1:24:0,24:40:-79.29,-8.59,-0.00	1/1:20:0,20:40:-66.07,-7.39,-0.00	1/1:16:0,16:40:-52.85,-6.19,-0.00	1/1:16:0,16:40:-52.85,-6.19,-0.00	1/1:20:0,20:40:-66.07,-7.39,-0.00	1/1:27:0,27:40:-89.21,-9.49,-0.00	1/1:16:1,15:35:-46.24,-2.88,-0.00	1/1:22:0,22:40:-72.68,-7.99,-0.00	1/1:19:0,19:40:-62.76,-7.09,-0.00	1/1:21:0,20:40:-66.07,-7.39,-0.00	1/1:28:0,28:40:-92.51,-9.80,-0.00	1/1:15:0,15:40:-49.54,-5.88,-0.00	1/1:33:0,33:40:-109.04,-11.30,-0.00	1/1:17:0,17:40:-56.15,-6.49,-0.00	1/1:14:0,14:40:-46.24,-5.58,-0.00	1/1:5:0,5:35:-16.49,-2.88,-0.00	1/1:33:0,33:40:-109.04,-11.30,-0.00	1/1:18:0,18:40:-59.46,-6.79,-0.00	1/1:24:0,24:40:-79.29,-8.59,-0.00	1/1:30:0,30:40:-99.12,-10.40,-0.00	1/1:33:1,32:40:-102.43,-7.99,-0.00	1/1:20:0,20:40:-66.07,-7.39,-0.00	1/1:25:0,25:40:-82.59,-8.89,-0.00	1/1:18:0,18:40:-59.46,-6.79,-0.00	1/1:29:0,29:40:-95.82,-10.10,-0.00	1/1:3:0,3:29:-9.88,-2.28,-0.00	1/1:30:0,30:40:-99.12,-10.40,-0.00	1/1:25:0,25:40:-82.59,-8.89,-0.00	1/1:18:1,17:40:-52.85,-3.48,-0.00	1/1:22:0,22:40:-72.68,-7.99,-0.00	1/1:46:2,44:40:-138.79,-8.60,-0.00
10155	45	.	T	C	.	PASS	NS=89;AF=0.354	GT:DP:AD:GQ:GL	0/0:41:41,0:40:-0.00,-12.39,-202.02	0/0:59:59,0:40:0.00,-17.81,-290.51	0/0:64:64,0:40:0.00,-19.31,-315.10	0/0:56:56,0:40:0.00,-16.90,-275.76	0/0:61:61,0:40:0.00,-18.41,-300.35	0/0:42:42,0:40:-0.00,-12.69,-206.93	0/0:42:42,0:40:-0.00,-12.69,-206.93	0/1:49:5,44:40:-201.53,-0.00,-10.23	0/1:42:23,19:40:-80.72,0.00,-100.83	0/0:33:32,1:40:-0.00,-5.06,-152.85	0/0:51:51,0:40:-0.00,-15.40,-251.18	0/1:53:8,45:40:-205.24,0.00,-23.77	./.	1/1:29:0,29:40:-142.13,-8.33,-0.00	0/0:24:24,0:40:-0.00,-7.27,-118.44	1/1:26:0,26:40:-127.38,-7.43,-0.00	0/1:35:4,31:40:-141.83,-0.00,-9.53	0/1:71:40,31:40:-130.99,0.00,-175.68	1/1:54:2,52:40:-245.38,-6.03,-0.00	0/1:33:21,12:40:-49.02,0.00,-93.71	0/0:24:24,0:40:-0.00,-7.27,-118.44	0/0:57:57,0:40:0.00,-17.21,-280.68	0/0:51:51,0:40:-0.00,-15.40,-251.18	0/0:41:41,0:40:-0.00,-12.39,-202.02	0/1:52:25,27:40:-117.04,0.00,-107.65	0/1:47:25,22:40:-93.97,0.00,-109.16	1/1:58:1,57:40:-274.88,-12.15,-0.00	0/0:44:44,0:40:-0.00,-13.29,-216.77	0/0:45:45,0:40:-0.00,-13.59,-221.68	0/0:58:58,0:40:0.00,-17.51,-285.60	0/0:56:56,0:40:0.00,-16.90,-275.76	0/1:44:28,16:40:-65.37,0.00,-124.81	0/0:36:36,0:40:-0.00,-10.88,-177.44	0/0:46:46,0:40:-0.00,-13.89,-226.60	0/0:25:25,0:40:-0.00,-7.57,-123.35	0/1:57:33,24:40:-100.79,0.00,-145.48	0/0:52:52,0:40:-0.00,-15.70,-256.10	0/0:25:25,0:40:-0.00,-7.57,-123.35	0/1:39:19,20:40:-86.54,0.00,-82.07	0/1:62:41,21:40:-84.53,0.00,-183.31	1/1:40:0,40:40:-196.21,-11.64,-0.00
10225	11	.	A	G	.	PASS	NS=74;AF=0.486	GT:DP:AD:GQ:GL	1/1:3:0,3:17:-12.31,-1.29,-0.02	./.	1/1:4:0,4:21:-16.40,-1.58,-0.01	./.	1/1:6:0,6:27:-24.61,-2.17,-0.00	1/1:13:0,13:40:-53.37,-4.27,-0.00	1/1:4:0,4:21:-16.40,-1.58,-0.01	1/1:4:0,4:21:-16.40,-1.58,-0.01	1/1:7:0,7:31:-28.72,-2.47,-0.00	1/1:7:0,7:31:-28.72,-2.47,-0.00	1/1:4:0,4:21:-16.40,-1.58,-0.01	1/1:7:0,7:31:-28.72,-2.47,-0.00	1/1:5:0,5:24:-20.51,-1.87,-0.01	./.	1/1:6:0,6:27:-24.61,-2.17,-0.00	1/1:10:0,10:40:-41.04,-3.37,-0.00	1/1:4:0,4:21:-16.40,-1.58,-0.01	1/1:7:0,7:31:-28.72,-2.47,-0.00	1/1:7:0,7:31:-28.72,-2.47,-0.00	./.	./.	1/1:4:0,4:21:-16.40,-1.58,-0.01	0/1:11:9,2:40:-4.50,-0.00,-33.31	0/1:9:5,4:40:-13.32,-0.00,-17.47	./.	./.	0/1:15:11,4:40:-11.52,-0.00,-40.32	1/1:4:0,4:21:-16.40,-1.58,-0.01	1/1:6:0,6:27:-24.61,-2.17,-0.00	0/1:10:8,2:40:-4.80,-0.00,-29.50	1/1:8:0,8:34:-32.83,-2.77,-0.00	0/1:7:5,2:40:-5.71,-0.00,-18.08	1/1:13:0,13:40:-53.37,-4.27,-0.00	1/1:11:0,11:40:-45.15,-3.67,-0.00	1/1:15:0,15:40:-61.59,-4.87,-0.00	1/1:11:0,11:40:-45.15,-3.67,-0.00	1/1:7:0,7:31:-28.72,-2.47,-0.00	1/1:8:0,8:34:-32.83,-2.77,-0.00	1/1:11:0,11:40:-45.15,-3.67,-0.00	1/1:4:0,4:21:-16.40,-1.58,-0.01	1/1:5:0,5:24:-20.51,-1.87,-0.01
10309	3	.	G	A	.	PASS	NS=86;AF=0.465	GT:DP:AD:GQ:GL	1/1:8:0,8:39:-34.80,-3.26,-0.00	0/1:8:5,3:40:-9.76,-0.00,-18.53	1/1:10:0,10:40:-43.51,-3.86,-0.00	0/1:15:13,2:40:-3.29,-0.00,-51.28	1/1:15:0,15:40:-65.30,-5.36,-0.00	./.	1/1:8:0,8:39:-34.80,-3.26,-0.00	1/1:11:0,11:40:-47.87,-4.16,-0.00	1/1:10:0,10:40:-43.51,-3.86,-0.00	1/1:8:0,8:39:-34.80,-3.26,-0.00	1/1:10:0,10:40:-43.51,-3.86,-0.00	1/1:13:0,13:40:-56.59,-4.76,-0.00	1/1:11:0,11:40:-47.87,-4.16,-0.00	1/1:10:0,10:40:-43.51,-3.86,-0.00	1/1:17:0,17:40:-74.02,-5.97,-0.00	1/1:10:0,10:40:-43.51,-3.86,-0.00	1/1:12:0,12:40:-52.23,-4.46,-0.00	1/1:10:0,10:40:-43.51,-3.86,-0.00	1/1:14:0,14:40:-60.94,-5.06,-0.00	1/1:13:0,13:40:-56.59,-4.76,-0.00	./.	1/1:14:0,14:40:-60.94,-5.06,-0.00	1/1:15:0,15:40:-65.30,-5.36,-0.00	1/1:23:0,23:40:-100.16,-7.77,-0.00	1/1:20:0,20:40:-87.09,-6.87,-0.00	1/1:4:0,4:26:-17.37,-2.06,-0.00	1/1:16:0,16:40:-69.66,-5.66,-0.00	1/1:13:0,13:40:-56.59,-4.76,-0.00	1/1:12:0,12:40:-52.23,-4.46,-0.00	1/1:5:0,5:30:-21.73,-2.36,-0.00	1/1:10:0,10:40:-43.51,-3.86,-0.00	1/1:9:0,9:40:-39.16,-3.56,-0.00	1/1:9:0,9:40:-39.16,-3.56,-0.00	1/1:19:0,19:40:-82.73,-6.57,-0.00	1/1:17:0,17:40:-74.02,-5.97,-0.00	1/1:25:0,25:40:-108.88,-8.37,-0.00	1/1:9:0,9:40:-39.16,-3.56,-0.00	1/1:10:0,10:40:-43.51,-3.86,-0.00	1/1:17:0,17:40:-74.02,-5.97,-0.00	1/1:13:0,13:40:-56.59,-4.76,-0.00	1/1:15:0,15:40:-65.30,-5.36,-0.00
10351	14	.	G	A	.	PASS	NS=86;AF=0.436	GT:DP:AD:GQ:GL	./.	1/1:6:0,6:32:-26.48,-2.57,-0.00	1/1:20:1,19:29:-79.67,-2.35,-0.00	1/1:5:0,5:29:-22.05,-2.27,-0.00	1/1:22:0,22:40:-97.40,-7.38,-0.00	1/1:9:0,9:40:-39.78,-3.47,-0.00	1/1:9:0,9:40:-39.78,-3.47,-0.00	1/1:5:0,5:29:-22.05,-2.27,-0.00	1/1:10:0,10:40:-44.21,-3.77,-0.00	1/1:14:0,14:40:-61.94,-4.98,-0.00	1/1:31:0,31:40:-137.29,-10.09,-0.00	1/1:13:0,13:40:-57.51,-4.67,-0.00	1/1:8:0,8:38:-35.34,-3.17,-0.00	1/1:13:0,13:40:-57.51,-4.67,-0.00	1/1:14:0,14:40:-61.94,-4.98,-0.00	1/1:13:0,13:40:-57.51,-4.67,-0.00	./.	1/1:6:0,6:32:-26.48,-2.57,-0.00	1/1:19:0,19:40:-84.10,-6.48,-0.00	1/1:7:0,7:35:-30.91,-2.87,-0.00	1/1:11:0,11:40:-48.64,-4.07,-0.00	1/1:12:0,12:40:-53.07,-4.37,-0.00	1/1:10:0,10:40:-44.21,-3.77,-0.00	1/1:19:0,19:40:-84.10,-6.48,-0.00	1/1:5:0,5:29:-22.05,-2.27,-0.00	./.	1/1:9:0,9:40:-39.78,-3.47,-0.00	./.	1/1:12:0,12:40:-53.07,-4.37,-0.00	1/1:7:0,7:35:-30.91,-2.87,-0.00	1/1:23:0,23:40:-101.83,-7.68,-0.00	0/1:15:7,8:40:-30.07,0.00,-25.75	1/1:15:1,14:13:-57.56,-0.90,-0.06	1/1:16:1,15:16:-61.97,-1.18,-0.03	1/1:10:0,10:40:-44.21,-3.77,-0.00	1/1:12:0,12:40:-53.07,-4.37,-0.00	0/1:26:12,14:40:-53.35,0.00,-44.60	1/1:8:0,8:38:-35.34,-3.17,-0.00	0/1:13:6,7:40:-26.24,0.00,-21.92	1/1:15:0,15:40:-66.37,-5.28,-0.00	1/1:14:0,14:40:-61.94,-4.98,-0.00
10448	3	.	C	T	.	PASS	NS=75;AF=0.267	GT:DP:AD:GQ:GL	0/0:15:15,0:40:-0.00,-4.55,-64.45	./.	0/1:8:1,7:32:-27.29,-0.00,-2.55	0/0:14:14,0:40:-0.00,-4.25,-60.20	0/1:17:6,11:40:-41.57,0.00,-21.08	0/1:5:4,1:33:-2.71,-0.00,-16.20	0/0:7:7,0:27:-0.00,-2.14,-30.48	0/1:8:3,5:40:-18.80,-0.00,-11.05	0/0:16:16,0:40:-0.00,-4.85,-68.70	0/1:5:2,3:40:-11.20,-0.00,-7.70	0/1:14:8,6:40:-21.24,0.00,-30.48	0/1:11:10,1:13:-0.96,-0.05,-39.92	0/0:16:16,0:40:-0.00,-4.85,-68.70	0/0:9:9,0:34:-0.00,-2.74,-38.97	0/0:5:5,0:21:-0.01,-1.55,-21.99	0/0:3:3,0:14:-0.05,-0.98,-13.53	0/1:10:5,5:40:-18.19,0.00,-18.94	0/0:5:5,0:21:-0.01,-1.55,-21.99	./.	0/1:11:4,7:40:-26.39,-0.00,-14.39	./.	0/0:11:11,0:40:-0.00,-3.34,-47.46	0/1:13:6,7:40:-25.78,0.00,-22.28	0/1:18:11,7:40:-24.28,0.00,-42.01	./.	./.	0/0:15:15,0:40:-0.00,-4.55,-64.45	1/1:7:0,7:19:-29.00,-1.41,-0.02	0/0:12:12,0:40:-0.00,-3.64,-51.71	0/0:9:9,0:34:-0.00,-2.74,-38.97	0/1:7:2,5:40:-19.10,-0.00,-7.10	0/0:14:14,0:40:-0.00,-4.25,-60.20	0/0:12:12,0:40:-0.00,-3.64,-51.71	0/0:15:15,0:40:-0.00,-4.55,-64.45	0/0:6:6,0:24:-0.01,-1.84,-26.23	0/0:8:8,0:30:-0.00,-2.44,-34.72	1/1:7:0,7:19:-29.00,-1.41,-0.02	0/1:12:7,5:40:-17.59,0.00,-26.83	0/0:13:13,0:40:-0.00,-3.94,-55.96	./.	0/1:13:6,7:40:-25.78,0.00,-22.28
10457	31	.	G	T	.	PASS	NS=82;AF=0.091	GT:DP:AD:GQ:GL	0/0:16:16,0:40:-0.00,-6.27,-57.73	0/0:24:24,0:40:-0.00,-8.68,-86.11	0/0:42:42,0:40:-0.00,-14.09,-149.98	0/0:39:39,0:40:-0.00,-13.19,-139.33	0/0:31:31,0:40:-0.00,-10.78,-110.95	0/0:19:19,0:40:-0.00,-7.17,-68.37	0/0:26:26,0:40:-0.00,-9.28,-93.21	0/0:7:7,0:40:-0.00,-3.56,-25.80	0/0:12:12,0:40:-0.00,-5.07,-43.54	0/0:22:22,0:40:-0.00,-8.07,-79.02	0/0:27:27,0:40:-0.00,-9.58,-96.76	0/0:20:20,0:40:-0.00,-7.47,-71.92	0/0:21:21,0:40:-0.00,-7.77,-75.47	0/0:17:17,0:40:-0.00,-6.57,-61.28	0/0:8:8,0:40:-0.00,-3.86,-29.34	0/0:29:29,0:40:-0.00,-10.18,-103.85	0/0:18:18,0:40:-0.00,-6.87,-64.82	0/0:18:18,0:40:-0.00,-6.87,-64.82	0/0:13:13,0:40:-0.00,-5.37,-47.08	0/0:40:40,0:40:-0.00,-13.49,-142.88	0/0:46:46,0:40:-0.00,-15.30,-164.17	0/0:18:18,0:40:-0.00,-6.87,-64.82	0/0:40:40,0:40:-0.00,-13.49,-142.88	0/0:39:39,0:40:-0.00,-13.19,-139.33	0/0:25:24,1:40:-0.00,-5.43,-82.56	0/0:24:24,0:40:-0.00,-8.68,-86.11	0/0:41:41,0:40:-0.00,-13.79,-146.43	0/0:38:38,0:40:-0.00,-12.89,-135.78	0/0:12:12,0:40:-0.00,-5.07,-43.54	0/0:36:36,0:40:-0.00,-12.29,-128.69	0/0:13:13,0:40:-0.00,-5.37,-47.08	./.	0/0:16:16,0:40:-0.00,-6.27,-57.73	0/0:31:31,0:40:-0.00,-10.78,-110.95	0/0:47:47,0:40:-0.00,-15.60,-167.72	0/0:35:35,0:40:-0.00,-11.99,-125.14	./.	0/0:14:14,0:40:-0.00,-5.67,-50.63	0/0:25:25,0:40:-0.00,-8.98,-89.66	0/0:18:18,0:40:-0.00,-6.87,-64.82	0/0:18:18,0:40:-0.00,-6.87,-64.82
10564	111	.	C	T	.	PASS	NS=80;AF=0.438	GT:DP:AD:GQ:GL	1/1:11:0,11:40:-30.90,-3.78,-0.00	1/1:8:0,8:35:-22.43,-2.88,-0.00	1/1:10:0,10:40:-28.08,-3.48,-0.00	1/1:16:0,16:40:-45.00,-5.28,-0.00	1/1:17:0,17:40:-47.82,-5.58,-0.00	1/1:16:0,16:40:-45.00,-5.28,-0.00	1/1:7:0,7:32:-19.61,-2.58,-0.00	1/1:5:0,5:25:-13.98,-1.98,-0.00	1/1:10:0,10:40:-28.08,-3.48,-0.00	1/1:13:0,13:40:-36.54,-4.38,-0.00	1/1:21:0,21:40:-59.10,-6.78,-0.00	1/1:12:0,12:40:-33.72,-4.08,-0.00	1/1:16:0,16:40:-45.00,-5.28,-0.00	1/1:11:0,11:40:-30.90,-3.78,-0.00	1/1:16:0,16:40:-45.00,-5.28,-0.00	1/1:15:0,15:40:-42.18,-4.98,-0.00	1/1:16:0,16:40:-45.00,-5.28,-0.00	1/1:7:0,7:32:-19.61,-2.58,-0.00	0/1:13:4,9:40:-20.88,-0.00,-6.90	./.	0/1:7:4,3:40:-5.75,-0.00,-8.71	0/1:15:10,5:40:-8.99,-0.00,-23.23	1/1:17:0,17:40:-47.82,-5.58,-0.00	1/1:9:0,9:38:-25.26,-3.18,-0.00	1/1:20:0,20:40:-56.28,-6.48,-0.00	./.	1/1:9:0,8:35:-22.43,-2.88,-0.00	./.	1/1:27:2,25:36:-64.74,-2.94,-0.00	0/1:15:9,6:40:-11.81,-0.00,-20.41	0/1:19:6,13:40:-30.36,-0.00,-10.74	1/1:13:0,13:40:-36.54,-4.38,-0.00	1/1:13:0,13:40:-36.54,-4.38,-0.00	./.	1/1:10:0,10:40:-28.08,-3.48,-0.00	0/1:12:4,8:40:-18.36,-0.00,-7.20	./.	1/1:20:0,20:40:-56.28,-6.48,-0.00	1/1:12:1,11:17:-28.10,-1.28,-0.02	1/1:11:0,11:40:-30.90,-3.78,-0.00	1/1:6:0,6:29:-16.80,-2.28,-0.00
10566	68	.	G	T	.	PASS	NS=85;AF=0.441	GT:DP:AD:GQ:GL	0/1:13:7,6:40:-16.97,0.00,-20.62	0/1:13:7,6:40:-16.97,0.00,-20.62	0/0:20:19,1:31:-0.00,-2.48,-62.64	0/1:19:10,9:40:-25.58,0.00,-29.23	0/1:22:10,12:40:-35.09,0.00,-28.33	0/0:22:22,0:40:-0.00,-6.55,-76.52	0/0:15:15,0:40:-0.00,-4.45,-52.23	0/1:13:6,7:40:-20.44,0.00,-17.15	0/0:23:22,1:40:-0.00,-3.39,-73.05	0/0:23:22,1:40:-0.00,-3.39,-73.05	0/1:26:15,11:40:-30.41,0.00,-44.47	1/1:13:0,13:40:-44.93,-3.67,-0.00	0/0:18:18,0:40:-0.00,-5.35,-62.64	0/1:21:13,8:40:-21.51,0.00,-39.04	1/1:27:0,27:40:-93.51,-7.88,-0.00	0/1:19:13,6:40:-15.17,0.00,-39.64	0/0:17:17,0:40:-0.00,-5.05,-59.17	0/1:14:6,8:40:-23.61,0.00,-16.85	0/0:17:17,0:40:-0.00,-5.05,-59.17	0/1:15:4,11:40:-33.72,-0.00,-9.61	0/0:25:25,0:40:-0.00,-7.46,-86.93	1/1:22:0,22:40:-76.16,-6.37,-0.00	0/1:17:7,10:40:-29.65,0.00,-19.42	0/1:19:12,7:40:-18.64,0.00,-36.17	0/1:25:16,9:40:-23.77,0.00,-48.24	./.	0/0:20:20,0:40:-0.00,-5.95,-69.58	1/1:16:0,16:40:-55.34,-4.57,-0.00	1/1:19:0,19:40:-65.75,-5.47,-0.00	0/1:22:6,16:40:-48.97,-0.00,-14.45	0/1:22:13,9:40:-24.68,0.00,-38.74	0/0:24:24,0:40:-0.00,-7.16,-83.46	1/1:21:0,21:40:-72.69,-6.07,-0.00	1/1:18:0,18:40:-62.28,-5.17,-0.00	0/1:24:6,18:40:-55.31,-0.00,-13.84	0/1:19:6,13:40:-39.46,0.00,-15.35	1/1:33:0,33:40:-114.33,-9.68,-0.00	0/0:17:17,0:40:-0.00,-5.05,-59.17	1/1:14:0,14:40:-48.40,-3.97,-0.00	0/1:17:7,10:40:-29.65,0.00,-19.42	0/0:20:20,0:40:-0.00,-5.95,-69.58
10597	78	.	T	G	.	PASS	NS=91;AF=0.473	GT:DP:AD:GQ:GL	1/1:13:0,13:40:-45.12,-5.47,-0.00	1/1:21:0,21:40:-72.92,-7.87,-0.00	1/1:10:0,10:40:-34.70,-4.56,-0.00	1/1:14:0,14:40:-48.60,-5.77,-0.00	1/1:32:0,32:40:-111.13,-11.18,-0.00	1/1:15:0,15:40:-52.07,-6.07,-0.00	1/1:24:0,24:40:-83.34,-8.78,-0.00	1/1:21:0,21:40:-72.92,-7.87,-0.00	1/1:18:0,18:40:-62.49,-6.97,-0.00	1/1:7:0,7:40:-24.28,-3.66,-0.00	1/1:16:0,16:40:-55.54,-6.37,-0.00	1/1:12:0,12:40:-41.65,-5.17,-0.00	1/1:18:0,18:40:-62.49,-6.97,-0.00	1/1:15:0,14:40:-48.60,-5.77,-0.00	1/1:12:0,12:40:-41.65,-5.17,-0.00	1/1:8:0,8:40:-27.75,-3.96,-0.00	1/1:14:0,14:40:-48.60,-5.77,-0.00	1/1:28:0,28:40:-97.24,-9.98,-0.00	1/1:16:0,16:40:-55.54,-6.37,-0.00	1/1:27:0,27:40:-93.76,-9.68,-0.00	1/1:22:0,22:40:-76.39,-8.18,-0.00	1/1:25:0,25:40:-86.81,-9.08,-0.00	1/1:21:0,21:40:-72.92,-7.87,-0.00	1/1:23:0,23:40:-79.86,-8.48,-0.00	1/1:22:0,22:40:-76.39,-8.18,-0.00	1/1:9:0,9:40:-31.22,-4.26,-0.00	1/1:27:0,27:40:-93.76,-9.68,-0.00	1/1:13:0,13:40:-45.12,-5.47,-0.00	1/1:31:0,31:40:-107.66,-10.88,-0.00	1/1:17:0,17:40:-59.02,-6.67,-0.00	1/1:20:0,20:40:-69.44,-7.57,-0.00	1/1:23:0,23:40:-79.86,-8.48,-0.00	1/1:15:0,15:40:-52.07,-6.07,-0.00	1/1:28:0,28:40:-97.24,-9.98,-0.00	1/1:15:0,15:40:-52.07,-6.07,-0.00	1/1:13:0,13:40:-45.12,-5.47,-0.00	1/1:18:0,18:40:-62.49,-6.97,-0.00	1/1:24:0,24:40:-83.34,-8.78,-0.00	1/1:10:0,10:40:-34.70,-4.56,-0.00	1/1:13:0,13:40:-45.12,-5.47,-0.00	1/1:23:0,23:40:-79.86,-8.48,-0.00
10676	96	.	T	A	.	PASS	NS=91;AF=0.412	GT:DP:AD:GQ:GL	1/1:28:0,28:40:-81.88,-8.94,-0.00	1/1:43:1,42:40:-119.97,-10.52,-0.00	1/1:49:1,48:40:-137.55,-12.32,-0.00	1/1:44:0,44:40:-128.76,-13.75,-0.00	1/1:41:0,41:40:-119.97,-12.85,-0.00	1/1:40:0,40:40:-117.04,-12.55,-0.00	1/1:33:0,33:40:-96.53,-10.45,-0.00	1/1:35:0,35:40:-102.39,-11.05,-0.00	1/1:28:0,28:40:-81.88,-8.94,-0.00	1/1:21:1,20:40:-55.51,-3.91,-0.00	1/1:41:0,41:40:-119.97,-12.85,-0.00	1/1:20:0,20:40:-58.44,-6.54,-0.00	1/1:29:0,29:40:-84.81,-9.24,-0.00	1/1:28:0,28:40:-81.88,-8.94,-0.00	1/1:33:0,33:40:-96.53,-10.45,-0.00	0/1:43:24,19:40:-42.06,0.00,-56.87	1/1:33:0,33:40:-96.53,-10.45,-0.00	1/1:28:0,28:40:-81.88,-8.94,-0.00	1/1:32:0,32:40:-93.60,-10.15,-0.00	0/1:50:23,27:40:-63.39,0.00,-51.84	0/1:35:15,20:40:-47.39,0.00,-32.91	1/1:25:0,25:40:-73.09,-8.04,-0.00	0/1:37:28,9:40:-14.56,-0.00,-70.40	0/1:40:21,19:40:-42.96,0.00,-48.98	0/1:28:17,11:40:-23.12,0.00,-40.87	0/1:22:13,9:40:-19.06,0.00,-30.95	0/1:51:22,29:40:-68.95,0.00,-48.61	0/0:40:40,0:40:-0.00,-12.72,-117.38	1/1:40:0,40:40:-117.04,-12.55,-0.00	1/1:48:0,48:40:-140.48,-14.95,-0.00	1/1:42:0,42:40:-122.90,-13.15,-0.00	0/1:44:27,17:40:-35.89,0.00,-65.36	1/1:33:0,33:40:-96.53,-10.45,-0.00	1/1:18:0,18:40:-52.58,-5.94,-0.00	1/1:28:0,28:40:-81.88,-8.94,-0.00	1/1:45:0,45:40:-131.69,-14.05,-0.00	1/1:15:0,15:40:-43.79,-5.04,-0.00	1/1:61:0,61:40:-178.58,-18.86,0.00	1/1:46:1,45:40:-128.76,-11.42,-0.00	1/1:31:1,30:40:-84.81,-6.92,-0.00	1/1:41:0,41:40:-119.97,-12.85,-0.00
10684	84	.	A	G	.	PASS	NS=83;AF=0.500	GT:DP:AD:GQ:GL	1/1:13:0,13:40:-54.46,-5.14,-0.00	1/1:5:0,5:34:-20.94,-2.73,-0.00	1/1:9:0,9:40:-37.70,-3.94,-0.00	1/1:7:0,7:40:-29.32,-3.34,-0.00	1/1:11:0,11:40:-46.08,-4.54,-0.00	1/1:22:0,22:40:-92.17,-7.85,-0.00	1/1:7:0,7:40:-29.32,-3.34,-0.00	1/1:12:0,12:40:-50.27,-4.84,-0.00	0/1:23:5,18:40:-67.26,-0.00,-12.80	1/1:3:0,3:27:-12.56,-2.14,-0.00	1/1:4:0,4:30:-16.75,-2.43,-0.00	1/1:10:0,10:40:-41.89,-4.24,-0.00	1/1:9:0,9:40:-37.70,-3.94,-0.00	1/1:7:0,7:40:-29.32,-3.34,-0.00	./.	1/1:6:0,6:37:-25.13,-3.04,-0.00	1/1:3:0,3:27:-12.56,-2.14,-0.00	1/1:6:0,6:37:-25.13,-3.04,-0.00	1/1:14:0,14:40:-58.65,-5.44,-0.00	1/1:8:0,8:40:-33.51,-3.64,-0.00	1/1:5:0,5:34:-20.94,-2.73,-0.00	1/1:11:0,11:40:-46.08,-4.54,-0.00	1/1:5:0,5:34:-20.94,-2.73,-0.00	1/1:15:0,15:40:-62.84,-5.74,-0.00	1/1:11:0,11:40:-46.08,-4.54,-0.00	1/1:3:0,3:27:-12.56,-2.14,-0.00	1/1:4:0,4:30:-16.75,-2.43,-0.00	1/1:14:0,14:40:-58.65,-5.44,-0.00	1/1:9:0,9:40:-37.70,-3.94,-0.00	1/1:10:0,10:40:-41.89,-4.24,-0.00	1/1:6:0,6:37:-25.13,-3.04,-0.00	1/1:6:0,6:37:-25.13,-3.04,-0.00	1/1:12:0,12:40:-50.27,-4.84,-0.00	1/1:6:0,6:37:-25.13,-3.04,-0.00	1/1:5:0,5:34:-20.94,-2.73,-0.00	1/1:7:0,7:40:-29.32,-3.34,-0.00	1/1:4:0,4:30:-16.75,-2.43,-0.00	1/1:7:0,7:40:-29.32,-3.34,-0.00	1/1:13:0,13:40:-54.46,-5.14,-0.00	1/1:15:0,15:40:-62.84,-5.74,-0.00	1/1:18:0,18:40:-75.41,-6.65,-0.00
10750	21	.	C	T	.	PASS	NS=87;AF=0.420	GT:DP:AD:GQ:GL	0/1:24:10,14:40:-55.93,0.00,-38.12	0/0:8:8,0:30:-0.00,-2.36,-36.28	1/1:18:0,18:40:-80.93,-5.16,-0.00	0/1:7:5,2:40:-6.95,-0.00,-20.70	0/1:7:6,1:31:-2.45,-0.00,-25.21	0/1:6:1,5:36:-20.78,-0.00,-2.96	0/1:16:9,7:40:-26.79,0.00,-36.02	0/1:19:5,14:40:-57.44,0.00,-17.08	1/1:14:0,14:40:-62.90,-3.95,-0.00	./.	1/1:17:0,17:40:-76.42,-4.85,-0.00	1/1:19:0,19:40:-85.44,-5.46,-0.00	0/0:21:21,0:40:-0.00,-6.28,-94.89	0/1:17:8,9:40:-35.50,0.00,-31.21	1/1:25:1,24:34:-103.47,-2.76,-0.00	0/1:21:12,9:40:-34.30,0.00,-48.04	0/0:25:25,0:40:-0.00,-7.48,-112.92	0/1:12:8,4:40:-14.47,-0.00,-32.72	0/1:18:4,14:40:-57.74,-0.00,-12.88	0/1:12:5,7:40:-27.99,0.00,-19.19	0/0:20:20,0:40:-0.00,-5.97,-90.38	0/0:29:29,0:40:-0.00,-8.68,-130.95	0/1:27:8,19:40:-77.57,0.00,-28.20	0/1:28:14,14:40:-54.73,0.00,-54.95	0/0:25:25,0:40:-0.00,-7.48,-112.92	./.	1/1:18:0,18:40:-80.93,-5.16,-0.00	0/1:14:6,8:40:-31.90,0.00,-23.10	0/0:17:17,0:40:-0.00,-5.07,-76.85	0/1:12:6,6:40:-23.48,0.00,-23.70	1/1:26:0,26:40:-116.99,-7.56,-0.00	0/1:14:4,10:40:-40.91,-0.00,-14.08	0/1:18:9,9:40:-35.20,0.00,-35.42	0/1:15:6,9:40:-36.10,0.00,-22.80	0/0:23:23,0:40:-0.00,-6.88,-103.90	0/0:23:23,0:40:-0.00,-6.88,-103.90	0/1:30:21,9:40:-31.59,0.00,-85.90	0/0:22:22,0:40:-0.00,-6.58,-99.40	1/1:9:0,9:31:-40.36,-2.45,-0.00	1/1:36:0,36:40:-162.08,-10.57,-0.00	0/0:14:14,0:40:-0.00,-4.17,-63.33
10839	33	.	A	G	.	PASS	NS=79;AF=0.437	GT:DP:AD:GQ:GL	1/1:8:0,8:35:-33.29,-2.89,-0.00	1/1:6:0,6:29:-24.94,-2.29,-0.00	1/1:15:0,15:40:-62.54,-5.00,-0.00	1/1:8:0,8:35:-33.29,-2.89,-0.00	./.	./.	1/1:11:0,11:40:-45.83,-3.80,-0.00	1/1:3:0,3:19:-12.42,-1.41,-0.02	1/1:5:0,5:26:-20.76,-1.99,-0.00	1/1:5:0,5:26:-20.76,-1.99,-0.00	0/1:20:3,17:40:-64.39,-0.00,-6.03	1/1:8:0,8:35:-33.29,-2.89,-0.00	1/1:4:0,4:22:-16.59,-1.70,-0.01	1/1:4:0,4:22:-16.59,-1.70,-0.01	1/1:7:0,7:32:-29.12,-2.59,-0.00	1/1:7:0,7:32:-29.12,-2.59,-0.00	./.	./.	1/1:5:0,5:26:-20.76,-1.99,-0.00	1/1:7:0,7:32:-29.12,-2.59,-0.00	1/1:15:0,15:40:-62.54,-5.00,-0.00	1/1:12:0,12:40:-50.01,-4.10,-0.00	1/1:8:0,8:35:-33.29,-2.89,-0.00	1/1:7:0,7:32:-29.12,-2.59,-0.00	1/1:10:0,10:40:-41.65,-3.50,-0.00	./.	1/1:4:0,4:22:-16.59,-1.70,-0.01	./.	./.	1/1:14:0,14:40:-58.36,-4.70,-0.00	1/1:23:0,23:40:-95.97,-7.41,-0.00	1/1:14:0,14:40:-58.36,-4.70,-0.00	./.	1/1:13:0,13:40:-54.19,-4.40,-0.00	1/1:8:0,8:35:-33.29,-2.89,-0.00	0/1:10:6,4:40:-13.09,-0.00,-21.57	1/1:10:0,10:40:-41.65,-3.50,-0.00	0/1:9:4,5:40:-17.56,-0.00,-13.52	0/1:11:4,7:40:-25.32,-0.00,-12.92	./.	1/1:6:0,6:29:-24.94,-2.29,-0.00
10987	60	.	T	A	.	PASS	NS=80;AF=0.475	GT:DP:AD:GQ:GL	1/1:4:0,4:26:-16.75,-2.00,-0.00	0/1:7:1,6:18:-22.27,-0.02,-1.32	1/1:17:0,17:40:-71.32,-5.90,-0.00	./.	1/1:6:0,6:32:-25.14,-2.59,-0.00	1/1:16:0,16:40:-67.12,-5.60,-0.00	1/1:7:0,7:35:-29.34,-2.90,-0.00	1/1:15:0,15:40:-62.92,-5.30,-0.00	1/1:8:0,8:39:-33.54,-3.20,-0.00	1/1:5:0,5:29:-20.95,-2.29,-0.00	1/1:14:0,14:40:-58.73,-5.00,-0.00	1/1:7:0,7:35:-29.34,-2.90,-0.00	1/1:8:0,8:39:-33.54,-3.20,-0.00	1/1:6:0,6:32:-25.14,-2.59,-0.00	1/1:15:0,15:40:-62.92,-5.30,-0.00	1/1:11:0,11:40:-46.13,-4.10,-0.00	1/1:6:0,6:32:-25.14,-2.59,-0.00	1/1:9:0,9:40:-37.74,-3.50,-0.00	1/1:11:0,11:40:-46.13,-4.10,-0.00	1/1:11:0,11:40:-46.13,-4.10,-0.00	1/1:10:0,10:40:-41.93,-3.80,-0.00	0/1:7:5,2:40:-5.45,-0.00,-18.10	1/1:5:0,5:29:-20.95,-2.29,-0.00	1/1:10:0,10:40:-41.93,-3.80,-0.00	1/1:15:0,15:40:-62.92,-5.30,-0.00	./.	1/1:10:0,10:40:-41.93,-3.80,-0.00	1/1:7:0,7:35:-29.34,-2.90,-0.00	1/1:10:0,10:40:-41.93,-3.80,-0.00	1/1:12:0,12:40:-50.33,-4.40,-0.00	1/1:17:0,17:40:-71.32,-5.90,-0.00	1/1:12:0,12:40:-50.33,-4.40,-0.00	1/1:12:0,12:40:-50.33,-4.40,-0.00	1/1:7:0,7:35:-29.34,-2.90,-0.00	./.	0/1:14:6,8:40:-28.54,0.00,-20.19	1/1:18:0,18:40:-75.52,-6.21,-0.00	1/1:11:0,11:40:-46.13,-4.10,-0.00	1/1:8:0,8:39:-33.54,-3.20,-0.00	0/1:12:6,6:40:-20.74,0.00,-20.79	1/1:16:0,16:40:-67.12,-5.60,-0.00
11010	7	.	A	G	.	PASS	NS=88;AF=0.483	GT:DP:AD:GQ:GL	1/1:7:0,7:40:-24.91,-3.42,-0.00	1/1:12:0,12:40:-42.73,-4.93,-0.00	1/1:32:0,32:40:-114.00,-10.95,-0.00	1/1:17:0,17:40:-60.54,-6.43,-0.00	1/1:35:0,35:40:-124.69,-11.85,-0.00	1/1:13:0,13:40:-46.29,-5.23,-0.00	1/1:27:0,27:40:-96.18,-9.44,-0.00	1/1:27:0,27:40:-96.18,-9.44,-0.00	1/1:12:0,12:40:-42.73,-4.93,-0.00	1/1:30:0,30:40:-106.87,-10.34,-0.00	1/1:26:0,26:40:-92.62,-9.14,-0.00	1/1:20:0,20:40:-71.23,-7.34,-0.00	1/1:28:0,28:40:-99.74,-9.74,-0.00	1/1:11:0,11:40:-39.16,-4.63,-0.00	1/1:20:0,20:40:-71.23,-7.34,-0.00	1/1:27:0,27:40:-96.18,-9.44,-0.00	1/1:18:0,18:40:-64.11,-6.73,-0.00	1/1:14:0,14:40:-49.85,-5.53,-0.00	1/1:21:0,21:40:-74.80,-7.64,-0.00	1/1:19:0,19:40:-67.67,-7.03,-0.00	1/1:16:0,16:40:-56.98,-6.13,-0.00	1/1:23:0,23:40:-81.93,-8.24,-0.00	1/1:23:0,23:40:-81.93,-8.24,-0.00	1/1:28:0,28:40:-99.74,-9.74,-0.00	1/1:22:0,22:40:-78.36,-7.94,-0.00	./.	1/1:14:0,14:40:-49.85,-5.53,-0.00	1/1:12:0,12:40:-42.73,-4.93,-0.00	1/1:19:0,19:40:-67.67,-7.03,-0.00	1/1:17:0,17:40:-60.54,-6.43,-0.00	1/1:33:0,33:40:-117.56,-11.25,-0.00	1/1:28:0,28:40:-99.74,-9.74,-0.00	1/1:19:0,19:40:-67.67,-7.03,-0.00	1/1:20:0,20:40:-71.23,-7.34,-0.00	1/1:17:0,17:40:-60.54,-6.43,-0.00	1/1:28:0,28:40:-99.74,-9.74,-0.00	1/1:46:0,46:40:-163.89,-15.16,-0.00	1/1:25:1,24:40:-81.93,-5.28,-0.00	1/1:28:0,28:40:-99.74,-9.74,-0.00	1/1:28:0,28:40:-99.74,-9.74,-0.00	1/1:25:0,25:40:-89.05,-8.84,-0.00
11047	89	.	A	G	.	PASS	NS=90;AF=0.439	GT:DP:AD:GQ:GL	1/1:29:0,29:40:-107.25,-9.97,-0.00	1/1:43:0,43:40:-159.08,-14.18,-0.00	1/1:42:0,42:40:-155.37,-13.88,-0.00	1/1:55:0,55:40:-203.49,-17.79,0.00	1/1:31:0,31:40:-114.66,-10.57,-0.00	1/1:20:0,20:40:-73.94,-7.26,-0.00	1/1:19:1,18:39:-62.84,-3.26,-0.00	1/1:19:0,19:40:-70.24,-6.96,-0.00	1/1:18:0,18:40:-66.54,-6.66,-0.00	1/1:33:0,33:40:-122.06,-11.17,-0.00	0/1:28:14,14:40:-42.06,0.00,-42.16	1/1:39:2,37:40:-129.46,-5.57,-0.00	1/1:32:0,32:40:-118.36,-10.87,-0.00	0/0:11:11,0:40:-0.00,-4.64,-40.81	0/0:15:15,0:40:-0.00,-5.85,-55.62	1/1:28:2,26:29:-88.75,-2.27,-0.00	1/1:12:0,12:40:-44.33,-4.85,-0.00	1/1:27:2,25:25:-85.05,-1.97,-0.00	1/1:22:0,22:40:-81.34,-7.86,-0.00	1/1:42:1,41:40:-147.97,-10.18,-0.00	1/1:26:0,26:40:-96.15,-9.06,-0.00	1/1:11:0,11:40:-40.63,-4.55,-0.00	1/1:32:0,32:40:-118.36,-10.87,-0.00	1/1:30:0,30:40:-110.96,-10.27,-0.00	1/1:38:0,38:40:-140.57,-12.68,-0.00	1/1:18:0,18:40:-66.54,-6.66,-0.00	1/1:14:0,14:40:-51.73,-5.45,-0.00	1/1:43:0,43:40:-159.08,-14.18,-0.00	1/1:17:0,17:40:-62.83,-6.36,-0.00	1/1:27:0,27:40:-99.85,-9.37,-0.00	./.	1/1:21:0,21:40:-77.64,-7.56,-0.00	1/1:6:0,6:37:-22.12,-3.05,-0.00	1/1:31:0,31:40:-114.66,-10.57,-0.00	1/1:37:0,37:40:-136.87,-12.37,-0.00	1/1:54:0,54:40:-199.79,-17.49,-0.00	1/1:25:2,23:19:-77.66,-1.38,-0.02	1/1:19:0,19:40:-70.24,-6.96,-0.00	1/1:33:0,32:40:-118.36,-10.87,-0.00	1/1:13:0,13:40:-48.03,-5.15,-0.00	1/1:30:1,29:40:-103.55,-6.57,-0.00
11161	73	.	T	C	.	PASS	NS=89;AF=0.410	GT:DP:AD:GQ:GL	0/1:35:19,16:40:-50.26,0.00,-61.96	1/1:52:0,52:40:-199.73,-16.19,0.00	0/1:56:5,51:24:-178.49,-0.01,-1.83	1/1:61:0,61:40:-234.32,-18.90,0.00	1/1:71:1,70:40:-265.08,-18.07,0.00	0/1:32:14,18:40:-58.85,0.00,-43.64	1/1:46:0,46:40:-176.66,-14.39,-0.00	0/1:32:11,21:40:-70.38,0.00,-32.11	1/1:55:3,52:40:-188.19,-5.56,-0.00	./.	1/1:31:0,31:40:-119.00,-9.87,-0.00	1/1:44:2,42:40:-153.60,-6.10,-0.00	1/1:27:0,27:40:-103.62,-8.67,-0.00	0/1:30:15,15:40:-47.92,0.00,-48.09	1/1:44:1,43:40:-161.28,-9.94,-0.00	1/1:47:0,47:40:-180.50,-14.69,-0.00	1/1:46:0,46:40:-176.66,-14.39,-0.00	0/1:36:19,17:40:-53.80,0.00,-61.66	./.	1/1:32:0,32:40:-122.84,-10.17,-0.00	1/1:44:2,42:40:-153.60,-6.10,-0.00	1/1:57:0,57:40:-218.95,-17.70,-0.00	1/1:48:0,48:40:-184.35,-14.99,-0.00	1/1:61:4,57:40:-203.57,-3.53,-0.00	1/1:39:0,39:40:-149.75,-12.28,-0.00	1/1:32:0,32:40:-122.84,-10.17,-0.00	1/1:47:0,47:40:-180.50,-14.69,-0.00	1/1:38:0,38:40:-145.91,-11.98,-0.00	1/1:45:0,45:40:-172.82,-14.09,-0.00	1/1:34:0,34:40:-130.53,-10.78,-0.00	1/1:42:0,42:40:-161.28,-13.18,-0.00	1/1:22:0,22:40:-84.40,-7.16,-0.00	1/1:41:0,41:40:-157.44,-12.88,-0.00	1/1:41:0,41:40:-157.44,-12.88,-0.00	1/1:60:0,60:40:-230.48,-18.60,0.00	1/1:15:0,15:40:-57.49,-5.06,-0.00	0/0:60:60,0:40:0.00,-18.77,-230.82	0/1:49:20,29:40:-96.02,0.00,-61.59	1/1:30:0,30:40:-115.15,-9.57,-0.00	1/1:45:0,45:40:-172.82,-14.09,-0.00	1/1:44:0,44:40:-168.97,-13.79,-0.00
11236	24	.	C	T	.	PASS	NS=88;AF=0.426	GT:DP:AD:GQ:GL	1/1:6:0,6:32:-27.41,-2.56,-0.00	1/1:22:0,22:40:-100.86,-7.37,-0.00	1/1:31:0,31:40:-142.18,-10.08,-0.00	1/1:27:0,27:40:-123.82,-8.88,-0.00	1/1:19:0,19:40:-87.09,-6.47,-0.00	1/1:17:0,17:40:-77.91,-5.87,-0.00	1/1:10:0,10:40:-45.77,-3.76,-0.00	1/1:10:0,10:40:-45.77,-3.76,-0.00	1/1:11:0,11:40:-50.37,-4.06,-0.00	1/1:27:1,26:40:-114.64,-4.28,-0.00	1/1:41:0,41:40:-188.09,-13.09,-0.00	1/1:25:0,25:40:-114.64,-8.27,-0.00	1/1:18:0,18:40:-82.50,-6.17,-0.00	1/1:10:0,10:40:-45.77,-3.76,-0.00	1/1:12:0,12:40:-54.96,-4.36,-0.00	0/0:16:16,0:40:-0.00,-5.70,-73.59	1/1:9:0,9:40:-41.18,-3.46,-0.00	1/1:16:0,16:40:-73.32,-5.56,-0.00	1/1:12:0,12:40:-54.96,-4.36,-0.00	1/1:34:0,34:40:-155.95,-10.98,-0.00	1/1:28:0,28:40:-128.41,-9.18,-0.00	0/0:10:10,0:40:-0.00,-3.89,-46.04	0/1:29:8,21:40:-86.80,0.00,-27.25	0/1:38:22,16:40:-61.13,0.00,-88.81	1/1:20:0,20:40:-91.68,-6.77,-0.00	1/1:7:0,7:35:-32.00,-2.86,-0.00	1/1:23:0,23:40:-105.45,-7.67,-0.00	0/1:27:20,7:40:-23.13,0.00,-82.94	1/1:14:0,14:40:-64.14,-4.96,-0.00	0/0:28:28,0:40:-0.00,-9.31,-128.68	0/0:11:11,0:40:-0.00,-4.19,-50.63	0/0:14:14,0:40:-0.00,-5.10,-64.41	./.	1/1:39:0,39:40:-178.91,-12.49,-0.00	1/1:36:0,36:40:-165.14,-11.58,-0.00	1/1:26:0,26:40:-119.23,-8.57,-0.00	1/1:10:0,10:40:-45.77,-3.76,-0.00	1/1:16:0,16:40:-73.32,-5.56,-0.00	1/1:20:0,20:40:-91.68,-6.77,-0.00	1/1:20:0,20:40:-91.68,-6.77,-0.00	0/1:18:12,6:40:-21.24,0.00,-48.92
11271	11	.	T	C	.	PASS	NS=90;AF=0.461	GT:DP:AD:GQ:GL	1/1:16:0,16:40:-76.34,-6.07,-0.00	1/1:35:1,34:40:-157.52,-7.01,-0.00	1/1:30:0,30:40:-143.19,-10.28,-0.00	1/1:35:0,35:40:-167.07,-11.78,-0.00	1/1:41:0,41:40:-195.71,-13.59,-0.00	1/1:26:0,26:40:-124.09,-9.08,-0.00	1/1:34:0,34:40:-162.29,-11.48,-0.00	1/1:36:0,36:40:-171.84,-12.09,-0.00	1/1:29:0,29:40:-138.42,-9.98,-0.00	1/1:18:0,18:40:-85.89,-6.67,-0.00	1/1:30:0,30:40:-143.19,-10.28,-0.00	1/1:34:2,32:25:-143.20,-1.94,-0.01	1/1:31:0,31:40:-147.97,-10.58,-0.00	1/1:29:0,29:40:-138.42,-9.98,-0.00	1/1:38:0,38:40:-181.39,-12.69,-0.00	1/1:40:0,40:40:-190.94,-13.29,-0.00	1/1:44:0,44:40:-210.04,-14.49,-0.00	1/1:33:0,33:40:-157.52,-11.18,-0.00	1/1:25:0,25:40:-119.32,-8.77,-0.00	1/1:33:0,33:40:-157.52,-11.18,-0.00	1/1:45:0,45:40:-214.81,-14.80,-0.00	1/1:43:0,43:40:-205.26,-14.19,-0.00	1/1:43:0,43:40:-205.26,-14.19,-0.00	1/1:30:0,30:40:-143.19,-10.28,-0.00	1/1:33:0,33:40:-157.52,-11.18,-0.00	1/1:11:0,11:40:-52.47,-4.56,-0.00	1/1:35:0,35:40:-167.07,-11.78,-0.00	1/1:27:0,27:40:-128.87,-9.38,-0.00	1/1:33:0,33:40:-157.52,-11.18,-0.00	1/1:41:0,41:40:-195.71,-13.59,-0.00	1/1:53:0,53:40:-253.01,-17.20,-0.00	1/1:43:0,43:40:-205.26,-14.19,-0.00	1/1:35:0,35:40:-167.07,-11.78,-0.00	0/1:33:19,14:40:-55.61,0.00,-79.54	1/1:38:0,38:40:-181.39,-12.69,-0.00	1/1:23:0,23:40:-109.77,-8.17,-0.00	1/1:46:1,45:40:-210.04,-10.32,-0.00	1/1:39:0,39:40:-186.16,-12.99,-0.00	1/1:45:0,45:40:-214.81,-14.80,-0.00	./.	1/1:25:0,25:40:-119.32,-8.77,-0.00
11293	23	.	G	C	.	PASS	NS=88;AF=0.403	GT:DP:AD:GQ:GL	1/1:27:0,27:40:-48.70,-8.43,-0.00	./.	./.	0/1:65:36,29:40:-32.70,0.00,-45.56	0/1:61:34,27:40:-30.26,0.00,-43.11	./.	1/1:47:0,47:40:-84.90,-14.32,-0.00	1/1:54:0,54:40:-97.58,-16.38,0.00	0/0:50:49,1:40:-0.00,-13.57,-87.08	1/1:52:0,52:40:-93.95,-15.79,0.00	1/1:51:0,51:40:-92.14,-15.49,-0.00	1/1:37:0,37:40:-66.80,-11.37,-0.00	0/1:49:29,20:40:-21.12,0.00,-37.59	1/1:42:0,42:40:-75.85,-12.84,-0.00	1/1:57:0,57:40:-103.01,-17.26,0.00	0/1:58:32,26:40:-29.33,0.00,-40.38	1/1:55:2,53:40:-92.14,-13.05,-0.00	1/1:53:0,53:40:-95.77,-16.08,0.00	1/1:72:1,71:40:-126.54,-19.87,0.00	1/1:39:0,39:40:-70.42,-11.96,-0.00	1/1:64:1,63:40:-112.06,-17.51,0.00	1/1:32:1,31:40:-54.13,-8.09,-0.00	1/1:61:0,61:40:-110.25,-18.44,0.00	1/1:62:0,62:40:-112.06,-18.73,0.00	1/1:62:2,60:40:-104.82,-15.11,0.00	1/1:31:0,31:40:-55.94,-9.61,-0.00	1/1:54:0,28:40:-50.51,-8.72,-0.00	1/1:66:0,66:40:-119.30,-19.91,0.00	0/1:66:28,38:40:-48.70,0.00,-30.78	1/1:70:0,70:40:-126.54,-21.09,0.00	1/1:40:0,40:40:-72.23,-12.26,-0.00	1/1:59:2,57:40:-99.39,-14.23,-0.00	1/1:44:0,22:40:-39.65,-6.96,-0.00	1/1:45:0,45:40:-81.28,-13.73,-0.00	0/1:52:39,13:40:-7.56,-0.00,-54.81	0/1:29:10,19:40:-25.20,-0.00,-9.09	1/1:60:1,59:40:-104.82,-16.33,0.00	1/1:43:0,21:40:-37.84,-6.66,-0.00	1/1:67:0,67:40:-121.11,-20.20,0.00	1/1:69:0,69:40:-124.73,-20.79,0.00	1/1:42:0,42:40:-75.85,-12.84,-0.00
11596	78	.	C	A	.	PASS	NS=89;AF=0.399	GT:DP:AD:GQ:GL	1/1:20:0,20:40:-89.56,-6.43,-0.00	0/1:10:5,5:40:-18.83,0.00,-19.02	1/1:28:0,28:40:-125.47,-8.83,-0.00	0/1:18:7,11:40:-43.35,0.00,-25.59	0/1:17:10,7:40:-25.70,0.00,-39.35	0/1:19:15,4:40:-11.64,-0.00,-61.19	0/1:5:4,1:30:-2.39,-0.00,-16.04	0/0:14:14,0:40:-0.00,-4.81,-63.02	1/1:26:0,26:40:-116.49,-8.23,-0.00	1/1:11:0,11:40:-49.18,-3.72,-0.00	0/1:19:10,9:40:-34.08,0.00,-38.75	1/1:10:0,10:40:-44.69,-3.42,-0.00	1/1:16:0,16:40:-71.61,-5.22,-0.00	1/1:8:0,8:34:-35.71,-2.81,-0.00	1/1:17:0,17:40:-76.10,-5.52,-0.00	0/1:22:9,13:40:-51.12,0.00,-33.36	1/1:19:0,19:40:-85.08,-6.12,-0.00	1/1:17:0,17:40:-76.10,-5.52,-0.00	1/1:16:0,16:40:-71.61,-5.22,-0.00	0/1:16:7,9:40:-34.98,0.00,-26.19	0/1:13:6,7:40:-26.91,0.00,-22.61	1/1:18:0,18:40:-80.59,-5.82,-0.00	1/1:19:0,19:40:-85.08,-6.12,-0.00	1/1:16:0,16:40:-71.61,-5.22,-0.00	1/1:14:0,14:40:-62.64,-4.62,-0.00	./.	1/1:12:0,12:40:-53.66,-4.02,-0.00	0/1:8:1,7:22:-28.42,-0.01,-1.68	1/1:20:0,20:40:-89.56,-6.43,-0.00	1/1:10:0,10:40:-44.69,-3.42,-0.00	1/1:25:0,25:40:-112.00,-7.93,-0.00	0/1:27:8,19:40:-76.54,0.00,-27.37	1/1:18:0,18:40:-80.59,-5.82,-0.00	1/1:19:0,19:40:-85.08,-6.12,-0.00	1/1:14:0,14:40:-62.64,-4.62,-0.00	1/1:17:0,17:40:-76.10,-5.52,-0.00	1/1:19:0,19:40:-85.08,-6.12,-0.00	1/1:27:0,27:40:-120.98,-8.53,-0.00	1/1:7:0,7:31:-31.23,-2.51,-0.00	1/1:25:0,25:40:-112.00,-7.93,-0.00	1/1:7:0,7:31:-31.23,-2.51,-0.00
11788	39	.	T	C	.	PASS	NS=77;AF=0.442	GT:DP:AD:GQ:GL	0/0:4:4,0:25:-0.01,-1.92,-16.56	./.	0/0:10:10,0:40:-0.00,-3.72,-41.22	0/0:4:4,0:25:-0.01,-1.92,-16.56	0/0:8:8,0:38:-0.00,-3.12,-32.99	0/0:11:11,0:40:-0.00,-4.02,-45.33	0/0:8:8,0:38:-0.00,-3.12,-32.99	0/0:5:5,0:28:-0.00,-2.22,-20.67	0/0:11:11,0:40:-0.00,-4.02,-45.33	0/0:6:6,0:31:-0.00,-2.52,-24.77	0/0:4:4,0:25:-0.01,-1.92,-16.56	0/1:8:7,1:14:-1.04,-0.04,-25.81	0/0:4:4,0:25:-0.01,-1.92,-16.56	0/0:5:5,0:28:-0.00,-2.22,-20.67	0/0:7:7,0:34:-0.00,-2.82,-28.88	0/0:9:9,0:40:-0.00,-3.42,-37.11	0/0:10:10,0:40:-0.00,-3.72,-41.22	0/0:9:9,0:40:-0.00,-3.42,-37.11	0/0:11:11,0:40:-0.00,-4.02,-45.33	0/0:10:10,0:40:-0.00,-3.72,-41.22	0/0:10:10,0:40:-0.00,-3.72,-41.22	0/0:11:11,0:40:-0.00,-4.02,-45.33	0/0:9:9,0:40:-0.00,-3.42,-37.11	0/0:6:6,0:31:-0.00,-2.52,-24.77	0/0:13:13,0:40:-0.00,-4.62,-53.55	./.	0/0:11:11,0:40:-0.00,-4.02,-45.33	0/0:7:7,0:34:-0.00,-2.82,-28.88	0/0:7:7,0:34:-0.00,-2.82,-28.88	0/0:23:23,0:40:-0.00,-7.63,-94.65	0/0:7:7,0:34:-0.00,-2.82,-28.88	0/0:11:11,0:40:-0.00,-4.02,-45.33	0/0:7:7,0:34:-0.00,-2.82,-28.88	0/0:5:5,0:28:-0.00,-2.22,-20.67	0/0:6:6,0:31:-0.00,-2.52,-24.77	0/0:6:6,0:31:-0.00,-2.52,-24.77	./.	0/0:7:7,0:34:-0.00,-2.82,-28.88	0/0:7:7,0:34:-0.00,-2.82,-28.88	0/0:15:15,0:40:-0.00,-5.22,-61.77	0/0:11:11,0:40:-0.00,-4.02,-45.33
11852	51	.	C	T	.	PASS	NS=89;AF=0.478	GT:DP:AD:GQ:GL	0/1:11:9,2:40:-5.84,-0.00,-37.28	0/1:11:6,5:40:-19.28,-0.00,-23.84	0/1:16:7,9:40:-35.70,0.00,-26.82	0/1:16:8,8:40:-31.22,0.00,-31.30	0/1:16:11,5:40:-17.78,0.00,-44.74	1/1:29:1,28:40:-120.88,-3.97,-0.00	0/1:20:10,10:40:-38.97,0.00,-39.05	0/1:13:7,6:40:-23.16,0.00,-27.72	0/1:14:4,10:40:-40.78,-0.00,-13.98	0/0:11:11,0:38:-0.00,-3.12,-49.36	1/1:21:1,20:21:-85.05,-1.58,-0.01	0/1:10:6,4:40:-15.10,-0.00,-24.14	0/0:23:22,1:28:-0.00,-2.25,-94.16	0/0:17:17,0:40:-0.00,-4.92,-76.24	0/1:14:10,4:40:-13.90,-0.00,-40.86	0/1:19:14,5:40:-16.87,0.00,-57.28	0/0:20:20,0:40:-0.00,-5.83,-89.68	0/1:11:5,6:40:-23.76,-0.00,-19.36	0/1:20:12,8:40:-30.01,0.00,-48.01	1/1:9:0,9:30:-40.24,-2.44,-0.00	0/1:15:11,4:40:-13.60,-0.00,-45.04	0/1:23:16,7:40:-24.63,0.00,-65.03	0/0:12:12,0:40:-0.00,-3.42,-53.84	0/0:21:21,0:40:-0.00,-6.13,-94.16	0/1:17:10,7:40:-26.44,0.00,-39.96	./.	0/0:24:24,0:40:-0.00,-7.03,-107.60	0/1:19:8,11:40:-43.75,0.00,-30.40	1/1:9:0,9:30:-40.24,-2.44,-0.00	1/1:14:0,14:40:-62.64,-3.94,-0.00	0/0:30:30,0:40:-0.00,-8.84,-134.48	0/1:19:11,8:40:-30.31,0.00,-43.84	0/1:16:11,5:40:-17.78,0.00,-44.74	0/1:13:6,7:40:-27.64,0.00,-23.24	0/1:11:6,5:40:-19.28,-0.00,-23.84	0/0:17:17,0:40:-0.00,-4.92,-76.24	0/0:21:21,0:40:-0.00,-6.13,-94.16	1/1:24:0,24:40:-107.44,-6.95,-0.00	0/1:33:18,15:40:-57.46,0.00,-70.98	0/1:18:12,6:40:-21.66,0.00,-48.62	0/1:13:11,2:40:-5.24,-0.00,-45.64
11897	73	.	T	C	.	PASS	NS=85;AF=0.459	GT:DP:AD:GQ:GL	1/1:5:0,5:32:-21.57,-2.55,-0.00	1/1:18:0,18:40:-77.82,-6.46,-0.00	1/1:18:0,18:40:-77.82,-6.46,-0.00	1/1:15:0,15:40:-64.84,-5.56,-0.00	1/1:11:0,11:40:-47.53,-4.36,-0.00	1/1:5:0,5:32:-21.57,-2.55,-0.00	1/1:10:0,10:40:-43.21,-4.05,-0.00	1/1:11:0,11:40:-47.53,-4.36,-0.00	0/1:8:1,7:13:-26.83,-0.05,-0.93	1/1:15:0,15:40:-64.84,-5.56,-0.00	1/1:12:0,12:40:-51.86,-4.66,-0.00	1/1:23:0,23:40:-99.45,-7.97,-0.00	1/1:12:0,12:40:-51.86,-4.66,-0.00	1/1:4:0,4:28:-17.25,-2.25,-0.00	1/1:8:0,8:40:-34.55,-3.45,-0.00	1/1:11:0,11:40:-47.53,-4.36,-0.00	1/1:8:0,8:40:-34.55,-3.45,-0.00	1/1:4:0,4:28:-17.25,-2.25,-0.00	1/1:14:0,14:40:-60.51,-5.26,-0.00	1/1:16:0,16:40:-69.17,-5.86,-0.00	1/1:15:0,15:40:-64.84,-5.56,-0.00	1/1:8:0,8:40:-34.55,-3.45,-0.00	1/1:9:0,9:40:-38.88,-3.75,-0.00	1/1:17:0,17:40:-73.49,-6.16,-0.00	1/1:18:0,18:40:-77.82,-6.46,-0.00	1/1:3:0,3:25:-12.93,-1.95,-0.00	1/1:14:0,14:40:-60.51,-5.26,-0.00	./.	1/1:12:0,12:40:-51.86,-4.66,-0.00	1/1:14:0,14:40:-60.51,-5.26,-0.00	1/1:10:0,10:40:-43.21,-4.05,-0.00	1/1:7:0,7:38:-30.23,-3.15,-0.00	0/0:3:3,0:26:-0.00,-2.01,-13.04	0/1:23:13,10:40:-35.24,0.00,-48.28	1/1:17:1,16:24:-64.85,-1.84,-0.01	1/1:20:0,20:40:-86.47,-7.06,-0.00	1/1:4:0,4:28:-17.25,-2.25,-0.00	1/1:3:0,3:25:-12.93,-1.95,-0.00	1/1:3:0,3:25:-12.93,-1.95,-0.00	1/1:12:0,12:40:-51.86,-4.66,-0.00	1/1:19:0,19:40:-82.15,-6.76,-0.00
12109	6	.	T	C	.	PASS	NS=82;AF=0.280	GT:DP:AD:GQ:GL	0/1:5:3,2:40:-7.16,-0.00,-12.58	0/0:8:8,0:29:-0.00,-2.32,-35.43	0/0:4:4,0:16:-0.03,-1.15,-18.31	0/0:11:11,0:39:-0.00,-3.22,-48.29	0/1:8:6,2:40:-6.26,-0.00,-24.54	0/0:20:20,0:40:-0.00,-5.93,-86.87	0/1:11:5,6:40:-22.50,0.00,-19.35	0/0:8:8,0:29:-0.00,-2.32,-35.43	0/0:10:10,0:36:-0.00,-2.92,-44.00	0/1:13:8,5:40:-17.61,0.00,-31.61	0/0:11:11,0:39:-0.00,-3.22,-48.29	0/1:14:8,6:40:-21.60,0.00,-31.30	0/1:16:11,5:40:-16.71,0.00,-43.56	0/0:14:14,0:40:-0.00,-4.12,-61.15	0/1:10:7,3:40:-9.94,-0.00,-28.22	0/1:9:6,3:40:-10.24,-0.00,-24.24	0/0:8:8,0:29:-0.00,-2.32,-35.43	0/1:7:4,3:40:-10.84,-0.00,-16.26	0/0:14:14,0:40:-0.00,-4.12,-61.15	0/0:15:15,0:40:-0.00,-4.42,-65.44	0/0:8:8,0:29:-0.00,-2.32,-35.43	0/1:11:10,1:15:-1.10,-0.04,-40.82	0/1:20:11,9:40:-32.65,0.00,-42.36	0/1:13:5,8:40:-30.47,0.00,-18.74	0/0:12:12,0:40:-0.00,-3.52,-52.58	./.	0/1:13:10,3:40:-9.04,-0.00,-40.18	0/0:10:10,0:36:-0.00,-2.92,-44.00	0/1:14:7,7:40:-25.88,0.00,-27.02	0/0:14:14,0:40:-0.00,-4.12,-61.15	0/0:16:16,0:40:-0.00,-4.73,-69.72	0/1:6:4,2:40:-6.86,-0.00,-16.57	0/1:6:3,3:40:-11.14,-0.00,-12.28	0/0:13:13,0:40:-0.00,-3.82,-56.86	0/0:4:4,0:16:-0.03,-1.15,-18.31	0/0:13:13,0:40:-0.00,-3.82,-56.86	0/1:14:7,7:40:-25.88,0.00,-27.02	0/0:9:9,0:32:-0.00,-2.62,-39.72	0/0:6:6,0:23:-0.01,-1.72,-26.86	0/0:18:18,0:40:-0.00,-5.33,-78.30	0/0:16:16,0:40:-0.00,-4.73,-69.72
12116	36	.	A	C	.	PASS	NS=91;AF=0.473	GT:DP:AD:GQ:GL	1/1:16:0,16:40:-76.75,-5.77,-0.00	1/1:20:0,20:40:-95.95,-6.97,-0.00	1/1:41:0,41:40:-196.76,-13.29,-0.00	1/1:28:1,27:40:-124.75,-4.58,-0.00	1/1:46:0,46:40:-220.76,-14.80,-0.00	1/1:10:0,10:40:-47.95,-3.96,-0.00	1/1:22:0,22:40:-105.55,-7.57,-0.00	1/1:48:0,48:40:-230.36,-15.40,-0.00	1/1:44:0,44:40:-211.16,-14.19,-0.00	1/1:34:0,34:40:-163.15,-11.18,-0.00	1/1:18:0,18:40:-86.35,-6.37,-0.00	1/1:33:0,33:40:-158.35,-10.88,-0.00	1/1:38:0,38:40:-182.35,-12.39,-0.00	1/1:30:0,30:40:-143.95,-9.98,-0.00	1/1:13:0,13:40:-62.35,-4.86,-0.00	1/1:37:0,37:40:-177.55,-12.09,-0.00	1/1:50:0,50:40:-239.96,-16.00,-0.00	1/1:35:0,35:40:-167.95,-11.49,-0.00	1/1:28:0,28:40:-134.35,-9.38,-0.00	1/1:33:0,33:40:-158.35,-10.88,-0.00	1/1:47:0,47:40:-225.56,-15.10,-0.00	1/1:46:0,46:40:-220.76,-14.80,-0.00	1/1:29:0,29:40:-139.15,-9.68,-0.00	1/1:38:1,37:40:-172.75,-7.59,-0.00	1/1:34:0,34:40:-163.15,-11.18,-0.00	1/1:30:0,30:40:-143.95,-9.98,-0.00	1/1:37:0,37:40:-177.55,-12.09,-0.00	0/1:40:20,20:40:-82.96,0.00,-83.01	1/1:50:0,50:40:-239.96,-16.00,-0.00	1/1:28:0,28:40:-134.35,-9.38,-0.00	1/1:54:0,54:40:-259.16,-17.21,0.00	0/0:19:19,0:40:-0.00,-6.72,-91.25	1/1:27:0,27:40:-129.55,-9.08,-0.00	1/1:33:2,31:18:-139.18,-1.31,-0.02	1/1:54:0,54:40:-259.16,-17.21,0.00	1/1:35:0,35:40:-167.95,-11.49,-0.00	1/1:47:0,47:40:-225.56,-15.10,-0.00	1/1:40:0,40:40:-191.95,-12.99,-0.00	1/1:17:0,17:40:-81.55,-6.07,-0.00	1/1:22:0,22:40:-105.55,-7.57,-0.00	1/1:39:0,39:40:-187.15,-12.69,-0.00
12189	14	.	A	G	.	PASS	NS=90;AF=0.489	GT:DP:AD:GQ:GL	1/1:14:0,14:40:-63.92,-5.39,-0.00	1/1:16:0,16:40:-73.06,-5.99,-0.00	1/1:18:0,18:40:-82.20,-6.59,-0.00	1/1:32:0,32:40:-146.15,-10.81,-0.00	1/1:11:0,11:40:-50.22,-4.49,-0.00	1/1:17:0,17:40:-77.63,-6.29,-0.00	1/1:14:0,14:40:-63.92,-5.39,-0.00	1/1:29:0,29:40:-132.44,-9.90,-0.00	1/1:14:0,14:40:-63.92,-5.39,-0.00	1/1:15:0,15:40:-68.49,-5.69,-0.00	1/1:14:0,14:40:-63.92,-5.39,-0.00	1/1:21:0,21:40:-95.90,-7.50,-0.00	1/1:22:0,22:40:-100.47,-7.80,-0.00	1/1:14:0,14:40:-63.92,-5.39,-0.00	1/1:14:0,14:40:-63.92,-5.39,-0.00	1/1:22:0,22:40:-100.47,-7.80,-0.00	1/1:16:0,16:40:-73.06,-5.99,-0.00	1/1:16:0,16:40:-73.06,-5.99,-0.00	1/1:14:0,14:40:-63.92,-5.39,-0.00	1/1:24:0,24:40:-109.60,-8.40,-0.00	1/1:34:0,34:40:-155.28,-11.41,-0.00	1/1:23:0,23:40:-105.03,-8.10,-0.00	1/1:22:0,22:40:-100.47,-7.80,-0.00	1/1:27:0,27:40:-123.31,-9.30,-0.00	1/1:15:0,15:40:-68.49,-5.69,-0.00	1/1:8:0,8:40:-36.52,-3.58,-0.00	1/1:20:0,20:40:-91.33,-7.19,-0.00	1/1:31:1,30:40:-132.44,-5.94,-0.00	1/1:21:0,21:40:-95.90,-7.50,-0.00	1/1:20:0,20:40:-91.33,-7.19,-0.00	1/1:20:0,20:40:-91.33,-7.19,-0.00	1/1:24:0,24:40:-109.60,-8.40,-0.00	1/1:27:0,27:40:-123.31,-9.30,-0.00	1/1:16:0,16:40:-73.06,-5.99,-0.00	1/1:40:0,40:40:-182.69,-13.21,-0.00	1/1:20:0,20:40:-91.33,-7.19,-0.00	1/1:18:0,18:40:-82.20,-6.59,-0.00	1/1:27:0,27:40:-123.31,-9.30,-0.00	1/1:37:0,37:40:-168.99,-12.31,-0.00	1/1:19:0,19:40:-86.76,-6.89,-0.00	1/1:20:0,20:40:-91.33,-7.19,-0.00
12221	68	.	T	G	.	PASS	NS=81;AF=0.401	GT:DP:AD:GQ:GL	1/1:6:0,6:31:-11.52,-2.48,-0.00	1/1:5:0,5:28:-9.58,-2.18,-0.00	1/1:12:0,12:40:-23.21,-4.25,-0.00	./.	./.	./.	1/1:19:0,19:40:-36.86,-6.33,-0.00	./.	1/1:10:0,10:40:-19.32,-3.66,-0.00	1/1:8:0,8:37:-15.42,-3.07,-0.00	1/1:14:0,14:40:-27.11,-4.84,-0.00	1/1:14:0,14:40:-27.11,-4.84,-0.00	1/1:12:0,12:40:-23.21,-4.25,-0.00	1/1:4:0,4:24:-7.63,-1.89,-0.01	1/1:23:0,23:40:-44.65,-7.51,-0.00	1/1:20:0,20:40:-38.80,-6.62,-0.00	1/1:17:1,16:40:-29.06,-3.78,-0.00	1/1:4:0,4:24:-7.63,-1.89,-0.01	1/1:13:0,13:40:-25.16,-4.55,-0.00	1/1:7:0,7:34:-13.47,-2.77,-0.00	1/1:18:0,18:40:-34.91,-6.03,-0.00	1/1:26:0,26:40:-50.50,-8.40,-0.00	1/1:7:0,7:34:-13.47,-2.77,-0.00	1/1:18:0,18:40:-34.91,-6.03,-0.00	0/0:23:23,0:40:-0.00,-7.68,-44.99	./.	1/1:10:0,10:40:-19.32,-3.66,-0.00	1/1:21:1,20:40:-36.86,-4.97,-0.00	1/1:15:0,15:40:-29.06,-5.14,-0.00	0/1:10:4,6:40:-7.86,-0.00,-4.14	1/1:26:0,26:40:-50.50,-8.40,-0.00	0/1:19:6,13:40:-18.84,-0.00,-5.37	0/0:12:12,0:40:-0.00,-4.42,-23.56	0/1:6:3,3:39:-3.20,-0.00,-3.37	1/1:18:0,18:40:-34.91,-6.03,-0.00	1/1:14:0,14:40:-27.11,-4.84,-0.00	0/1:12:6,6:40:-7.27,-0.00,-7.44	1/1:11:0,11:40:-21.27,-3.96,-0.00	./.	1/1:14:0,14:40:-27.11,-4.84,-0.00	1/1:7:0,7:34:-13.47,-2.77,-0.00
12329	5	.	A	G	.	PASS	NS=82;AF=0.500	GT:DP:AD:GQ:GL	1/1:12:0,12:40:-42.47,-5.15,-0.00	1/1:31:0,31:40:-109.74,-10.87,-0.00	1/1:29:0,29:40:-102.66,-10.27,-0.00	1/1:40:0,40:40:-141.60,-13.58,-0.00	1/1:26:0,26:40:-92.04,-9.36,-0.00	1/1:11:0,11:40:-38.93,-4.85,-0.00	1/1:10:0,10:40:-35.39,-4.55,-0.00	1/1:12:0,12:40:-42.47,-5.15,-0.00	1/1:12:0,12:40:-42.47,-5.15,-0.00	1/1:16:0,16:40:-56.64,-6.35,-0.00	1/1:37:0,37:40:-130.98,-12.67,-0.00	1/1:43:0,43:40:-152.22,-14.48,-0.00	1/1:14:0,14:40:-49.55,-5.75,-0.00	1/1:9:0,9:40:-31.85,-4.25,-0.00	1/1:14:0,14:40:-49.55,-5.75,-0.00	1/1:20:0,20:40:-70.80,-7.56,-0.00	1/1:8:0,8:40:-28.31,-3.95,-0.00	1/1:18:0,18:40:-63.72,-6.96,-0.00	1/1:9:0,9:40:-31.85,-4.25,-0.00	1/1:29:0,29:40:-102.66,-10.27,-0.00	1/1:45:0,45:40:-159.30,-15.08,-0.00	1/1:20:0,20:40:-70.80,-7.56,-0.00	1/1:48:0,48:40:-169.92,-15.98,-0.00	1/1:23:0,23:40:-81.42,-8.46,-0.00	1/1:20:0,20:40:-70.80,-7.56,-0.00	1/1:24:0,24:40:-84.96,-8.76,-0.00	1/1:24:0,24:40:-84.96,-8.76,-0.00	1/1:30:0,30:40:-106.20,-10.57,-0.00	1/1:22:0,22:40:-77.88,-8.16,-0.00	1/1:43:0,43:40:-152.22,-14.48,-0.00	1/1:14:0,14:40:-49.55,-5.75,-0.00	1/1:22:0,22:40:-77.88,-8.16,-0.00	1/1:15:0,15:40:-53.10,-6.05,-0.00	1/1:26:0,26:40:-92.04,-9.36,-0.00	1/1:35:1,34:40:-116.82,-8.53,-0.00	1/1:22:0,22:40:-77.88,-8.16,-0.00	./.	1/1:23:0,22:40:-77.88,-8.16,-0.00	0/0:21:21,0:40:-0.00,-7.86,-74.35	1/1:12:1,11:21:-35.41,-1.62,-0.01	1/1:26:0,26:40:-92.04,-9.36,-0.00
12349	20	.	A	G	.	PASS	NS=78;AF=0.449	GT:DP:AD:GQ:GL	0/1:6:3,3:40:-7.85,-0.00,-7.95	0/1:17:6,11:40:-31.77,-0.00,-14.85	1/1:27:0,27:40:-91.78,-8.58,-0.00	0/1:17:9,8:40:-21.56,0.00,-25.05	1/1:29:1,28:40:-91.78,-5.78,-0.00	0/1:23:3,20:35:-60.59,-0.00,-2.83	0/0:29:29,0:40:-0.00,-9.27,-98.77	1/1:12:0,12:40:-40.74,-4.07,-0.00	1/1:22:0,22:40:-74.77,-7.07,-0.00	0/1:19:16,3:40:-3.94,-0.00,-48.27	1/1:14:0,14:40:-47.55,-4.67,-0.00	1/1:18:0,18:40:-61.16,-5.87,-0.00	0/1:15:11,4:40:-8.55,-0.00,-32.46	1/1:13:0,13:40:-44.14,-4.37,-0.00	0/1:20:10,10:40:-27.46,0.00,-27.56	0/0:18:18,0:40:-0.00,-5.96,-61.34	0/1:15:7,8:40:-22.16,0.00,-18.85	0/0:8:8,0:36:-0.00,-2.96,-27.32	0/1:22:9,13:40:-37.07,0.00,-23.55	1/1:19:0,19:40:-64.56,-6.17,-0.00	1/1:22:0,22:40:-74.77,-7.07,-0.00	1/1:18:0,18:40:-61.16,-5.87,-0.00	1/1:32:0,32:40:-108.80,-10.08,-0.00	1/1:29:0,29:40:-98.59,-9.18,-0.00	1/1:25:0,25:40:-84.98,-7.98,-0.00	1/1:3:0,3:19:-10.13,-1.38,-0.02	1/1:33:0,33:40:-112.20,-10.38,-0.00	1/1:12:0,11:40:-37.34,-3.77,-0.00	1/1:12:0,12:40:-40.74,-4.07,-0.00	1/1:18:0,18:40:-61.16,-5.87,-0.00	1/1:22:0,22:40:-74.77,-7.07,-0.00	1/1:21:0,21:40:-71.37,-6.77,-0.00	1/1:27:0,27:40:-91.78,-8.58,-0.00	1/1:18:0,18:40:-61.16,-5.87,-0.00	1/1:25:0,25:40:-84.98,-7.98,-0.00	1/1:13:0,13:40:-44.14,-4.37,-0.00	1/1:23:0,23:40:-78.17,-7.38,-0.00	1/1:14:0,14:40:-47.55,-4.67,-0.00	1/1:31:0,31:40:-105.39,-9.78,-0.00	1/1:26:0,26:40:-88.38,-8.28,-0.00	1/1:25:0,25:40:-84.98,-7.98,-0.00
12523	21	.	T	G	.	PASS	NS=91;AF=0.093	GT:DP:AD:GQ:GL	0/0:14:14,0:40:-0.00,-5.77,-52.36	0/0:42:42,0:40:-0.00,-14.20,-155.15	0/0:41:41,0:40:-0.00,-13.90,-151.48	0/0:48:48,0:40:-0.00,-16.00,-177.18	0/0:36:36,0:40:-0.00,-12.39,-133.13	0/0:23:23,0:40:-0.00,-8.48,-85.40	0/0:19:19,0:40:-0.00,-7.28,-70.72	0/0:17:17,0:40:-0.00,-6.67,-63.37	0/0:24:24,0:40:-0.00,-8.78,-89.07	0/0:30:30,0:40:-0.00,-10.59,-111.10	0/0:24:24,0:40:-0.00,-8.78,-89.07	0/0:26:26,0:40:-0.00,-9.38,-96.41	0/0:19:19,0:40:-0.00,-7.28,-70.72	0/0:12:12,0:40:-0.00,-5.17,-45.02	0/0:16:16,0:40:-0.00,-6.37,-59.70	0/0:19:19,0:40:-0.00,-7.28,-70.72	0/0:26:26,0:40:-0.00,-9.38,-96.41	0/0:18:18,0:40:-0.00,-6.97,-67.04	0/0:22:22,0:40:-0.00,-8.18,-81.73	0/0:39:39,0:40:-0.00,-13.29,-144.14	0/0:46:46,0:40:-0.00,-15.40,-169.84	0/0:28:28,0:40:-0.00,-9.98,-103.76	0/0:36:36,0:40:-0.00,-12.39,-133.13	0/0:38:38,0:40:-0.00,-12.99,-140.47	0/0:36:36,0:40:-0.00,-12.39,-133.13	0/0:22:22,0:40:-0.00,-8.18,-81.73	0/0:25:25,0:40:-0.00,-9.08,-92.74	0/0:45:45,0:40:-0.00,-15.10,-166.17	0/0:19:19,0:40:-0.00,-7.28,-70.72	0/0:40:40,0:40:-0.00,-13.60,-147.81	0/0:17:17,0:40:-0.00,-6.67,-63.37	0/0:14:14,0:40:-0.00,-5.77,-52.36	0/0:24:24,0:40:-0.00,-8.78,-89.07	0/0:51:51,0:40:0.00,-16.91,-188.19	0/0:43:43,0:40:-0.00,-14.50,-158.82	0/0:24:24,0:40:-0.00,-8.78,-89.07	0/0:24:24,0:40:-0.00,-8.78,-89.07	0/0:14:14,0:40:-0.00,-5.77,-52.36	0/0:28:28,0:40:-0.00,-9.98,-103.76	0/0:11:11,0:40:-0.00,-4.87,-41.35	0/0:31:31,0:40:-0.00,-10.89,-114.77
12879	127	.	C	G	.	PASS	NS=87;AF=0.483	GT:DP:AD:GQ:GL	1/1:6:0,6:40:-15.22,-3.30,-0.00	1/1:5:0,5:36:-12.68,-3.00,-0.00	1/1:18:0,18:40:-45.72,-6.90,-0.00	1/1:16:0,15:40:-38.09,-6.00,-0.00	1/1:7:0,7:40:-17.76,-3.60,-0.00	1/1:6:0,6:40:-15.22,-3.30,-0.00	1/1:10:0,10:40:-25.39,-4.50,-0.00	1/1:4:0,4:33:-10.14,-2.71,-0.00	1/1:4:0,4:33:-10.14,-2.71,-0.00	1/1:21:0,21:40:-53.34,-7.80,-0.00	1/1:14:0,14:40:-35.55,-5.70,-0.00	1/1:16:0,16:40:-40.64,-6.30,-0.00	1/1:17:0,17:40:-43.18,-6.60,-0.00	1/1:7:0,7:40:-17.76,-3.60,-0.00	1/1:10:0,10:40:-25.39,-4.50,-0.00	1/1:10:0,10:40:-25.39,-4.50,-0.00	1/1:13:0,13:40:-33.01,-5.40,-0.00	1/1:4:0,4:33:-10.14,-2.71,-0.00	1/1:5:0,5:36:-12.68,-3.00,-0.00	1/1:14:1,13:38:-30.47,-3.16,-0.00	1/1:14:0,14:40:-35.55,-5.70,-0.00	1/1:4:0,4:33:-10.14,-2.71,-0.00	1/1:27:0,27:40:-68.59,-9.60,-0.00	1/1:16:0,16:40:-40.64,-6.30,-0.00	1/1:16:0,16:40:-40.64,-6.30,-0.00	./.	1/1:22:0,22:40:-55.88,-8.10,-0.00	1/1:15:0,14:40:-35.55,-5.70,-0.00	1/1:13:0,13:40:-33.01,-5.40,-0.00	1/1:19:0,19:40:-48.26,-7.20,-0.00	1/1:12:0,12:40:-30.47,-5.10,-0.00	1/1:9:0,9:40:-22.85,-4.20,-0.00	1/1:8:0,8:40:-20.31,-3.90,-0.00	1/1:15:0,15:40:-38.09,-6.00,-0.00	1/1:12:0,12:40:-30.47,-5.10,-0.00	1/1:17:0,17:40:-43.18,-6.60,-0.00	1/1:4:0,3:30:-7.60,-2.41,-0.00	1/1:13:0,13:40:-33.01,-5.40,-0.00	1/1:6:0,6:40:-15.22,-3.30,-0.00	1/1:16:0,15:40:-38.09,-6.00,-0.00	1/1:7:0,7:40:-17.76,-3.60,-0.00
12891	45	.	A	G	.	PASS	NS=85;AF=0.453	GT:DP:AD:GQ:GL	1/1:11:0,11:40:-47.49,-4.34,-0.00	1/1:6:0,6:35:-25.87,-2.83,-0.00	1/1:8:0,8:40:-34.52,-3.43,-0.00	1/1:8:0,8:40:-34.52,-3.43,-0.00	1/1:10:0,10:40:-43.17,-4.04,-0.00	1/1:29:0,29:40:-125.34,-9.76,-0.00	1/1:12:0,12:40:-51.82,-4.64,-0.00	1/1:17:0,17:40:-73.44,-6.14,-0.00	1/1:16:0,16:40:-69.12,-5.84,-0.00	1/1:11:0,11:40:-47.49,-4.34,-0.00	1/1:13:0,13:40:-56.14,-4.94,-0.00	1/1:7:0,7:38:-30.19,-3.13,-0.00	1/1:6:0,6:35:-25.87,-2.83,-0.00	1/1:6:0,6:35:-25.87,-2.83,-0.00	1/1:3:0,3:25:-12.90,-1.93,-0.01	1/1:14:0,14:40:-60.47,-5.24,-0.00	1/1:16:0,16:40:-69.12,-5.84,-0.00	1/1:6:0,6:35:-25.87,-2.83,-0.00	1/1:4:0,4:28:-17.22,-2.23,-0.00	1/1:12:0,12:40:-51.82,-4.64,-0.00	1/1:18:0,18:40:-77.77,-6.44,-0.00	0/1:14:3,11:40:-42.25,-0.00,-7.73	1/1:11:0,11:40:-47.49,-4.34,-0.00	1/1:14:0,14:40:-60.47,-5.24,-0.00	1/1:6:0,6:35:-25.87,-2.83,-0.00	./.	1/1:15:0,15:40:-64.79,-5.54,-0.00	./.	1/1:11:0,11:40:-47.49,-4.34,-0.00	0/1:15:7,8:40:-28.98,0.00,-24.73	1/1:22:0,22:40:-95.06,-7.65,-0.00	1/1:19:0,19:40:-82.09,-6.74,-0.00	1/1:18:0,18:40:-77.77,-6.44,-0.00	1/1:23:0,23:40:-99.39,-7.95,-0.00	0/1:11:6,5:40:-17.21,0.00,-21.61	1/1:15:0,15:40:-64.79,-5.54,-0.00	1/1:6:0,6:35:-25.87,-2.83,-0.00	1/1:22:0,22:40:-95.06,-7.65,-0.00	1/1:22:0,22:40:-95.06,-7.65,-0.00	1/1:13:0,13:40:-56.14,-4.94,-0.00	./.
12917	64	.	A	G	.	PASS	NS=75;AF=0.447	GT:DP:AD:GQ:GL	1/1:5:0,5:28:-9.08,-2.19,-0.00	./.	1/1:6:0,6:31:-10.91,-2.49,-0.00	./.	1/1:5:0,5:28:-9.08,-2.19,-0.00	1/1:4:0,4:25:-7.25,-1.90,-0.01	1/1:5:0,5:28:-9.08,-2.19,-0.00	./.	1/1:9:0,9:40:-16.39,-3.37,-0.00	1/1:11:0,11:40:-20.05,-3.96,-0.00	1/1:9:0,9:40:-16.39,-3.37,-0.00	./.	0/1:6:3,3:36:-2.94,-0.00,-3.00	1/1:6:0,6:31:-10.91,-2.49,-0.00	1/1:4:0,4:25:-7.25,-1.90,-0.01	1/1:14:0,14:40:-25.53,-4.84,-0.00	1/1:7:0,7:34:-12.73,-2.78,-0.00	./.	0/1:9:6,3:26:-2.05,-0.00,-7.60	1/1:4:0,4:25:-7.25,-1.90,-0.01	1/1:5:0,5:28:-9.08,-2.19,-0.00	1/1:7:0,7:34:-12.73,-2.78,-0.00	1/1:8:0,8:37:-14.56,-3.08,-0.00	1/1:12:0,12:40:-21.87,-4.25,-0.00	./.	./.	1/1:4:0,4:25:-7.25,-1.90,-0.01	1/1:5:0,5:28:-9.08,-2.19,-0.00	1/1:14:0,14:40:-25.53,-4.84,-0.00	1/1:5:0,5:28:-9.08,-2.19,-0.00	1/1:10:0,10:40:-18.22,-3.66,-0.00	1/1:12:0,12:40:-21.87,-4.25,-0.00	1/1:9:0,9:40:-16.39,-3.37,-0.00	1/1:4:0,4:25:-7.25,-1.90,-0.01	1/1:12:0,12:40:-21.87,-4.25,-0.00	1/1:9:0,9:40:-16.39,-3.37,-0.00	./.	1/1:8:0,8:37:-14.56,-3.08,-0.00	0/1:11:7,4:40:-3.29,-0.00,-8.84	1/1:10:0,10:40:-18.22,-3.66,-0.00	1/1:7:0,7:34:-12.73,-2.78,-0.00
12954	12	.	C	G	.	PASS	NS=91;AF=0.429	GT:DP:AD:GQ:GL	1/1:28:0,28:40:-102.02,-9.05,-0.00	1/1:27:0,27:40:-98.37,-8.75,-0.00	1/1:29:0,29:40:-105.66,-9.35,-0.00	1/1:20:1,19:36:-65.53,-3.00,-0.00	1/1:32:0,32:40:-116.61,-10.26,-0.00	1/1:22:0,22:40:-80.13,-7.25,-0.00	1/1:24:0,24:40:-87.42,-7.85,-0.00	1/1:21:0,21:40:-76.48,-6.94,-0.00	1/1:17:0,17:40:-61.88,-5.74,-0.00	1/1:22:0,22:40:-80.13,-7.25,-0.00	0/1:20:14,6:40:-15.11,0.00,-44.43	1/1:17:0,17:40:-61.88,-5.74,-0.00	1/1:26:0,26:40:-94.72,-8.45,-0.00	1/1:12:0,12:40:-43.64,-4.24,-0.00	1/1:22:0,22:40:-80.13,-7.25,-0.00	1/1:32:0,32:40:-116.61,-10.26,-0.00	1/1:25:0,25:40:-91.07,-8.15,-0.00	0/1:38:26,12:40:-31.58,0.00,-82.80	0/1:33:23,10:40:-25.79,0.00,-73.36	0/1:23:9,14:40:-43.39,0.00,-25.29	1/1:19:0,19:40:-69.18,-6.34,-0.00	1/1:35:0,35:40:-127.55,-11.16,-0.00	1/1:16:0,16:40:-58.24,-5.44,-0.00	1/1:16:0,16:40:-58.24,-5.44,-0.00	1/1:25:0,25:40:-91.07,-8.15,-0.00	1/1:11:0,11:40:-39.99,-3.94,-0.00	1/1:21:0,21:40:-76.48,-6.94,-0.00	1/1:17:0,17:40:-61.88,-5.74,-0.00	1/1:27:1,26:40:-91.07,-5.10,-0.00	1/1:16:0,16:40:-58.24,-5.44,-0.00	1/1:48:0,48:40:-174.98,-15.07,-0.00	1/1:21:0,21:40:-76.48,-6.94,-0.00	1/1:34:0,34:40:-123.91,-10.86,-0.00	1/1:24:0,24:40:-87.42,-7.85,-0.00	0/1:20:12,8:40:-22.40,0.00,-37.14	0/0:35:33,1:40:-0.00,-7.35,-116.89	0/1:47:35,12:40:-28.87,0.00,-112.92	0/1:26:13,13:40:-38.84,0.00,-38.98	1/1:16:1,15:23:-50.95,-1.80,-0.01	1/1:31:0,31:40:-112.96,-9.95,-0.00	1/1:25:1,24:40:-83.77,-4.50,-0.00
13075	7	.	T	C	.	PASS	NS=90;AF=0.450	GT:DP:AD:GQ:GL	1/1:33:0,33:40:-68.22,-10.65,-0.00	1/1:38:1,37:40:-74.43,-10.06,-0.00	1/1:32:0,32:40:-66.15,-10.35,-0.00	1/1:34:0,34:40:-70.29,-10.94,-0.00	1/1:53:0,53:40:-109.62,-16.59,0.00	1/1:19:0,19:40:-39.24,-6.48,-0.00	1/1:34:0,34:40:-70.29,-10.94,-0.00	1/1:50:0,50:40:-103.41,-15.70,-0.00	1/1:35:0,35:40:-72.36,-11.24,-0.00	1/1:39:0,39:40:-80.64,-12.43,-0.00	1/1:42:0,42:40:-86.85,-13.32,-0.00	1/1:25:0,25:40:-51.66,-8.27,-0.00	1/1:39:1,38:40:-76.50,-10.36,-0.00	1/1:28:0,28:40:-57.87,-9.16,-0.00	1/1:35:0,35:40:-72.36,-11.24,-0.00	1/1:39:0,39:40:-80.64,-12.43,-0.00	1/1:41:0,41:40:-84.78,-13.03,-0.00	1/1:29:0,29:40:-59.94,-9.46,-0.00	1/1:45:0,45:40:-93.06,-14.22,-0.00	1/1:28:0,28:40:-57.87,-9.16,-0.00	1/1:37:0,37:40:-76.50,-11.84,-0.00	1/1:44:0,44:40:-90.99,-13.92,-0.00	1/1:46:0,46:40:-95.13,-14.51,-0.00	1/1:40:0,40:40:-82.71,-12.73,-0.00	1/1:56:0,56:40:-115.83,-17.49,0.00	1/1:25:0,25:40:-51.66,-8.27,-0.00	0/1:58:30,28:40:-39.79,0.00,-44.01	1/1:29:0,29:40:-59.94,-9.46,-0.00	1/1:50:0,50:40:-103.41,-15.70,-0.00	1/1:49:0,49:40:-101.34,-15.40,-0.00	0/1:54:22,32:40:-49.26,0.00,-28.64	1/1:37:1,36:40:-72.36,-9.77,-0.00	0/1:42:16,26:40:-40.41,0.00,-19.79	0/1:49:28,21:40:-27.98,0.00,-42.55	1/1:48:0,48:40:-99.27,-15.11,-0.00	1/1:54:0,54:40:-111.69,-16.89,0.00	1/1:22:1,21:40:-41.31,-5.31,-0.00	1/1:21:0,21:40:-43.38,-7.08,-0.00	1/1:42:0,42:40:-86.85,-13.32,-0.00	0/1:34:13,21:40:-32.44,-0.00,-15.96	1/1:31:1,30:40:-59.94,-7.98,-0.00
13359	51	.	A	C	.	PASS	NS=90;AF=0.194	GT:DP:AD:GQ:GL	0/1:26:12,14:40:-44.66,0.00,-38.88	0/0:23:23,0:40:-0.00,-7.10,-88.26	0/0:39:38,1:40:-0.00,-8.15,-140.93	0/0:49:49,0:40:-0.00,-14.92,-186.06	0/0:40:40,0:40:-0.00,-12.22,-152.21	0/1:23:12,11:40:-34.28,0.00,-39.79	0/1:36:15,21:40:-67.98,0.00,-47.16	0/1:36:20,16:40:-49.17,0.00,-65.97	0/1:31:20,11:40:-31.87,0.00,-67.47	0/0:45:45,0:40:-0.00,-13.72,-171.02	0/0:34:33,1:40:-0.00,-6.65,-122.12	0/0:39:39,0:40:-0.00,-11.91,-148.45	0/0:44:44,0:40:-0.00,-13.42,-167.26	0/1:22:14,8:40:-23.29,0.00,-47.61	0/1:33:17,16:40:-50.08,0.00,-55.58	0/1:28:14,14:40:-44.06,0.00,-45.80	0/1:32:21,11:40:-31.57,0.00,-70.93	0/1:28:18,10:40:-29.01,0.00,-60.85	0/1:33:20,13:40:-38.79,0.00,-66.87	0/0:37:37,0:40:-0.00,-11.31,-140.93	0/0:45:45,0:40:-0.00,-13.72,-171.02	0/1:32:14,18:40:-57.90,0.00,-44.60	0/0:33:33,0:40:-0.00,-10.11,-125.88	0/0:45:45,0:40:-0.00,-13.72,-171.02	0/0:36:36,0:40:-0.00,-11.01,-137.16	0/0:23:23,0:40:-0.00,-7.10,-88.26	0/0:29:29,0:40:-0.00,-8.91,-110.83	0/0:27:27,0:40:-0.00,-8.30,-103.31	0/1:28:12,16:40:-51.58,0.00,-38.28	0/0:40:40,0:40:-0.00,-12.22,-152.21	0/1:28:14,14:40:-44.06,0.00,-45.80	0/1:43:23,20:40:-62.11,0.00,-75.14	0/1:24:15,9:40:-26.45,0.00,-50.77	0/0:35:35,0:40:-0.00,-10.71,-133.40	0/0:60:60,0:40:0.00,-18.23,-227.44	0/0:28:28,0:40:-0.00,-8.60,-107.07	0/1:37:19,18:40:-56.40,0.00,-61.90	0/1:41:21,20:40:-62.71,0.00,-68.22	0/1:35:16,19:40:-60.76,0.00,-51.22	0/1:44:20,24:40:-76.86,0.00,-63.56	0/0:40:40,0:40:-0.00,-12.22,-152.21
13376	42	.	C	A	.	PASS	NS=88;AF=0.483	GT:DP:AD:GQ:GL	1/1:30:1,29:40:-132.07,-5.31,-0.00	1/1:35:0,35:40:-165.09,-11.53,-0.00	1/1:26:0,26:40:-122.63,-8.82,-0.00	1/1:29:0,29:40:-136.78,-9.72,-0.00	1/1:39:0,39:40:-183.96,-12.74,-0.00	1/1:46:0,46:40:-216.98,-14.84,-0.00	1/1:33:1,32:40:-146.22,-6.21,-0.00	1/1:22:0,22:40:-103.76,-7.62,-0.00	1/1:23:0,23:40:-108.48,-7.92,-0.00	1/1:38:0,38:40:-179.24,-12.43,-0.00	1/1:31:0,31:40:-146.22,-10.33,-0.00	1/1:25:0,25:40:-117.91,-8.52,-0.00	1/1:37:0,37:40:-174.52,-12.13,-0.00	1/1:25:0,25:40:-117.91,-8.52,-0.00	1/1:33:0,33:40:-155.65,-10.93,-0.00	1/1:48:1,47:40:-216.98,-10.73,-0.00	1/1:24:0,24:40:-113.20,-8.22,-0.00	1/1:32:0,32:40:-150.94,-10.63,-0.00	1/1:41:0,41:40:-193.39,-13.34,-0.00	1/1:25:0,25:40:-117.91,-8.52,-0.00	1/1:39:0,39:40:-183.96,-12.74,-0.00	1/1:41:0,41:40:-193.39,-13.34,-0.00	1/1:41:0,41:40:-193.39,-13.34,-0.00	1/1:46:0,46:40:-216.98,-14.84,-0.00	1/1:30:1,29:40:-132.07,-5.31,-0.00	1/1:11:0,11:40:-51.87,-4.31,-0.00	1/1:33:0,33:40:-155.65,-10.93,-0.00	1/1:19:0,19:40:-89.61,-6.71,-0.00	1/1:15:0,15:40:-70.74,-5.51,-0.00	1/1:30:0,30:40:-141.50,-10.03,-0.00	0/1:40:19,21:40:-86.01,0.00,-76.60	1/1:47:0,47:40:-221.70,-15.14,-0.00	1/1:25:0,25:40:-117.91,-8.52,-0.00	1/1:31:0,31:40:-146.22,-10.33,-0.00	1/1:34:0,34:40:-160.37,-11.23,-0.00	1/1:26:0,26:40:-122.63,-8.82,-0.00	1/1:56:0,56:40:-264.16,-17.85,-0.00	1/1:8:0,8:40:-37.72,-3.40,-0.00	1/1:32:0,32:40:-150.94,-10.63,-0.00	1/1:40:0,40:40:-188.68,-13.04,-0.00	1/1:38:0,38:40:-179.24,-12.43,-0.00
13511	38	.	T	G	.	PASS	NS=86;AF=0.494	GT:DP:AD:GQ:GL	0/0:43:43,0:40:-0.00,-13.82,-169.67	0/0:48:48,0:40:-0.00,-15.33,-189.40	0/0:54:54,0:40:0.00,-17.13,-213.07	0/0:78:78,0:40:0.00,-24.36,-307.76	0/0:78:78,0:40:0.00,-24.36,-307.76	0/0:56:56,0:40:0.00,-17.73,-220.96	0/0:69:69,0:40:0.00,-21.65,-272.25	0/0:65:65,0:40:0.00,-20.44,-256.47	0/0:46:46,0:40:-0.00,-14.72,-181.51	0/0:41:41,0:40:-0.00,-13.22,-161.78	0/0:56:56,0:40:0.00,-17.73,-220.96	0/0:46:46,0:40:-0.00,-14.72,-181.51	0/0:51:51,0:40:0.00,-16.23,-201.23	0/0:46:46,0:40:-0.00,-14.72,-181.51	0/0:41:41,0:40:-0.00,-13.22,-161.78	0/0:48:48,0:40:-0.00,-15.33,-189.40	0/0:65:65,0:40:0.00,-20.44,-256.47	0/0:72:72,0:40:0.00,-22.55,-284.08	0/0:46:46,0:40:-0.00,-14.72,-181.51	0/0:70:68,2:40:-0.00,-14.06,-260.41	0/0:78:78,0:40:0.00,-24.36,-307.76	0/0:57:56,1:40:-0.00,-14.09,-217.01	0/0:61:61,0:40:0.00,-19.24,-240.69	0/0:39:39,0:40:-0.00,-12.62,-153.89	0/0:49:46,3:40:-0.00,-3.79,-169.67	0/0:73:73,0:40:0.00,-22.85,-288.03	0/0:69:69,0:40:0.00,-21.65,-272.25	0/0:58:58,0:40:0.00,-18.34,-228.85	0/0:82:81,1:40:0.00,-21.61,-315.65	0/1:49:25,24:40:-79.06,0.00,-83.03	0/0:60:60,0:40:0.00,-18.94,-236.74	0/1:47:24,23:40:-75.72,0.00,-79.68	0/0:50:50,0:40:-0.00,-15.93,-197.29	./.	0/0:78:78,0:40:0.00,-24.36,-307.76	0/0:51:51,0:40:0.00,-16.23,-201.23	0/0:48:48,0:40:-0.00,-15.33,-189.40	0/0:54:54,0:40:0.00,-17.13,-213.07	0/0:47:47,0:40:-0.00,-15.03,-185.45	0/0:72:72,0:40:0.00,-22.55,-284.08	0/0:59:58,1:40:-0.00,-14.69,-224.90
13592	10	.	G	A	.	PASS	NS=85;AF=0.435	GT:DP:AD:GQ:GL	1/1:8:0,8:37:-34.88,-3.01,-0.00	1/1:11:0,11:40:-48.00,-3.91,-0.00	1/1:9:0,9:40:-39.25,-3.31,-0.00	1/1:7:0,7:33:-30.51,-2.71,-0.00	1/1:18:0,18:40:-78.61,-6.02,-0.00	1/1:12:0,12:40:-52.37,-4.22,-0.00	1/1:21:0,21:40:-91.74,-6.92,-0.00	1/1:14:0,14:40:-61.12,-4.82,-0.00	1/1:24:0,24:40:-104.86,-7.83,-0.00	1/1:7:0,7:33:-30.51,-2.71,-0.00	1/1:26:0,26:40:-113.60,-8.43,-0.00	1/1:12:0,12:40:-52.37,-4.22,-0.00	1/1:9:0,9:40:-39.25,-3.31,-0.00	0/1:11:3,8:40:-30.96,-0.00,-9.21	1/1:23:0,23:40:-100.48,-7.53,-0.00	0/0:10:10,0:40:-0.00,-3.72,-43.85	1/1:20:1,19:28:-78.62,-2.25,-0.00	0/1:14:6,8:40:-30.06,0.00,-21.42	./.	1/1:10:0,10:40:-43.63,-3.61,-0.00	0/0:11:11,0:40:-0.00,-4.03,-48.22	1/1:11:0,11:40:-48.00,-3.91,-0.00	1/1:13:0,13:40:-56.75,-4.52,-0.00	1/1:13:0,13:40:-56.75,-4.52,-0.00	1/1:17:0,17:40:-74.24,-5.72,-0.00	1/1:3:0,3:20:-13.02,-1.52,-0.01	1/1:8:0,8:37:-34.88,-3.01,-0.00	1/1:9:0,9:40:-39.25,-3.31,-0.00	1/1:8:0,8:37:-34.88,-3.01,-0.00	0/1:14:8,6:40:-21.31,0.00,-30.17	0/1:6:1,5:25:-19.35,-0.00,-1.97	1/1:20:0,20:40:-87.36,-6.62,-0.00	1/1:11:0,11:40:-48.00,-3.91,-0.00	1/1:10:0,10:40:-43.63,-3.61,-0.00	./.	1/1:6:0,6:30:-26.13,-2.41,-0.00	1/1:3:0,3:20:-13.02,-1.52,-0.01	1/1:16:0,16:40:-69.87,-5.42,-0.00	1/1:13:0,13:40:-56.75,-4.52,-0.00	1/1:22:0,22:40:-96.11,-7.23,-0.00	1/1:14:0,14:40:-61.12,-4.82,-0.00
13739	131	.	C	T	.	PASS	NS=91;AF=0.478	GT:DP:AD:GQ:GL	1/1:37:0,37:40:-110.20,-12.48,-0.00	1/1:20:0,20:40:-59.55,-7.37,-0.00	1/1:37:1,36:40:-104.24,-9.50,-0.00	1/1:16:0,16:40:-47.63,-6.17,-0.00	1/1:34:0,34:40:-101.26,-11.58,-0.00	1/1:18:0,18:40:-53.59,-6.77,-0.00	1/1:24:0,24:40:-71.47,-8.57,-0.00	1/1:21:0,21:40:-62.53,-7.67,-0.00	1/1:23:0,23:40:-68.49,-8.27,-0.00	1/1:24:0,24:40:-71.47,-8.57,-0.00	1/1:28:0,28:40:-83.38,-9.77,-0.00	1/1:29:0,29:40:-86.36,-10.07,-0.00	1/1:23:0,23:40:-68.49,-8.27,-0.00	1/1:23:0,23:40:-68.49,-8.27,-0.00	1/1:22:0,22:40:-65.51,-7.97,-0.00	1/1:32:0,32:40:-95.30,-10.98,-0.00	1/1:28:0,28:40:-83.38,-9.77,-0.00	1/1:26:0,26:40:-77.42,-9.17,-0.00	1/1:14:0,13:40:-38.69,-5.27,-0.00	1/1:22:0,22:40:-65.51,-7.97,-0.00	1/1:27:1,26:40:-74.44,-6.49,-0.00	1/1:38:0,38:40:-113.18,-12.78,-0.00	1/1:27:0,27:40:-80.40,-9.47,-0.00	1/1:27:1,26:40:-74.44,-6.49,-0.00	1/1:33:0,31:40:-92.32,-10.68,-0.00	1/1:9:0,9:40:-26.78,-4.06,-0.00	1/1:33:0,33:40:-98.28,-11.28,-0.00	1/1:28:0,28:40:-83.38,-9.77,-0.00	1/1:33:0,33:40:-98.28,-11.28,-0.00	1/1:20:0,20:40:-59.55,-7.37,-0.00	1/1:34:0,34:40:-101.26,-11.58,-0.00	1/1:37:0,37:40:-110.20,-12.48,-0.00	1/1:33:0,33:40:-98.28,-11.28,-0.00	1/1:26:0,26:40:-77.42,-9.17,-0.00	1/1:23:0,23:40:-68.49,-8.27,-0.00	1/1:15:0,15:40:-44.65,-5.87,-0.00	1/1:23:0,23:40:-68.49,-8.27,-0.00	1/1:28:0,28:40:-83.38,-9.77,-0.00	1/1:22:0,22:40:-65.51,-7.97,-0.00	1/1:34:0,34:40:-101.26,-11.58,-0.00	1/1:27:0,27:40:-80.40,-9.47,-0.00
13778	70	.	C	T	.	PASS	NS=80;AF=0.475	GT:DP:AD:GQ:GL	0/0:27:27,0:40:-0.00,-9.03,-126.44	0/0:24:24,0:40:-0.00,-8.12,-112.40	0/0:42:42,0:40:-0.00,-13.54,-196.66	0/0:39:39,0:40:-0.00,-12.64,-182.62	0/0:47:46,1:40:-0.00,-10.37,-210.70	0/0:22:22,0:40:-0.00,-7.52,-103.03	0/0:30:30,0:40:-0.00,-9.93,-140.48	0/0:40:40,0:40:-0.00,-12.94,-187.30	0/0:37:37,0:40:-0.00,-12.04,-173.25	0/0:29:29,0:40:-0.00,-9.63,-135.80	0/0:21:20,1:32:-0.00,-2.54,-88.99	0/0:17:17,0:40:-0.00,-6.02,-79.63	0/0:27:27,0:40:-0.00,-9.03,-126.44	0/0:34:34,0:40:-0.00,-11.13,-159.21	0/0:15:15,0:40:-0.00,-5.41,-70.26	0/0:26:26,0:40:-0.00,-8.73,-121.76	0/0:47:47,0:40:-0.00,-15.05,-220.07	0/0:28:27,1:40:-0.00,-4.65,-121.76	0/0:46:45,1:40:-0.00,-10.06,-206.02	0/0:19:18,1:25:-0.00,-1.94,-79.63	0/0:30:30,0:40:-0.00,-9.93,-140.48	0/1:26:12,14:40:-56.81,0.00,-47.49	0/0:23:23,0:40:-0.00,-7.82,-107.71	0/0:28:28,0:40:-0.00,-9.33,-131.12	0/0:16:15,1:15:-0.04,-1.07,-65.62	0/0:21:21,0:40:-0.00,-7.22,-98.35	0/0:42:42,0:40:-0.00,-13.54,-196.66	0/1:24:21,3:40:-5.92,-0.00,-90.23	0/1:31:13,18:40:-74.03,0.00,-50.67	0/0:38:38,0:40:-0.00,-12.34,-177.93	0/0:43:43,0:40:-0.00,-13.84,-201.34	0/0:35:35,0:40:-0.00,-11.44,-163.89	0/0:24:24,0:40:-0.00,-8.12,-112.40	0/0:20:19,1:28:-0.00,-2.24,-84.31	0/0:36:36,0:40:-0.00,-11.74,-168.57	0/0:26:26,0:40:-0.00,-8.73,-121.76	0/0:50:50,0:40:0.00,-15.95,-234.11	0/0:15:15,0:40:-0.00,-5.41,-70.26	0/0:36:36,0:40:-0.00,-11.74,-168.57	0/0:37:37,0:40:-0.00,-12.04,-173.25	0/0:37:37,0:40:-0.00,-12.04,-173.25
13968	43	.	A	G	.	PASS	NS=78;AF=0.474	GT:DP:AD:GQ:GL	0/0:8:8,0:40:-0.00,-3.82,-26.23	0/0:5:5,0:36:-0.00,-2.92,-16.41	0/0:7:7,0:40:-0.00,-3.52,-22.96	0/0:4:4,0:32:-0.00,-2.62,-13.14	0/0:7:7,0:40:-0.00,-3.52,-22.96	0/0:13:13,0:40:-0.00,-5.33,-42.60	0/0:18:18,0:40:-0.00,-6.83,-58.97	0/0:12:12,0:40:-0.00,-5.03,-39.33	0/0:13:12,0:40:-0.00,-5.03,-39.33	0/0:13:13,0:40:-0.00,-5.33,-42.60	0/0:19:19,0:40:-0.00,-7.13,-62.24	0/0:25:25,0:40:-0.00,-8.94,-81.89	0/0:15:15,0:40:-0.00,-5.93,-49.15	0/0:7:7,0:40:-0.00,-3.52,-22.96	0/0:10:10,0:40:-0.00,-4.43,-32.78	./.	0/0:9:9,0:40:-0.00,-4.13,-29.50	0/0:5:5,0:36:-0.00,-2.92,-16.41	0/0:7:7,0:40:-0.00,-3.52,-22.96	0/0:9:9,0:40:-0.00,-4.13,-29.50	0/0:10:10,0:40:-0.00,-4.43,-32.78	0/0:26:26,0:40:-0.00,-9.24,-85.16	0/0:21:21,0:40:-0.00,-7.74,-68.79	0/0:24:24,0:40:-0.00,-8.64,-78.61	0/0:15:15,0:40:-0.00,-5.93,-49.15	./.	0/0:19:19,0:40:-0.00,-7.13,-62.24	0/0:10:10,0:40:-0.00,-4.43,-32.78	0/0:14:14,0:40:-0.00,-5.63,-45.87	0/0:20:20,0:40:-0.00,-7.43,-65.52	0/0:17:17,0:40:-0.00,-6.53,-55.70	0/0:29:29,0:40:-0.00,-10.14,-94.98	0/0:27:27,0:40:-0.00,-9.54,-88.44	0/0:15:15,0:40:-0.00,-5.93,-49.15	0/0:11:11,0:40:-0.00,-4.73,-36.05	0/0:7:7,0:40:-0.00,-3.52,-22.96	0/0:12:12,0:40:-0.00,-5.03,-39.33	0/0:5:5,0:36:-0.00,-2.92,-16.41	0/0:12:12,0:40:-0.00,-5.03,-39.33	0/0:18:18,0:40:-0.00,-6.83,-58.97	0/0:14:14,0:40:-0.00,-5.63,-45.87
14027	118	.	A	C	.	PASS	NS=78;AF=0.494	GT:DP:AD:GQ:GL	0/0:17:17,0:40:-0.00,-5.52,-22.35	0/0:8:8,0:36:-0.00,-2.99,-10.54	0/0:12:12,0:40:-0.00,-4.11,-15.79	0/0:11:11,0:40:-0.00,-3.83,-14.48	0/0:4:4,0:24:-0.01,-1.88,-5.30	0/0:14:14,0:40:-0.00,-4.68,-18.41	0/0:12:12,0:40:-0.00,-4.11,-15.79	0/0:11:11,0:40:-0.00,-3.83,-14.48	0/0:17:17,0:40:-0.00,-5.52,-22.35	0/0:9:9,0:39:-0.00,-3.27,-11.85	0/0:12:12,0:40:-0.00,-4.11,-15.79	0/0:5:5,0:27:-0.00,-2.16,-6.61	0/0:6:6,0:30:-0.00,-2.43,-7.92	0/0:6:6,0:30:-0.00,-2.43,-7.92	0/0:6:5,1:16:-0.03,-1.15,-5.32	0/1:15:7,8:40:-5.54,-0.00,-4.27	0/1:11:7,4:19:-1.43,-0.02,-5.41	0/0:13:11,2:23:-0.01,-1.78,-11.86	0/0:4:4,0:24:-0.01,-1.88,-5.30	0/0:5:5,0:27:-0.00,-2.16,-6.61	0/0:19:19,0:40:-0.00,-6.08,-24.97	0/0:4:4,0:24:-0.01,-1.88,-5.30	0/0:8:8,0:36:-0.00,-2.99,-10.54	0/0:10:10,0:40:-0.00,-3.55,-13.16	0/0:13:13,0:40:-0.00,-4.39,-17.10	./.	0/0:13:13,0:40:-0.00,-4.39,-17.10	0/0:7:7,0:33:-0.00,-2.71,-9.23	0/1:14:7,7:40:-4.51,-0.00,-4.55	0/0:10:10,0:40:-0.00,-3.55,-13.16	0/0:23:23,0:40:-0.00,-7.20,-30.22	0/1:21:9,12:40:-9.11,-0.00,-5.21	0/0:7:7,0:33:-0.00,-2.71,-9.23	0/0:15:15,0:40:-0.00,-4.96,-19.73	0/0:11:9,2:17:-0.03,-1.24,-9.25	0/0:4:4,0:24:-0.01,-1.88,-5.30	./.	0/0:17:16,0:40:-0.00,-5.24,-21.04	./.	0/0:13:13,0:40:-0.00,-4.39,-17.10	0/0:16:9,1:28:-0.00,-2.24,-10.54
14029	33	.	C	T	.	PASS	NS=87;AF=0.437	GT:DP:AD:GQ:GL	1/1:13:0,13:40:-59.37,-4.59,-0.00	1/1:9:0,9:40:-41.06,-3.39,-0.00	1/1:20:0,20:40:-91.40,-6.70,-0.00	1/1:17:0,17:40:-77.67,-5.79,-0.00	1/1:19:1,18:24:-77.68,-1.83,-0.01	1/1:16:0,16:40:-73.09,-5.49,-0.00	1/1:26:0,26:40:-118.85,-8.50,-0.00	1/1:16:0,16:40:-73.09,-5.49,-0.00	1/1:16:0,16:40:-73.09,-5.49,-0.00	1/1:20:0,20:40:-91.40,-6.70,-0.00	1/1:24:0,24:40:-109.70,-7.90,-0.00	1/1:27:0,27:40:-123.43,-8.80,-0.00	1/1:26:0,26:40:-118.85,-8.50,-0.00	1/1:21:0,21:40:-95.97,-7.00,-0.00	1/1:27:0,27:40:-123.43,-8.80,-0.00	1/1:22:0,22:40:-100.55,-7.30,-0.00	1/1:38:0,38:40:-173.77,-12.12,-0.00	1/1:15:0,15:40:-68.52,-5.19,-0.00	1/1:26:0,26:40:-118.85,-8.50,-0.00	1/1:24:0,24:40:-109.70,-7.90,-0.00	1/1:27:0,27:40:-123.43,-8.80,-0.00	1/1:18:0,18:40:-82.25,-6.10,-0.00	0/1:30:12,18:40:-72.54,0.00,-45.21	0/1:36:18,18:40:-70.73,0.00,-70.86	0/1:20:11,9:40:-34.36,0.00,-43.64	./.	1/1:33:0,33:40:-150.89,-10.61,-0.00	1/1:15:0,15:40:-68.52,-5.19,-0.00	1/1:25:1,24:40:-105.13,-3.63,-0.00	1/1:28:0,28:40:-128.01,-9.11,-0.00	1/1:32:0,32:40:-146.31,-10.31,-0.00	1/1:39:0,39:40:-178.34,-12.42,-0.00	1/1:16:0,16:40:-73.09,-5.49,-0.00	0/1:31:18,13:40:-49.36,0.00,-72.36	0/1:8:5,3:40:-10.52,-0.00,-19.80	1/1:18:0,18:40:-82.25,-6.10,-0.00	1/1:19:0,19:40:-86.82,-6.40,-0.00	1/1:24:0,24:40:-109.70,-7.90,-0.00	0/0:24:24,0:40:-0.00,-8.03,-109.95	1/1:27:0,27:40:-123.43,-8.80,-0.00	1/1:27:0,27:40:-123.43,-8.80,-0.00
14219	34	.	C	T	.	PASS	NS=88;AF=0.494	GT:DP:AD:GQ:GL	0/1:19:8,11:40:-46.98,0.00,-32.70	0/1:39:13,26:40:-112.58,0.00,-50.55	0/1:41:13,28:40:-121.53,0.00,-49.95	0/1:48:18,30:40:-128.97,0.00,-71.72	1/1:43:0,43:40:-205.27,-12.72,-0.00	1/1:28:0,28:40:-133.65,-8.21,-0.00	1/1:33:0,33:40:-157.53,-9.71,-0.00	1/1:33:0,33:40:-157.53,-9.71,-0.00	0/1:23:14,9:40:-36.23,0.00,-60.14	./.	0/1:30:14,16:40:-67.54,0.00,-58.04	0/1:23:10,13:40:-55.33,0.00,-41.04	0/1:26:21,5:40:-16.22,0.00,-92.66	0/0:22:22,0:40:-0.00,-6.45,-105.09	0/0:32:32,0:40:-0.00,-9.46,-152.84	0/0:36:36,0:40:-0.00,-10.66,-171.94	0/1:21:17,4:40:-12.95,-0.00,-75.07	0/1:35:23,12:40:-46.94,0.00,-99.50	0/0:33:33,0:40:-0.00,-9.76,-157.61	0/0:29:29,0:40:-0.00,-8.55,-138.51	1/1:49:0,49:40:-233.92,-14.53,-0.00	0/1:50:30,20:40:-80.62,0.00,-128.41	1/1:50:1,49:40:-229.15,-10.06,-0.00	1/1:36:0,36:40:-171.85,-10.62,-0.00	0/1:28:16,12:40:-49.05,0.00,-68.19	0/1:49:23,26:40:-109.57,0.00,-95.29	0/1:44:26,18:40:-72.88,0.00,-111.12	0/0:53:53,0:40:0.00,-15.78,-253.11	0/0:42:41,1:40:-0.00,-7.69,-191.04	0/0:33:33,0:40:-0.00,-9.76,-157.61	0/1:45:30,15:40:-58.25,0.00,-129.92	0/0:21:21,0:40:-0.00,-6.15,-100.31	1/1:18:0,18:40:-85.90,-5.20,-0.00	0/1:24:11,13:40:-55.02,0.00,-45.52	0/0:54:54,0:40:0.00,-16.08,-257.88	0/1:36:26,10:40:-37.09,0.00,-113.53	1/1:44:1,43:40:-200.50,-8.25,-0.00	0/1:36:7,29:40:-127.81,0.00,-22.81	0/0:37:36,1:40:-0.00,-6.19,-167.16	1/1:23:0,23:40:-109.78,-6.70,-0.00	0/1:30:16,14:40:-57.99,0.00,-67.59
14538	80	.	T	A	.	PASS	NS=90;AF=0.289	GT:DP:AD:GQ:GL	0/0:58:58,0:40:0.00,-17.48,-227.03	0/1:40:18,22:40:-73.74,0.00,-58.95	0/1:62:33,29:40:-94.42,0.00,-110.83	0/0:55:54,1:40:-0.00,-12.68,-207.53	0/0:39:39,0:40:-0.00,-11.76,-152.92	0/0:34:34,0:40:-0.00,-10.26,-133.42	0/0:36:36,0:40:-0.00,-10.86,-141.22	0/0:48:48,0:40:-0.00,-14.47,-188.02	0/0:45:45,0:40:-0.00,-13.57,-176.32	0/1:35:12,23:40:-79.15,0.00,-37.05	0/0:61:61,0:40:0.00,-18.39,-238.73	./.	0/1:45:27,18:40:-56.64,0.00,-92.55	0/0:54:54,0:40:0.00,-16.28,-211.43	0/1:56:25,31:40:-104.03,0.00,-81.43	0/0:53:52,1:40:-0.00,-12.08,-199.72	0/0:53:52,1:40:-0.00,-12.08,-199.72	0/0:59:59,0:40:0.00,-17.78,-230.93	0/0:57:57,0:40:0.00,-17.18,-223.13	0/1:60:23,37:40:-126.23,0.00,-72.43	0/0:43:43,0:40:-0.00,-12.97,-168.52	0/1:55:27,28:40:-92.63,0.00,-89.54	0/1:36:23,13:40:-39.84,0.00,-79.65	0/1:57:31,26:40:-84.23,0.00,-104.54	0/0:39:39,0:40:-0.00,-11.76,-152.92	0/0:45:45,0:40:-0.00,-13.57,-176.32	0/1:45:18,27:40:-91.74,0.00,-57.44	0/1:51:28,23:40:-74.33,0.00,-94.64	0/1:48:25,23:40:-75.24,0.00,-83.84	0/1:43:27,16:40:-49.44,0.00,-93.15	1/1:58:0,58:40:-225.42,-16.68,0.00	0/1:33:10,23:40:-79.75,0.00,-29.85	1/1:47:0,47:40:-182.51,-13.37,-0.00	0/1:43:16,27:40:-92.34,0.00,-50.24	0/0:51:51,0:40:-0.00,-15.38,-199.72	0/1:59:26,33:40:-110.93,0.00,-84.43	0/1:57:16,41:40:-142.73,0.00,-46.03	0/0:45:45,0:40:-0.00,-13.57,-176.32	0/1:42:17,25:40:-84.84,0.00,-54.45	0/1:75:38,37:40:-121.71,0.00,-126.42	0/0:32:32,0:40:-0.00,-9.66,-125.62
14727	33	.	C	T	.	PASS	NS=79;AF=0.418	GT:DP:AD:GQ:GL	1/1:5:0,5:31:-15.44,-2.52,-0.00	0/1:17:10,7:40:-15.54,0.00,-25.03	1/1:10:0,10:40:-31.02,-4.02,-0.00	1/1:12:0,12:40:-37.25,-4.62,-0.00	1/1:9:0,9:40:-27.90,-3.72,-0.00	1/1:7:0,7:38:-21.67,-3.12,-0.00	0/0:9:9,0:40:-0.00,-3.86,-28.18	1/1:4:0,4:28:-12.33,-2.22,-0.00	1/1:5:0,5:31:-15.44,-2.52,-0.00	1/1:5:0,5:31:-15.44,-2.52,-0.00	1/1:11:0,11:40:-34.13,-4.32,-0.00	1/1:4:0,4:28:-12.33,-2.22,-0.00	1/1:9:0,9:40:-27.90,-3.72,-0.00	1/1:6:0,6:35:-18.55,-2.82,-0.00	./.	1/1:5:0,5:31:-15.44,-2.52,-0.00	1/1:6:0,6:35:-18.55,-2.82,-0.00	1/1:4:0,4:28:-12.33,-2.22,-0.00	0/0:8:8,0:40:-0.00,-3.56,-25.06	0/1:6:3,3:40:-6.39,-0.00,-6.53	0/0:8:8,0:40:-0.00,-3.56,-25.06	./.	1/1:15:0,15:40:-46.59,-5.52,-0.00	1/1:8:0,8:40:-24.78,-3.42,-0.00	1/1:16:0,16:40:-49.71,-5.83,-0.00	./.	./.	1/1:9:0,9:40:-27.90,-3.72,-0.00	1/1:6:0,6:35:-18.55,-2.82,-0.00	1/1:10:0,10:40:-31.02,-4.02,-0.00	0/0:8:8,0:40:-0.00,-3.56,-25.06	0/0:3:3,0:26:-0.00,-2.06,-9.49	1/1:8:0,8:40:-24.78,-3.42,-0.00	1/1:10:0,10:40:-31.02,-4.02,-0.00	1/1:14:1,13:27:-37.25,-2.11,-0.00	1/1:8:0,8:40:-24.78,-3.42,-0.00	1/1:9:0,9:40:-27.90,-3.72,-0.00	1/1:6:0,6:35:-18.55,-2.82,-0.00	1/1:8:0,8:40:-24.78,-3.42,-0.00	1/1:6:0,6:35:-18.55,-2.82,-0.00	1/1:17:0,17:40:-52.82,-6.13,-0.00
14792	45	.	T	C	.	PASS	NS=91;AF=0.484	GT:DP:AD:GQ:GL	0/0:32:31,1:40:-0.00,-7.06,-114.57	0/0:43:43,0:40:-0.00,-14.19,-164.20	0/0:43:43,0:40:-0.00,-14.19,-164.20	0/0:39:38,1:40:-0.00,-9.16,-141.29	0/0:47:47,0:40:-0.00,-15.39,-179.47	0/0:40:40,0:40:-0.00,-13.28,-152.74	0/0:50:48,2:40:-0.00,-8.66,-175.65	0/0:31:31,0:40:-0.00,-10.57,-118.38	0/0:35:35,0:40:-0.00,-11.78,-133.65	0/0:29:29,0:40:-0.00,-9.97,-110.75	0/0:43:43,0:40:-0.00,-14.19,-164.20	0/0:41:40,1:40:-0.00,-9.77,-148.93	0/0:38:38,0:40:-0.00,-12.68,-145.11	0/0:28:28,0:40:-0.00,-9.67,-106.93	0/0:33:33,0:40:-0.00,-11.18,-126.02	0/0:25:25,0:40:-0.00,-8.77,-95.48	0/0:32:32,0:40:-0.00,-10.87,-122.20	0/0:30:30,0:40:-0.00,-10.27,-114.57	0/0:49:48,1:40:-0.00,-12.17,-179.47	0/0:38:38,0:40:-0.00,-12.68,-145.11	0/0:36:36,0:40:-0.00,-12.08,-137.47	0/0:52:52,0:40:0.00,-16.89,-198.56	0/0:36:36,0:40:-0.00,-12.08,-137.47	0/0:40:40,0:40:-0.00,-13.28,-152.74	0/0:24:24,0:40:-0.00,-8.47,-91.66	0/0:49:49,0:40:-0.00,-15.99,-187.10	0/0:20:20,0:40:-0.00,-7.26,-76.39	0/0:45:45,0:40:-0.00,-14.79,-171.83	0/0:41:40,1:40:-0.00,-9.77,-148.93	0/0:34:34,0:40:-0.00,-11.48,-129.84	0/0:49:49,0:40:-0.00,-15.99,-187.10	0/0:44:44,0:40:-0.00,-14.49,-168.01	0/0:55:55,0:40:0.00,-17.80,-210.01	0/0:45:45,0:40:-0.00,-14.79,-171.83	0/1:51:28,23:40:-71.22,0.00,-90.34	0/0:42:41,1:40:-0.00,-10.07,-152.74	0/0:23:23,0:40:-0.00,-8.17,-87.84	0/0:22:22,0:40:-0.00,-7.87,-84.02	0/0:51:49,2:40:-0.00,-8.96,-179.47	0/0:37:37,0:40:-0.00,-12.38,-141.29	0/0:32:32,0:40:-0.00,-10.87,-122.20
14816	142	.	A	T	.	PASS	NS=88;AF=0.477	GT:DP:AD:GQ:GL	1/1:7:0,7:40:-21.18,-3.46,-0.00	1/1:3:0,3:28:-9.06,-2.26,-0.00	1/1:9:0,9:40:-27.24,-4.06,-0.00	1/1:14:0,14:40:-42.40,-5.56,-0.00	1/1:11:0,11:40:-33.30,-4.66,-0.00	1/1:17:0,17:40:-51.49,-6.47,-0.00	1/1:9:1,8:15:-21.22,-1.07,-0.04	1/1:14:0,14:40:-42.40,-5.56,-0.00	1/1:20:0,20:40:-60.58,-7.37,-0.00	1/1:5:0,5:35:-15.12,-2.86,-0.00	1/1:13:0,13:40:-39.37,-5.26,-0.00	1/1:14:0,14:40:-42.40,-5.56,-0.00	1/1:18:0,18:40:-54.52,-6.77,-0.00	1/1:11:0,11:40:-33.30,-4.66,-0.00	1/1:3:0,3:28:-9.06,-2.26,-0.00	1/1:15:0,15:40:-45.43,-5.86,-0.00	1/1:15:0,15:40:-45.43,-5.86,-0.00	1/1:14:0,14:40:-42.40,-5.56,-0.00	1/1:10:0,10:40:-30.27,-4.36,-0.00	1/1:16:0,16:40:-48.46,-6.16,-0.00	1/1:10:0,10:40:-30.27,-4.36,-0.00	1/1:7:0,7:40:-21.18,-3.46,-0.00	1/1:17:0,17:40:-51.49,-6.47,-0.00	1/1:18:0,18:40:-54.52,-6.77,-0.00	1/1:9:0,9:40:-27.24,-4.06,-0.00	./.	1/1:11:0,11:40:-33.30,-4.66,-0.00	1/1:14:0,14:40:-42.40,-5.56,-0.00	1/1:6:0,6:38:-18.15,-3.16,-0.00	1/1:9:0,9:40:-27.24,-4.06,-0.00	1/1:22:0,22:40:-66.65,-7.97,-0.00	1/1:28:0,28:40:-84.83,-9.77,-0.00	1/1:13:0,13:40:-39.37,-5.26,-0.00	1/1:13:1,12:28:-33.31,-2.23,-0.00	1/1:13:1,12:28:-33.31,-2.23,-0.00	1/1:15:1,14:35:-39.37,-2.83,-0.00	1/1:11:0,11:40:-33.30,-4.66,-0.00	1/1:13:0,13:40:-39.37,-5.26,-0.00	1/1:16:0,16:40:-48.46,-6.16,-0.00	1/1:17:0,17:40:-51.49,-6.47,-0.00	1/1:10:0,10:40:-30.27,-4.36,-0.00
14960	28	.	C	T	.	PASS	NS=88;AF=0.307	GT:DP:AD:GQ:GL	0/0:20:20,0:40:-0.00,-6.12,-91.82	0/1:24:10,14:40:-56.51,0.00,-38.90	0/0:33:33,0:40:-0.00,-10.03,-151.10	0/0:33:33,0:40:-0.00,-10.03,-151.10	0/1:40:22,18:40:-69.94,0.00,-88.80	1/1:20:0,20:40:-90.57,-5.50,-0.00	1/1:17:0,17:40:-76.89,-4.59,-0.00	1/1:20:0,20:40:-90.57,-5.50,-0.00	0/1:16:6,10:40:-40.68,0.00,-23.07	0/1:15:9,6:40:-22.74,0.00,-37.05	0/0:14:14,0:40:-0.00,-4.31,-64.46	0/0:23:23,0:40:-0.00,-7.02,-105.50	0/0:15:15,0:40:-0.00,-4.62,-69.02	0/0:17:17,0:40:-0.00,-5.22,-78.14	0/0:13:13,0:40:-0.00,-4.01,-59.90	1/1:14:0,14:40:-63.21,-3.69,-0.00	0/0:17:17,0:40:-0.00,-5.22,-78.14	0/0:12:12,0:40:-0.00,-3.71,-55.34	1/1:17:0,17:40:-76.89,-4.59,-0.00	0/0:16:16,0:40:-0.00,-4.92,-73.58	0/0:17:17,0:40:-0.00,-5.22,-78.14	0/0:22:22,0:40:-0.00,-6.72,-100.94	1/1:24:1,23:27:-99.70,-2.14,-0.00	1/1:24:0,24:40:-108.81,-6.70,-0.00	0/0:21:21,0:40:-0.00,-6.42,-96.38	0/0:13:13,0:40:-0.00,-4.01,-59.90	0/0:23:23,0:40:-0.00,-7.02,-105.50	0/0:15:15,0:40:-0.00,-4.62,-69.02	0/1:19:8,11:40:-44.34,0.00,-31.28	0/0:22:22,0:40:-0.00,-6.72,-100.94	0/1:20:9,11:40:-44.04,0.00,-35.54	0/0:23:23,0:40:-0.00,-7.02,-105.50	0/1:21:12,9:40:-34.62,0.00,-48.92	0/1:24:12,12:40:-47.39,0.00,-48.02	0/0:31:31,0:40:-0.00,-9.43,-141.98	0/1:14:6,8:40:-32.16,0.00,-23.67	1/1:14:0,14:40:-63.21,-3.69,-0.00	0/0:28:28,0:40:-0.00,-8.53,-128.30	0/1:19:12,7:40:-26.10,0.00,-49.52	0/1:19:10,9:40:-35.22,0.00,-40.40	0/0:23:23,0:40:-0.00,-7.02,-105.50
14983	19	.	G	C	.	PASS	NS=90;AF=0.456	GT:DP:AD:GQ:GL	1/1:32:0,32:40:-53.40,-10.06,-0.00	1/1:18:0,18:40:-30.00,-5.97,-0.00	1/1:16:0,16:40:-26.66,-5.39,-0.00	1/1:22:0,22:40:-36.69,-7.14,-0.00	1/1:35:0,35:40:-58.42,-10.93,-0.00	1/1:20:0,20:40:-33.35,-6.56,-0.00	1/1:27:0,27:40:-45.05,-8.60,-0.00	1/1:18:0,18:40:-30.00,-5.97,-0.00	1/1:19:0,19:40:-31.67,-6.26,-0.00	1/1:21:0,21:40:-35.02,-6.85,-0.00	1/1:21:0,21:40:-35.02,-6.85,-0.00	1/1:20:0,20:40:-33.35,-6.56,-0.00	0/1:21:9,12:40:-13.12,-0.00,-8.20	1/1:28:0,28:40:-46.72,-8.89,-0.00	1/1:20:0,20:40:-33.35,-6.56,-0.00	1/1:21:0,21:40:-35.02,-6.85,-0.00	0/1:15:6,9:40:-9.86,-0.00,-4.93	1/1:20:0,20:40:-33.35,-6.56,-0.00	1/1:23:2,21:40:-31.67,-4.09,-0.00	1/1:17:0,17:40:-28.33,-5.68,-0.00	1/1:23:0,23:40:-38.36,-7.43,-0.00	1/1:31:0,31:40:-51.73,-9.77,-0.00	0/0:22:22,0:40:-0.00,-7.23,-36.86	0/0:27:27,0:40:-0.00,-8.68,-45.22	1/1:25:1,24:40:-38.36,-6.34,-0.00	1/1:11:0,11:40:-18.30,-3.93,-0.00	1/1:22:0,22:40:-36.69,-7.14,-0.00	0/1:18:8,10:40:-10.66,-0.00,-7.40	0/1:27:9,18:40:-21.40,-0.00,-6.44	1/1:30:0,30:40:-50.06,-9.47,-0.00	1/1:27:0,27:40:-45.05,-8.60,-0.00	1/1:21:0,21:40:-35.02,-6.85,-0.00	1/1:21:1,20:40:-31.67,-5.18,-0.00	1/1:23:0,23:40:-38.36,-7.43,-0.00	1/1:22:0,22:40:-36.69,-7.14,-0.00	1/1:18:0,18:40:-30.00,-5.97,-0.00	1/1:37:0,37:40:-61.76,-11.52,-0.00	1/1:33:0,33:40:-55.08,-10.35,-0.00	1/1:39:0,39:40:-65.10,-12.10,-0.00	1/1:18:0,18:40:-30.00,-5.97,-0.00	1/1:19:0,19:40:-31.67,-6.26,-0.00
15123	113	.	C	A	.	PASS	NS=73;AF=0.479	GT:DP:AD:GQ:GL	0/1:6:1,5:22:-17.84,-0.01,-1.71	1/1:5:0,5:26:-20.17,-2.04,-0.00	1/1:8:0,8:36:-32.30,-2.94,-0.00	./.	1/1:5:0,5:26:-20.17,-2.04,-0.00	1/1:7:0,7:33:-28.26,-2.64,-0.00	1/1:6:0,6:29:-24.22,-2.34,-0.00	0/1:5:2,3:40:-10.04,-0.00,-6.05	0/1:4:1,3:29:-10.34,-0.00,-2.31	0/1:6:4,2:40:-5.70,-0.00,-13.83	1/1:7:0,7:33:-28.26,-2.64,-0.00	1/1:4:0,4:23:-16.13,-1.75,-0.01	./.	./.	1/1:3:0,3:19:-12.10,-1.45,-0.02	1/1:12:0,12:40:-48.48,-4.15,-0.00	1/1:10:0,10:40:-40.39,-3.55,-0.00	1/1:8:0,8:36:-32.30,-2.94,-0.00	1/1:7:0,7:33:-28.26,-2.64,-0.00	1/1:3:0,3:19:-12.10,-1.45,-0.02	1/1:3:0,3:19:-12.10,-1.45,-0.02	1/1:6:0,6:29:-24.22,-2.34,-0.00	1/1:5:0,5:26:-20.17,-2.04,-0.00	1/1:5:0,5:26:-20.17,-2.04,-0.00	1/1:11:0,11:40:-44.43,-3.85,-0.00	./.	1/1:6:0,6:29:-24.22,-2.34,-0.00	0/1:9:7,2:40:-4.79,-0.00,-25.06	1/1:6:0,6:29:-24.22,-2.34,-0.00	1/1:4:0,4:23:-16.13,-1.75,-0.01	1/1:11:0,11:40:-44.43,-3.85,-0.00	1/1:5:0,5:26:-20.17,-2.04,-0.00	1/1:7:0,7:33:-28.26,-2.64,-0.00	1/1:6:0,6:29:-24.22,-2.34,-0.00	1/1:9:0,9:39:-36.34,-3.25,-0.00	1/1:8:0,8:36:-32.30,-2.94,-0.00	1/1:8:0,8:36:-32.30,-2.94,-0.00	1/1:8:0,8:36:-32.30,-2.94,-0.00	0/1:14:8,6:40:-19.46,-0.00,-27.60	1/1:8:0,8:36:-32.30,-2.94,-0.00	./.
15134	57	.	A	T	.	PASS	NS=76;AF=0.414	GT:DP:AD:GQ:GL	0/0:19:8,0:32:-0.00,-2.55,-5.20	0/0:28:28,0:40:-0.00,-6.73,-17.77	0/0:48:46,2:40:-0.00,-9.66,-27.82	1/1:50:2,48:40:-28.73,-9.91,-0.00	1/1:42:0,42:40:-26.22,-9.49,-0.00	0/1:49:25,24:40:-3.96,-0.00,-4.76	./.	./.	0/1:34:17,17:33:-2.70,-0.00,-2.87	0/0:32:32,0:40:-0.00,-7.57,-20.28	1/1:46:0,46:40:-28.73,-10.33,-0.00	1/1:32:0,32:40:-19.94,-7.40,-0.00	1/1:43:0,43:40:-26.85,-9.70,-0.00	0/1:27:12,15:17:-2.93,-0.03,-1.22	1/1:44:0,44:40:-27.48,-9.91,-0.00	1/1:46:0,26:40:-16.17,-6.14,-0.00	1/1:47:0,47:40:-29.36,-10.54,-0.00	1/1:45:0,24:40:-14.91,-5.72,-0.00	1/1:46:0,25:40:-15.54,-5.93,-0.00	1/1:47:0,47:40:-29.36,-10.54,-0.00	1/1:50:0,50:40:-31.25,-11.16,-0.00	1/1:31:0,22:40:-13.65,-5.30,-0.00	1/1:44:0,44:40:-27.48,-9.91,-0.00	1/1:34:0,34:40:-21.19,-7.81,-0.00	1/1:49:0,49:40:-30.62,-10.95,-0.00	1/1:42:0,42:40:-26.22,-9.49,-0.00	1/1:32:0,17:40:-10.51,-4.26,-0.00	0/1:49:24,25:40:-4.58,-0.00,-4.13	1/1:49:0,49:40:-30.62,-10.95,-0.00	1/1:57:0,56:40:-35.02,-12.42,-0.00	1/1:43:0,18:40:-11.14,-4.47,-0.00	1/1:42:1,24:40:-14.28,-5.30,-0.00	1/1:40:0,28:40:-17.42,-6.56,-0.00	1/1:38:1,16:40:-9.25,-3.63,-0.00	1/1:75:0,75:40:-46.96,-16.39,0.00	1/1:35:0,20:40:-12.40,-4.89,-0.00	0/0:41:18,0:40:-0.00,-4.64,-11.48	0/0:52:27,0:40:-0.00,-6.52,-17.14	0/1:34:15,19:21:-3.96,-0.01,-1.62	1/1:34:0,15:40:-9.25,-3.84,-0.00	1/1:46:0,34:40:-21.19,-7.81,-0.00
15283	6	.	G	A	.	PASS	NS=89;AF=0.393	GT:DP:AD:GQ:GL	1/1:30:0,30:40:-145.05,-9.31,-0.00	0/1:24:14,10:40:-40.71,0.00,-60.28	1/1:44:0,44:40:-212.83,-13.52,-0.00	1/1:37:0,37:40:-178.94,-11.42,-0.00	0/1:38:25,13:40:-51.02,0.00,-109.33	0/1:51:24,27:40:-114.89,0.00,-100.57	0/1:37:20,17:40:-70.69,0.00,-85.42	0/1:41:17,24:40:-103.38,0.00,-69.69	1/1:33:0,33:40:-159.57,-10.21,-0.00	0/1:44:20,24:40:-102.47,0.00,-83.31	1/1:34:1,33:40:-154.73,-5.67,-0.00	1/1:48:0,48:40:-232.20,-14.73,-0.00	1/1:39:0,39:40:-188.62,-12.02,-0.00	1/1:22:0,22:40:-106.31,-6.90,-0.00	./.	1/1:38:0,38:40:-183.78,-11.72,-0.00	1/1:45:1,44:40:-207.99,-8.98,-0.00	1/1:27:1,26:40:-120.84,-3.56,-0.00	1/1:47:1,46:40:-217.67,-9.58,-0.00	1/1:28:0,28:40:-135.36,-8.71,-0.00	0/1:43:25,18:40:-73.72,0.00,-107.82	0/1:26:15,11:40:-44.95,0.00,-64.52	0/1:30:10,20:40:-87.32,0.00,-39.11	0/1:45:23,22:40:-92.49,0.00,-97.54	1/1:43:2,41:40:-188.62,-3.54,-0.00	1/1:4:0,4:20:-19.18,-1.50,-0.01	1/1:36:0,36:40:-174.10,-11.11,-0.00	0/1:41:17,24:40:-103.38,0.00,-69.69	1/1:33:0,33:40:-159.57,-10.21,-0.00	1/1:39:0,39:40:-188.62,-12.02,-0.00	1/1:52:1,51:40:-241.88,-11.09,-0.00	1/1:48:0,48:40:-232.20,-14.73,-0.00	1/1:29:0,29:40:-140.20,-9.01,-0.00	1/1:29:0,29:40:-140.20,-9.01,-0.00	1/1:47:1,46:40:-217.67,-9.58,-0.00	1/1:33:0,33:40:-159.57,-10.21,-0.00	1/1:25:1,24:36:-111.15,-2.96,-0.00	0/1:68:43,25:40:-100.09,0.00,-187.45	0/1:38:20,18:40:-75.23,0.00,-85.12	1/1:41:1,40:40:-188.62,-7.78,-0.00	1/1:28:0,28:40:-135.36,-8.71,-0.00
15299	180	.	A	G	.	PASS	NS=88;AF=0.494	GT:DP:AD:GQ:GL	0/0:16:16,0:40:-0.00,-5.79,-53.66	0/0:8:8,0:40:-0.00,-3.39,-26.84	0/0:6:6,0:34:-0.00,-2.78,-20.13	0/0:11:10,1:14:-0.05,-0.98,-30.24	0/0:4:4,0:28:-0.00,-2.19,-13.42	0/0:9:9,0:40:-0.00,-3.69,-30.19	1/1:16:0,16:40:-53.65,-5.79,-0.00	0/0:14:14,0:40:-0.00,-5.19,-46.96	0/0:9:9,0:40:-0.00,-3.69,-30.19	0/0:5:5,0:31:-0.00,-2.48,-16.78	0/0:11:11,0:40:-0.00,-4.29,-36.90	0/0:14:14,0:40:-0.00,-5.19,-46.96	0/0:21:21,0:40:-0.00,-7.30,-70.43	0/0:10:10,0:40:-0.00,-3.99,-33.54	0/0:5:5,0:31:-0.00,-2.48,-16.78	0/0:11:11,0:40:-0.00,-4.29,-36.90	0/0:19:19,0:40:-0.00,-6.70,-63.72	0/0:8:8,0:40:-0.00,-3.39,-26.84	0/0:17:17,0:40:-0.00,-6.09,-57.02	0/0:15:15,0:40:-0.00,-5.49,-50.31	0/0:25:25,0:40:-0.00,-8.50,-83.85	0/0:9:9,0:40:-0.00,-3.69,-30.19	0/0:11:11,0:40:-0.00,-4.29,-36.90	0/0:19:19,0:40:-0.00,-6.70,-63.72	0/0:14:14,0:40:-0.00,-5.19,-46.96	./.	0/0:16:16,0:40:-0.00,-5.79,-53.66	0/0:11:11,0:40:-0.00,-4.29,-36.90	0/0:12:11,0:40:-0.00,-4.29,-36.90	0/0:18:18,0:40:-0.00,-6.39,-60.37	0/0:6:6,0:34:-0.00,-2.78,-20.13	0/0:25:25,0:40:-0.00,-8.50,-83.85	0/0:18:18,0:40:-0.00,-6.39,-60.37	0/0:11:11,0:40:-0.00,-4.29,-36.90	0/0:12:12,0:40:-0.00,-4.59,-40.25	0/0:12:12,0:40:-0.00,-4.59,-40.25	0/0:8:8,0:40:-0.00,-3.39,-26.84	0/0:21:21,0:40:-0.00,-7.30,-70.43	0/0:18:18,0:40:-0.00,-6.39,-60.37	0/0:10:10,0:40:-0.00,-3.99,-33.54	0/0:10:10,0:40:-0.00,-3.99,-33.54
15481	19	.	A	G	.	PASS	NS=86;AF=0.273	GT:DP:AD:GQ:GL	0/0:5:5,0:21:-0.01,-1.56,-22.20	0/0:5:5,0:21:-0.01,-1.56,-22.20	0/0:9:9,0:34:-0.00,-2.76,-39.28	0/0:4:4,0:17:-0.02,-1.27,-17.94	./.	0/1:10:5,5:40:-18.31,0.00,-19.13	0/0:7:7,0:27:-0.00,-2.16,-30.74	0/0:4:4,0:17:-0.02,-1.27,-17.94	0/1:6:3,3:40:-10.97,-0.00,-11.79	0/1:10:4,6:40:-22.59,-0.00,-14.86	0/0:11:11,0:40:-0.00,-3.36,-47.83	0/1:9:2,7:40:-27.16,-0.00,-6.61	0/0:17:17,0:40:-0.00,-5.16,-73.48	0/1:9:6,3:40:-10.07,-0.00,-23.70	0/1:6:4,2:40:-6.70,-0.00,-16.06	0/0:11:11,0:40:-0.00,-3.36,-47.83	0/0:9:9,0:34:-0.00,-2.76,-39.28	0/0:10:10,0:37:-0.00,-3.06,-43.56	0/1:7:3,4:40:-14.94,-0.00,-11.48	0/0:5:5,0:21:-0.01,-1.56,-22.20	0/1:11:9,2:40:-5.19,-0.00,-35.93	0/1:13:9,4:40:-13.14,-0.00,-35.32	0/1:10:6,4:40:-14.04,-0.00,-23.40	0/1:7:3,4:40:-14.94,-0.00,-11.48	0/0:10:10,0:37:-0.00,-3.06,-43.56	./.	0/1:11:6,5:40:-18.01,0.00,-23.10	0/0:4:4,0:17:-0.02,-1.27,-17.94	0/1:16:9,7:40:-25.06,0.00,-34.42	0/0:10:10,0:37:-0.00,-3.06,-43.56	0/1:11:5,6:40:-22.29,0.00,-18.83	./.	1/1:7:0,7:18:-29.12,-1.36,-0.02	0/1:10:7,3:40:-9.77,-0.00,-27.68	0/1:7:4,3:40:-10.67,-0.00,-15.76	0/0:6:6,0:24:-0.01,-1.86,-26.47	0/0:12:12,0:40:-0.00,-3.66,-52.11	1/1:11:0,11:32:-46.20,-2.54,-0.00	0/1:11:4,7:40:-26.56,-0.00,-14.55	0/0:3:3,0:14:-0.05,-1.00,-13.68	1/1:12:0,12:35:-50.47,-2.84,-0.00
15508	36	.	C	A	.	PASS	NS=88;AF=0.438	GT:DP:AD:GQ:GL	1/1:31:0,31:40:-143.49,-10.12,-0.00	1/1:12:0,12:40:-55.47,-4.40,-0.00	1/1:23:1,22:37:-97.16,-3.08,-0.00	1/1:20:0,20:40:-92.53,-6.81,-0.00	1/1:34:0,34:40:-157.39,-11.03,-0.00	1/1:23:0,23:40:-106.43,-7.71,-0.00	1/1:28:0,28:40:-129.59,-9.22,-0.00	1/1:25:0,25:40:-115.69,-8.32,-0.00	1/1:21:0,21:40:-97.16,-7.11,-0.00	1/1:28:0,28:40:-129.59,-9.22,-0.00	1/1:27:0,27:40:-124.96,-8.92,-0.00	1/1:31:0,31:40:-143.49,-10.12,-0.00	0/1:14:6,8:40:-31.94,0.00,-22.79	1/1:30:1,29:40:-129.59,-5.19,-0.00	1/1:24:1,23:40:-101.80,-3.38,-0.00	1/1:24:0,24:40:-111.06,-8.02,-0.00	0/1:10:5,5:40:-19.24,0.00,-19.36	./.	1/1:21:0,21:40:-97.16,-7.11,-0.00	1/1:19:0,19:40:-87.90,-6.51,-0.00	1/1:17:0,17:40:-78.63,-5.91,-0.00	1/1:25:0,25:40:-115.69,-8.32,-0.00	1/1:22:0,22:40:-101.80,-7.41,-0.00	1/1:27:0,27:40:-124.96,-8.92,-0.00	1/1:25:0,25:40:-115.69,-8.32,-0.00	./.	1/1:22:0,22:40:-101.80,-7.41,-0.00	1/1:13:0,13:40:-60.10,-4.70,-0.00	1/1:32:0,32:40:-148.12,-10.42,-0.00	1/1:30:0,30:40:-138.86,-9.82,-0.00	1/1:27:0,27:40:-124.96,-8.92,-0.00	1/1:27:0,27:40:-124.96,-8.92,-0.00	1/1:29:0,29:40:-134.22,-9.52,-0.00	0/1:35:17,18:40:-71.94,0.00,-67.42	./.	1/1:18:0,18:40:-83.27,-6.21,-0.00	1/1:12:0,12:40:-55.47,-4.40,-0.00	1/1:25:0,25:40:-115.69,-8.32,-0.00	1/1:11:0,11:40:-50.84,-4.10,-0.00	1/1:25:0,25:40:-115.69,-8.32,-0.00	1/1:13:0,13:40:-60.10,-4.70,-0.00
15733	53	.	G	A	.	PASS	NS=86;AF=0.436	GT:DP:AD:GQ:GL	0/0:7:7,0:40:-0.00,-3.43,-23.62	0/0:7:7,0:40:-0.00,-3.43,-23.62	0/0:12:12,0:40:-0.00,-4.94,-40.42	0/0:22:22,0:40:-0.00,-7.94,-74.00	0/0:15:15,0:40:-0.00,-5.84,-50.49	0/0:14:14,0:40:-0.00,-5.54,-47.13	0/0:11:11,0:40:-0.00,-4.64,-37.06	0/0:16:16,0:40:-0.00,-6.14,-53.85	0/0:11:11,0:40:-0.00,-4.64,-37.06	0/0:16:16,0:40:-0.00,-6.14,-53.85	0/0:14:14,0:40:-0.00,-5.54,-47.13	0/0:20:20,0:40:-0.00,-7.34,-67.29	0/0:28:28,0:40:-0.00,-9.75,-94.16	0/0:6:6,0:38:-0.00,-3.13,-20.26	0/0:7:7,0:40:-0.00,-3.43,-23.62	0/0:6:6,0:38:-0.00,-3.13,-20.26	0/0:14:14,0:40:-0.00,-5.54,-47.13	0/0:8:8,0:40:-0.00,-3.73,-26.98	0/0:7:7,0:40:-0.00,-3.43,-23.62	0/0:10:10,0:40:-0.00,-4.33,-33.70	0/0:19:19,0:40:-0.00,-7.04,-63.93	0/0:13:13,0:40:-0.00,-5.24,-43.77	0/0:12:12,0:40:-0.00,-4.94,-40.42	0/0:16:16,0:40:-0.00,-6.14,-53.85	0/0:21:21,0:40:-0.00,-7.64,-70.64	0/0:3:3,0:28:-0.00,-2.23,-10.19	0/0:9:9,0:40:-0.00,-4.03,-30.34	0/0:5:5,0:35:-0.00,-2.83,-16.90	0/0:10:10,0:40:-0.00,-4.33,-33.70	0/0:18:18,0:40:-0.00,-6.74,-60.57	0/0:20:20,0:40:-0.00,-7.34,-67.29	0/0:6:6,0:38:-0.00,-3.13,-20.26	0/0:21:21,0:40:-0.00,-7.64,-70.64	0/0:15:15,0:40:-0.00,-5.84,-50.49	0/0:20:20,0:40:-0.00,-7.34,-67.29	0/0:23:23,0:40:-0.00,-8.25,-77.36	0/0:9:9,0:40:-0.00,-4.03,-30.34	0/0:11:11,0:40:-0.00,-4.64,-37.06	0/0:12:12,0:40:-0.00,-4.94,-40.42	0/0:13:13,0:40:-0.00,-5.24,-43.77	0/0:17:17,0:40:-0.00,-6.44,-57.21
15776	28	.	A	C	.	PASS	NS=90;AF=0.422	GT:DP:AD:GQ:GL	1/1:34:0,34:40:-164.76,-10.79,-0.00	1/1:40:0,40:40:-193.86,-12.59,-0.00	1/1:40:0,40:40:-193.86,-12.59,-0.00	1/1:54:0,54:40:-261.77,-16.81,0.00	1/1:47:0,47:40:-227.81,-14.70,-0.00	1/1:47:0,47:40:-227.81,-14.70,-0.00	1/1:19:1,18:19:-82.32,-1.44,-0.02	1/1:45:0,45:40:-218.11,-14.10,-0.00	1/1:39:0,39:40:-189.01,-12.29,-0.00	1/1:40:0,40:40:-193.86,-12.59,-0.00	0/1:45:24,21:40:-87.61,0.00,-102.31	1/1:28:0,28:40:-135.66,-8.98,-0.00	0/1:34:15,19:40:-81.22,0.00,-61.97	1/1:29:1,28:40:-130.81,-4.43,-0.00	1/1:34:0,34:40:-164.76,-10.79,-0.00	1/1:30:1,29:40:-135.66,-4.73,-0.00	0/1:54:26,28:40:-118.85,0.00,-109.30	1/1:32:0,32:40:-155.06,-10.19,-0.00	1/1:47:0,47:40:-227.81,-14.70,-0.00	0/1:48:32,16:40:-62.45,0.00,-140.21	0/1:36:14,22:40:-95.17,0.00,-56.51	1/1:37:0,37:40:-179.31,-11.69,-0.00	1/1:53:0,53:40:-256.92,-16.51,-0.00	1/1:38:0,38:40:-184.16,-11.99,-0.00	1/1:33:0,33:40:-159.91,-10.49,-0.00	1/1:46:0,46:40:-222.96,-14.40,-0.00	1/1:46:0,46:40:-222.96,-14.40,-0.00	1/1:44:0,44:40:-213.26,-13.80,-0.00	1/1:46:0,46:40:-222.96,-14.40,-0.00	1/1:43:0,43:40:-208.41,-13.50,-0.00	0/1:54:32,22:40:-89.75,0.00,-138.40	0/1:27:6,21:40:-93.03,0.00,-20.42	1/1:24:0,24:40:-116.26,-7.78,-0.00	1/1:32:1,31:40:-145.36,-5.34,-0.00	0/1:57:21,36:40:-156.75,0.00,-84.14	1/1:31:1,30:40:-140.51,-5.03,-0.00	1/1:8:0,8:36:-38.65,-2.96,-0.00	1/1:37:0,37:40:-179.31,-11.69,-0.00	./.	1/1:46:0,46:40:-222.96,-14.40,-0.00	1/1:35:1,34:40:-159.91,-6.24,-0.00
15885	15	.	G	A	.	PASS	NS=84;AF=0.411	GT:DP:AD:GQ:GL	1/1:30:0,30:40:-137.09,-9.66,-0.00	1/1:35:0,35:40:-159.96,-11.16,-0.00	./.	1/1:17:0,17:40:-77.61,-5.74,-0.00	1/1:14:0,14:40:-63.89,-4.84,-0.00	1/1:3:0,3:20:-13.58,-1.54,-0.01	1/1:30:0,30:40:-137.09,-9.66,-0.00	1/1:6:0,6:30:-27.29,-2.43,-0.00	./.	./.	1/1:24:0,24:40:-109.64,-7.85,-0.00	1/1:19:0,19:40:-86.76,-6.34,-0.00	1/1:18:0,18:40:-82.19,-6.04,-0.00	1/1:22:0,22:40:-100.49,-7.25,-0.00	1/1:26:0,26:40:-118.79,-8.45,-0.00	1/1:23:0,23:40:-105.06,-7.55,-0.00	1/1:16:0,16:40:-73.04,-5.44,-0.00	1/1:25:0,25:40:-114.21,-8.15,-0.00	1/1:19:1,18:23:-77.62,-1.78,-0.01	1/1:27:0,27:40:-123.36,-8.75,-0.00	1/1:20:0,20:40:-91.34,-6.65,-0.00	0/1:37:19,18:40:-70.42,0.00,-75.16	0/1:32:17,15:40:-58.21,0.00,-67.52	0/1:23:9,14:40:-56.34,0.00,-33.63	1/1:26:1,25:40:-109.64,-3.88,-0.00	./.	1/1:30:0,30:40:-137.09,-9.66,-0.00	1/1:27:0,27:40:-123.36,-8.75,-0.00	0/1:22:8,14:40:-56.64,0.00,-29.35	1/1:20:1,19:26:-82.19,-2.07,-0.00	0/1:23:14,9:40:-33.46,0.00,-56.50	1/1:13:0,13:40:-59.31,-4.54,-0.00	0/1:23:15,8:40:-28.89,0.00,-61.08	1/1:15:0,15:40:-68.46,-5.14,-0.00	1/1:9:0,9:40:-41.01,-3.33,-0.00	0/1:6:4,2:40:-6.56,-0.00,-15.87	1/1:32:0,32:40:-146.24,-10.26,-0.00	1/1:43:0,43:40:-196.56,-13.57,-0.00	1/1:23:0,23:40:-105.06,-7.55,-0.00	1/1:15:0,15:40:-68.46,-5.14,-0.00	1/1:27:0,27:40:-123.36,-8.75,-0.00
15927	83	.	A	G	.	PASS	NS=80;AF=0.450	GT:DP:AD:GQ:GL	1/1:6:0,6:40:-19.54,-3.32,-0.00	1/1:12:0,12:40:-39.15,-5.13,-0.00	1/1:15:0,15:40:-48.96,-6.03,-0.00	1/1:8:0,8:40:-26.08,-3.92,-0.00	1/1:17:0,17:40:-55.50,-6.63,-0.00	1/1:13:0,13:40:-42.42,-5.43,-0.00	1/1:6:0,6:40:-19.54,-3.32,-0.00	1/1:12:0,12:40:-39.15,-5.13,-0.00	1/1:9:1,8:14:-22.85,-1.00,-0.05	1/1:12:0,12:40:-39.15,-5.13,-0.00	1/1:12:0,12:40:-39.15,-5.13,-0.00	1/1:16:0,16:40:-52.23,-6.33,-0.00	1/1:20:0,20:40:-65.31,-7.53,-0.00	./.	1/1:4:0,4:33:-13.00,-2.72,-0.00	./.	./.	./.	1/1:12:0,12:40:-39.15,-5.13,-0.00	1/1:11:0,11:40:-35.88,-4.83,-0.00	1/1:12:0,12:40:-39.15,-5.13,-0.00	1/1:6:0,6:40:-19.54,-3.32,-0.00	1/1:25:0,25:40:-81.66,-9.04,-0.00	1/1:16:0,16:40:-52.23,-6.33,-0.00	1/1:10:0,10:40:-32.62,-4.53,-0.00	./.	1/1:15:1,14:34:-42.42,-2.76,-0.00	1/1:11:0,11:40:-35.88,-4.83,-0.00	./.	1/1:18:0,18:40:-58.77,-6.93,-0.00	1/1:3:0,3:30:-9.73,-2.42,-0.00	1/1:6:0,6:40:-19.54,-3.32,-0.00	1/1:15:0,15:40:-48.96,-6.03,-0.00	./.	1/1:4:0,4:33:-13.00,-2.72,-0.00	1/1:13:0,13:40:-42.42,-5.43,-0.00	1/1:9:0,9:40:-29.35,-4.22,-0.00	1/1:9:0,9:40:-29.35,-4.22,-0.00	1/1:6:0,6:40:-19.54,-3.32,-0.00	1/1:7:0,7:40:-22.81,-3.62,-0.00	1/1:15:1,14:34:-42.42,-2.76,-0.00
16116	54	.	A	T	.	PASS	NS=89;AF=0.343	GT:DP:AD:GQ:GL	1/1:30:0,30:40:-99.53,-9.41,-0.00	0/0:17:17,0:40:-0.00,-5.81,-56.90	0/0:39:39,0:40:-0.00,-12.43,-130.12	0/0:34:34,0:40:-0.00,-10.93,-113.48	0/1:47:29,18:40:-45.07,0.00,-82.00	0/1:55:25,30:40:-82.60,0.00,-66.28	0/0:40:40,0:40:-0.00,-12.73,-133.45	1/1:46:0,46:40:-152.78,-14.22,-0.00	0/0:33:33,0:40:-0.00,-10.63,-110.15	1/1:37:0,37:40:-122.83,-11.51,-0.00	0/1:33:17,16:40:-42.63,0.00,-46.27	./.	1/1:36:0,36:40:-119.50,-11.21,-0.00	1/1:34:0,34:40:-112.84,-10.61,-0.00	0/1:31:10,21:40:-59.87,0.00,-23.57	0/0:30:30,0:40:-0.00,-9.72,-100.16	1/1:37:0,37:40:-122.83,-11.51,-0.00	1/1:34:0,34:40:-112.84,-10.61,-0.00	1/1:35:0,35:40:-116.17,-10.91,-0.00	0/0:33:33,0:40:-0.00,-10.63,-110.15	1/1:46:3,43:40:-132.81,-4.24,-0.00	1/1:55:0,55:40:-182.74,-16.93,-0.00	1/1:42:0,42:40:-139.47,-13.02,-0.00	1/1:43:1,42:40:-136.14,-9.99,-0.00	1/1:40:1,39:40:-126.16,-9.09,-0.00	1/1:5:0,5:24:-16.33,-1.89,-0.01	1/1:57:0,57:40:-189.39,-17.53,0.00	1/1:37:0,37:40:-122.83,-11.51,-0.00	1/1:39:0,39:40:-129.49,-12.12,-0.00	1/1:39:0,39:40:-129.49,-12.12,-0.00	1/1:55:0,55:40:-182.74,-16.93,-0.00	1/1:54:0,54:40:-179.41,-16.63,0.00	1/1:37:0,37:40:-122.83,-11.51,-0.00	1/1:45:0,45:40:-149.46,-13.92,-0.00	0/1:26:10,16:40:-44.73,0.00,-25.08	1/1:48:1,47:40:-152.78,-11.50,-0.00	0/1:50:26,24:40:-64.14,0.00,-71.11	0/1:38:18,20:40:-54.43,0.00,-48.09	0/1:42:28,14:40:-33.26,0.00,-80.17	1/1:41:0,41:40:-136.14,-12.72,-0.00	0/1:25:7,17:40:-48.66,0.00,-15.69
16260	14	.	T	C	.	PASS	NS=90;AF=0.478	GT:DP:AD:GQ:GL	1/1:21:0,21:40:-76.93,-7.52,-0.00	1/1:28:0,28:40:-102.58,-9.62,-0.00	1/1:29:0,29:40:-106.25,-9.93,-0.00	1/1:38:0,38:40:-139.23,-12.63,-0.00	1/1:36:0,36:40:-131.90,-12.03,-0.00	1/1:15:0,15:40:-54.94,-5.71,-0.00	1/1:24:0,24:40:-87.92,-8.42,-0.00	1/1:30:0,30:40:-109.91,-10.23,-0.00	1/1:24:0,24:40:-87.92,-8.42,-0.00	1/1:31:0,31:40:-113.58,-10.53,-0.00	1/1:35:1,34:40:-120.91,-8.07,-0.00	1/1:20:1,19:40:-65.93,-3.55,-0.00	1/1:25:0,25:40:-91.59,-8.72,-0.00	1/1:38:0,38:40:-139.23,-12.63,-0.00	1/1:38:0,38:40:-139.23,-12.63,-0.00	1/1:31:0,31:40:-113.58,-10.53,-0.00	1/1:34:0,34:40:-124.57,-11.43,-0.00	1/1:31:0,31:40:-113.58,-10.53,-0.00	1/1:22:0,22:40:-80.59,-7.82,-0.00	1/1:20:0,20:40:-73.26,-7.22,-0.00	1/1:31:0,31:40:-113.58,-10.53,-0.00	1/1:31:0,31:40:-113.58,-10.53,-0.00	1/1:28:0,28:40:-102.58,-9.62,-0.00	1/1:38:0,38:40:-139.23,-12.63,-0.00	1/1:33:0,33:40:-120.91,-11.13,-0.00	1/1:15:0,15:40:-54.94,-5.71,-0.00	1/1:27:0,27:40:-98.92,-9.32,-0.00	1/1:25:0,25:40:-91.59,-8.72,-0.00	1/1:21:0,21:40:-76.93,-7.52,-0.00	1/1:28:0,28:40:-102.58,-9.62,-0.00	1/1:48:0,48:40:-175.88,-15.64,-0.00	1/1:37:0,37:40:-135.56,-12.33,-0.00	1/1:25:0,25:40:-91.59,-8.72,-0.00	1/1:32:1,31:40:-109.91,-7.16,-0.00	1/1:19:0,19:40:-69.60,-6.92,-0.00	1/1:40:0,40:40:-146.56,-13.24,-0.00	1/1:35:0,35:40:-128.23,-11.73,-0.00	1/1:28:0,28:40:-102.58,-9.62,-0.00	1/1:46:0,46:40:-168.55,-15.04,-0.00	1/1:32:0,32:40:-117.24,-10.83,-0.00	0/1:29:10,19:40:-59.67,0.00,-26.72
16401	19	.	A	C	.	PASS	NS=86;AF=0.477	GT:DP:AD:GQ:GL	0/0:14:14,0:40:-0.00,-4.87,-61.73	0/0:15:15,0:40:-0.00,-5.17,-66.14	0/0:23:23,0:40:-0.00,-7.58,-101.40	0/0:11:11,0:40:-0.00,-3.97,-48.51	0/0:14:14,0:40:-0.00,-4.87,-61.73	0/0:29:29,0:40:-0.00,-9.38,-127.84	0/0:15:15,0:40:-0.00,-5.17,-66.14	0/0:16:16,0:40:-0.00,-5.47,-70.55	0/0:17:17,0:40:-0.00,-5.77,-74.95	0/0:15:15,0:40:-0.00,-5.17,-66.14	0/0:10:10,0:40:-0.00,-3.66,-44.10	0/0:18:18,0:40:-0.00,-6.07,-79.36	0/0:11:11,0:40:-0.00,-3.97,-48.51	0/0:15:15,0:40:-0.00,-5.17,-66.14	0/0:19:19,0:40:-0.00,-6.37,-83.77	0/0:20:20,0:40:-0.00,-6.67,-88.18	0/0:10:10,0:40:-0.00,-3.66,-44.10	0/0:9:9,0:40:-0.00,-3.36,-39.69	0/0:11:11,0:40:-0.00,-3.97,-48.51	0/0:12:12,0:40:-0.00,-4.27,-52.92	0/0:28:28,0:40:-0.00,-9.08,-123.44	0/0:8:8,0:37:-0.00,-3.06,-35.29	0/0:22:22,0:40:-0.00,-7.28,-96.99	0/0:13:13,0:40:-0.00,-4.57,-57.32	0/0:9:9,0:40:-0.00,-3.36,-39.69	./.	0/0:12:12,0:40:-0.00,-4.27,-52.92	0/0:10:10,0:40:-0.00,-3.66,-44.10	0/0:27:27,0:40:-0.00,-8.78,-119.03	0/0:12:12,0:40:-0.00,-4.27,-52.92	0/0:19:19,0:40:-0.00,-6.37,-83.77	0/0:30:30,0:40:-0.00,-9.69,-132.25	0/0:18:18,0:40:-0.00,-6.07,-79.36	0/0:25:25,0:40:-0.00,-8.18,-110.21	0/0:18:18,0:40:-0.00,-6.07,-79.36	0/0:6:6,0:31:-0.00,-2.46,-26.47	0/0:13:13,0:40:-0.00,-4.57,-57.32	0/0:17:17,0:40:-0.00,-5.77,-74.95	0/0:19:19,0:40:-0.00,-6.37,-83.77	0/0:20:20,0:40:-0.00,-6.67,-88.18	0/0:11:11,0:40:-0.00,-3.97,-48.51
16824	58	.	C	T	.	PASS	NS=78;AF=0.321	GT:DP:AD:GQ:GL	0/0:11:11,0:40:-0.00,-3.29,-47.22	./.	1/1:7:0,7:21:-29.21,-1.57,-0.01	0/1:10:3,7:40:-26.73,-0.00,-10.27	0/1:5:2,3:40:-11.25,-0.00,-7.53	0/1:13:2,11:40:-42.81,-0.00,-5.12	0/0:9:9,0:33:-0.00,-2.69,-38.73	0/1:11:1,10:20:-39.18,-0.01,-1.49	0/1:8:6,2:40:-6.11,-0.00,-23.61	./.	0/1:13:9,4:40:-13.09,-0.00,-34.84	0/1:13:6,7:40:-25.83,0.00,-22.10	./.	0/0:10:10,0:36:-0.00,-2.99,-42.98	0/1:9:3,6:40:-22.79,-0.00,-10.57	0/1:10:5,5:40:-18.24,0.00,-18.76	0/0:6:6,0:23:-0.01,-1.79,-26.00	0/0:6:6,0:23:-0.01,-1.79,-26.00	0/0:11:11,0:40:-0.00,-3.29,-47.22	0/1:11:6,5:40:-17.94,0.00,-22.71	./.	0/1:15:7,8:40:-29.47,0.00,-25.75	0/0:15:15,0:40:-0.00,-4.49,-64.20	0/0:10:10,0:36:-0.00,-2.99,-42.98	./.	0/0:3:3,0:13:-0.05,-0.93,-13.31	0/1:6:3,3:40:-10.95,-0.00,-11.48	./.	./.	0/0:13:13,0:40:-0.00,-3.89,-55.71	0/1:17:8,9:40:-33.12,0.00,-29.39	0/1:17:11,6:40:-20.38,0.00,-42.13	0/1:10:6,4:40:-13.99,-0.00,-23.01	0/0:3:3,0:13:-0.05,-0.93,-13.31	0/0:12:12,0:40:-0.00,-3.59,-51.47	0/0:17:17,0:40:-0.00,-5.09,-72.70	0/1:9:3,6:40:-22.79,-0.00,-10.57	0/0:8:8,0:30:-0.00,-2.39,-34.49	0/0:13:13,0:40:-0.00,-3.89,-55.71	1/1:7:0,7:21:-29.21,-1.57,-0.01	0/1:11:5,6:40:-22.18,0.00,-18.46
16983	55	.	C	A	.	PASS	NS=90;AF=0.406	GT:DP:AD:GQ:GL	1/1:17:0,17:40:-79.07,-5.45,-0.00	1/1:16:0,16:40:-74.40,-5.15,-0.00	1/1:22:0,22:40:-102.38,-6.95,-0.00	1/1:19:0,19:40:-88.39,-6.05,-0.00	1/1:31:0,31:40:-144.34,-9.66,-0.00	1/1:34:0,34:40:-158.33,-10.57,-0.00	1/1:17:0,17:40:-79.07,-5.45,-0.00	1/1:17:0,17:40:-79.07,-5.45,-0.00	1/1:20:0,20:40:-93.05,-6.35,-0.00	1/1:18:0,18:40:-83.73,-5.75,-0.00	0/1:33:15,18:40:-73.46,0.00,-59.67	0/1:28:3,25:40:-107.61,-0.00,-5.23	0/1:20:10,10:40:-40.08,0.00,-40.27	1/1:15:0,15:40:-69.74,-4.85,-0.00	1/1:29:0,29:40:-135.01,-9.06,-0.00	1/1:32:0,32:40:-149.00,-9.96,-0.00	1/1:25:0,25:40:-116.36,-7.86,-0.00	0/1:28:15,13:40:-51.66,0.00,-61.18	0/1:22:15,7:40:-25.49,0.00,-62.98	0/1:33:21,12:40:-45.49,0.00,-87.65	0/1:26:13,13:40:-52.26,0.00,-52.45	1/1:40:0,40:40:-186.30,-12.37,-0.00	1/1:33:0,33:40:-153.66,-10.26,-0.00	1/1:26:0,26:40:-121.03,-8.16,-0.00	1/1:24:0,24:40:-111.70,-7.56,-0.00	1/1:6:0,6:27:-27.78,-2.14,-0.00	1/1:32:0,32:40:-149.00,-9.96,-0.00	0/1:20:5,15:40:-63.39,0.00,-16.96	0/1:40:26,14:40:-52.71,0.00,-108.85	1/1:22:0,22:40:-102.38,-6.95,-0.00	1/1:39:0,39:40:-181.64,-12.07,-0.00	1/1:29:0,29:40:-135.01,-9.06,-0.00	1/1:34:0,34:40:-158.33,-10.57,-0.00	0/1:20:2,18:36:-77.38,-0.00,-2.97	1/1:19:0,19:40:-88.39,-6.05,-0.00	0/1:36:18,18:40:-72.56,0.00,-72.75	1/1:17:0,17:40:-79.07,-5.45,-0.00	0/1:20:3,17:40:-72.71,-0.00,-7.64	1/1:23:0,23:40:-107.04,-7.25,-0.00	1/1:24:0,24:40:-111.70,-7.56,-0.00	1/1:26:0,26:40:-121.03,-8.16,-0.00
17186	37	.	G	A	.	PASS	NS=86;AF=0.488	GT:DP:AD:GQ:GL	0/0:23:23,0:40:-0.00,-7.80,-34.43	0/0:33:33,0:40:-0.00,-10.68,-49.39	0/0:29:29,0:40:-0.00,-9.53,-43.41	0/0:32:30,2:40:-0.00,-7.40,-41.91	0/0:23:23,0:40:-0.00,-7.80,-34.43	0/0:21:21,0:40:-0.00,-7.23,-31.44	0/0:28:28,0:40:-0.00,-9.24,-41.91	0/0:32:32,0:40:-0.00,-10.39,-47.90	0/0:18:18,0:40:-0.00,-6.37,-26.96	0/0:20:19,1:40:-0.00,-5.44,-26.96	0/0:27:27,0:40:-0.00,-8.95,-40.42	0/0:28:28,0:40:-0.00,-9.24,-41.91	0/0:20:20,0:40:-0.00,-6.94,-29.95	0/0:28:28,0:40:-0.00,-9.24,-41.91	0/0:19:19,0:40:-0.00,-6.65,-28.45	0/0:25:25,0:40:-0.00,-8.38,-37.43	0/0:23:23,0:40:-0.00,-7.80,-34.43	0/0:22:22,0:40:-0.00,-7.51,-32.94	0/0:36:36,0:40:-0.00,-11.54,-53.88	0/0:22:22,0:40:-0.00,-7.51,-32.94	0/0:30:30,0:40:-0.00,-9.81,-44.91	0/0:37:37,0:40:-0.00,-11.83,-55.38	0/0:23:23,0:40:-0.00,-7.80,-34.43	0/0:37:37,0:40:-0.00,-11.83,-55.38	0/0:28:28,0:40:-0.00,-9.24,-41.91	0/0:18:18,0:40:-0.00,-6.37,-26.96	0/0:22:22,0:40:-0.00,-7.51,-32.94	0/0:34:34,0:40:-0.00,-10.96,-50.89	0/0:31:31,0:40:-0.00,-10.10,-46.40	0/0:34:34,0:40:-0.00,-10.96,-50.89	0/0:25:25,0:40:-0.00,-8.38,-37.43	0/0:32:31,0:40:-0.00,-10.10,-46.40	0/0:25:25,0:40:-0.00,-8.38,-37.43	0/0:19:19,0:40:-0.00,-6.65,-28.45	0/0:26:26,0:40:-0.00,-8.66,-38.92	0/0:44:44,0:40:-0.00,-13.84,-65.85	0/0:41:41,0:40:-0.00,-12.98,-61.36	0/0:30:30,0:40:-0.00,-9.81,-44.91	0/0:42:42,0:40:-0.00,-13.26,-62.86	0/0:18:18,0:40:-0.00,-6.37,-26.96	0/0:20:20,0:40:-0.00,-6.94,-29.95
17325	9	.	T	G	.	PASS	NS=88;AF=0.443	GT:DP:AD:GQ:GL	1/1:19:0,19:40:-26.34,-6.97,-0.00	1/1:26:0,26:40:-36.09,-8.95,-0.00	1/1:52:0,52:40:-72.27,-16.33,0.00	1/1:41:0,41:40:-56.96,-13.21,-0.00	1/1:32:0,32:40:-44.44,-10.66,-0.00	1/1:47:1,46:40:-62.53,-13.52,-0.00	1/1:15:1,14:40:-17.99,-4.44,-0.00	1/1:18:0,18:40:-24.95,-6.68,-0.00	1/1:20:0,20:40:-27.73,-7.25,-0.00	1/1:35:0,35:40:-48.61,-11.51,-0.00	1/1:41:0,41:40:-56.96,-13.21,-0.00	1/1:33:0,33:40:-45.83,-10.94,-0.00	1/1:37:0,37:40:-51.40,-12.08,-0.00	1/1:10:0,10:40:-13.82,-4.41,-0.00	1/1:23:0,23:40:-31.91,-8.10,-0.00	1/1:14:0,14:40:-19.38,-5.55,-0.00	./.	1/1:13:0,12:40:-16.60,-4.98,-0.00	1/1:16:0,16:40:-22.17,-6.12,-0.00	1/1:37:0,37:40:-51.40,-12.08,-0.00	1/1:33:0,16:40:-22.17,-6.12,-0.00	1/1:16:0,16:40:-22.17,-6.12,-0.00	1/1:35:0,35:40:-48.61,-11.51,-0.00	1/1:37:0,37:40:-51.40,-12.08,-0.00	1/1:31:0,19:40:-26.34,-6.97,-0.00	1/1:43:0,23:40:-31.91,-8.10,-0.00	1/1:33:0,33:40:-45.83,-10.94,-0.00	1/1:52:0,23:40:-31.91,-8.10,-0.00	./.	1/1:43:0,19:40:-26.34,-6.97,-0.00	./.	1/1:29:0,29:40:-40.26,-9.81,-0.00	1/1:19:0,19:40:-26.34,-6.97,-0.00	1/1:38:0,38:40:-52.79,-12.36,-0.00	1/1:40:0,40:40:-55.57,-12.93,-0.00	1/1:26:0,10:40:-13.82,-4.41,-0.00	1/1:32:0,32:40:-44.44,-10.66,-0.00	0/0:27:27,0:40:-0.00,-9.34,-37.68	1/1:42:0,42:40:-58.36,-13.49,-0.00	1/1:17:0,17:40:-23.56,-6.40,-0.00	1/1:35:0,35:40:-48.61,-11.51,-0.00
17445	62	.	C	T	.	PASS	NS=84;AF=0.345	GT:DP:AD:GQ:GL	0/0:25:25,0:40:-0.00,-8.10,-117.63	0/0:40:40,0:40:-0.00,-12.61,-188.01	0/0:27:27,0:40:-0.00,-8.70,-127.01	0/0:36:36,0:40:-0.00,-11.41,-169.24	0/0:34:34,0:40:-0.00,-10.81,-159.86	0/0:42:42,0:40:-0.00,-13.22,-197.40	0/0:33:33,0:40:-0.00,-10.51,-155.17	0/0:41:41,0:40:-0.00,-12.91,-192.71	0/0:32:32,0:40:-0.00,-10.21,-150.47	0/0:23:23,0:40:-0.00,-7.50,-108.24	0/0:17:17,0:40:-0.00,-5.69,-80.09	0/0:36:36,0:40:-0.00,-11.41,-169.24	0/0:22:21,1:31:-0.00,-2.50,-94.17	0/0:35:35,0:40:-0.00,-11.11,-164.55	0/0:25:25,0:40:-0.00,-8.10,-117.63	0/0:34:34,0:40:-0.00,-10.81,-159.86	0/0:41:41,0:40:-0.00,-12.91,-192.71	0/0:34:33,1:40:-0.00,-6.12,-150.47	0/0:24:24,0:40:-0.00,-7.80,-112.93	0/0:32:32,0:40:-0.00,-10.21,-150.47	0/0:41:41,0:40:-0.00,-12.91,-192.71	0/0:33:33,0:40:-0.00,-10.51,-155.17	0/0:38:38,0:40:-0.00,-12.01,-178.63	0/0:42:42,0:40:-0.00,-13.22,-197.40	0/0:30:30,0:40:-0.00,-9.60,-141.09	0/0:10:10,0:40:-0.00,-3.58,-47.24	0/0:23:23,0:40:-0.00,-7.50,-108.24	0/0:27:27,0:40:-0.00,-8.70,-127.01	0/0:32:31,1:40:-0.00,-5.51,-141.09	0/0:41:41,0:40:-0.00,-12.91,-192.71	0/0:43:43,0:40:-0.00,-13.52,-202.09	0/0:39:39,0:40:-0.00,-12.31,-183.32	0/0:37:37,0:40:-0.00,-11.71,-173.94	0/0:38:38,0:40:-0.00,-12.01,-178.63	0/0:24:24,0:40:-0.00,-7.80,-112.93	0/0:17:17,0:40:-0.00,-5.69,-80.09	0/0:51:51,0:40:0.00,-15.93,-239.63	0/0:40:40,0:40:-0.00,-12.61,-188.01	0/0:28:28,0:40:-0.00,-9.00,-131.70	0/0:33:33,0:40:-0.00,-10.51,-155.17	0/0:12:12,0:40:-0.00,-4.19,-56.62
17467	29	.	T	C	.	PASS	NS=87;AF=0.425	GT:DP:AD:GQ:GL	1/1:22:0,22:40:-102.18,-7.08,-0.00	0/1:8:4,4:40:-15.59,0.00,-15.74	1/1:42:0,42:40:-195.21,-13.10,-0.00	0/1:26:8,18:40:-75.29,0.00,-28.93	0/1:39:24,15:40:-57.43,0.00,-99.44	0/1:15:9,6:40:-22.79,0.00,-36.89	1/1:31:0,31:40:-144.04,-9.79,-0.00	1/1:16:0,16:40:-74.27,-5.27,-0.00	0/1:40:14,26:40:-108.29,0.00,-52.62	1/1:22:0,22:40:-102.18,-7.08,-0.00	1/1:33:0,33:40:-153.35,-10.39,-0.00	1/1:21:0,21:40:-97.53,-6.78,-0.00	1/1:52:0,52:40:-241.73,-16.11,-0.00	1/1:26:0,26:40:-120.79,-8.28,-0.00	1/1:37:0,37:40:-171.95,-11.59,-0.00	1/1:25:0,25:40:-116.14,-7.98,-0.00	1/1:32:0,32:40:-148.70,-10.09,-0.00	1/1:16:0,16:40:-74.27,-5.27,-0.00	1/1:23:0,23:40:-106.83,-7.38,-0.00	1/1:21:0,21:40:-97.53,-6.78,-0.00	1/1:24:0,24:40:-111.48,-7.68,-0.00	0/1:32:9,23:40:-96.75,0.00,-31.78	1/1:23:0,23:40:-106.83,-7.38,-0.00	1/1:49:0,49:40:-227.77,-15.21,-0.00	0/1:29:18,11:40:-41.83,0.00,-74.54	./.	1/1:28:0,28:40:-130.09,-8.88,-0.00	1/1:21:0,21:40:-97.53,-6.78,-0.00	1/1:29:0,29:40:-134.74,-9.18,-0.00	0/1:25:11,14:40:-56.99,0.00,-43.19	1/1:36:0,36:40:-167.30,-11.29,-0.00	1/1:48:0,48:40:-223.12,-14.90,-0.00	1/1:53:0,53:40:-246.38,-16.41,0.00	1/1:24:0,24:40:-111.48,-7.68,-0.00	1/1:29:0,29:40:-134.74,-9.18,-0.00	1/1:12:0,12:40:-55.67,-4.07,-0.00	./.	1/1:24:0,24:40:-111.48,-7.68,-0.00	1/1:30:0,30:40:-139.39,-9.49,-0.00	0/1:10:1,9:17:-38.27,-0.03,-1.21	1/1:22:0,22:40:-102.18,-7.08,-0.00
17566	3	.	A	G	.	PASS	NS=83;AF=0.464	GT:DP:AD:GQ:GL	0/0:14:14,0:40:-0.00,-5.25,-62.07	0/0:9:9,0:40:-0.00,-3.74,-39.92	0/0:13:13,0:40:-0.00,-4.94,-57.64	0/0:21:21,0:40:-0.00,-7.35,-93.09	0/0:21:21,0:40:-0.00,-7.35,-93.09	0/0:14:14,0:40:-0.00,-5.25,-62.07	0/0:16:16,0:40:-0.00,-5.85,-70.94	0/0:25:25,0:40:-0.00,-8.56,-110.81	0/0:20:20,0:40:-0.00,-7.05,-88.66	0/0:14:14,0:40:-0.00,-5.25,-62.07	0/0:16:16,0:40:-0.00,-5.85,-70.94	0/0:8:8,0:40:-0.00,-3.44,-35.49	0/0:16:16,0:40:-0.00,-5.85,-70.94	0/0:10:10,0:40:-0.00,-4.04,-44.35	0/0:12:12,0:40:-0.00,-4.64,-53.21	0/0:14:14,0:40:-0.00,-5.25,-62.07	0/0:16:16,0:40:-0.00,-5.85,-70.94	0/0:18:17,1:26:-0.00,-2.02,-70.94	0/0:10:10,0:40:-0.00,-4.04,-44.35	0/0:18:18,0:40:-0.00,-6.45,-79.80	0/0:14:14,0:40:-0.00,-5.25,-62.07	0/0:16:16,0:40:-0.00,-5.85,-70.94	0/0:19:19,0:40:-0.00,-6.75,-84.23	0/0:16:16,0:40:-0.00,-5.85,-70.94	0/0:16:16,0:40:-0.00,-5.85,-70.94	./.	0/0:16:16,0:40:-0.00,-5.85,-70.94	0/0:15:15,0:40:-0.00,-5.55,-66.51	0/0:28:28,0:40:-0.00,-9.46,-124.10	0/0:22:22,0:40:-0.00,-7.65,-97.52	0/0:19:19,0:40:-0.00,-6.75,-84.23	0/0:25:25,0:40:-0.00,-8.56,-110.81	0/0:17:17,0:40:-0.00,-6.15,-75.37	0/0:22:22,0:40:-0.00,-7.65,-97.52	0/0:13:13,0:40:-0.00,-4.94,-57.64	0/0:22:22,0:40:-0.00,-7.65,-97.52	0/0:8:8,0:40:-0.00,-3.44,-35.49	0/0:17:17,0:40:-0.00,-6.15,-75.37	0/0:21:21,0:40:-0.00,-7.35,-93.09	0/0:19:19,0:40:-0.00,-6.75,-84.23	0/0:24:24,0:40:-0.00,-8.26,-106.38
17802	33	.	C	A	.	PASS	NS=91;AF=0.456	GT:DP:AD:GQ:GL	1/1:42:0,42:40:-170.01,-13.92,-0.00	1/1:88:0,88:40:-356.29,-27.77,0.00	1/1:64:0,64:40:-259.10,-20.55,0.00	1/1:73:0,73:40:-295.55,-23.25,0.00	1/1:71:0,71:40:-287.45,-22.65,0.00	1/1:75:0,75:40:-303.65,-23.86,0.00	1/1:58:0,58:40:-234.80,-18.74,0.00	1/1:71:0,71:40:-287.45,-22.65,0.00	1/1:62:3,59:40:-226.70,-7.80,-0.00	1/1:54:0,54:40:-218.60,-17.54,0.00	1/1:65:0,65:40:-263.15,-20.85,0.00	1/1:58:0,58:40:-234.80,-18.74,0.00	1/1:59:0,59:40:-238.85,-19.04,0.00	1/1:59:0,59:40:-238.85,-19.04,0.00	0/1:66:32,34:40:-116.46,0.00,-108.44	1/1:56:0,56:40:-226.70,-18.14,-0.00	1/1:73:0,73:40:-295.55,-23.25,0.00	1/1:73:0,73:40:-295.55,-23.25,0.00	1/1:72:0,72:40:-291.50,-22.95,0.00	0/0:70:70,0:40:0.00,-22.43,-283.55	1/1:70:0,70:40:-283.40,-22.35,-0.00	1/1:84:1,83:40:-331.99,-22.52,0.00	1/1:73:0,73:40:-295.55,-23.25,0.00	1/1:67:0,67:40:-271.25,-21.45,0.00	1/1:59:0,59:40:-238.85,-19.04,0.00	1/1:120:0,120:40:-485.88,-37.40,-0.00	1/1:80:1,79:40:-315.79,-21.31,0.00	1/1:93:0,93:40:-376.54,-29.27,0.00	1/1:74:0,74:40:-299.60,-23.56,-0.00	1/1:75:2,73:40:-287.45,-15.76,0.00	1/1:90:0,90:40:-364.39,-28.37,-0.00	1/1:54:0,54:40:-218.60,-17.54,0.00	1/1:63:0,63:40:-255.05,-20.24,0.00	1/1:51:0,51:40:-206.46,-16.63,0.00	1/1:81:0,81:40:-327.94,-25.66,0.00	1/1:68:0,68:40:-275.30,-21.75,0.00	1/1:87:1,86:40:-344.14,-23.42,0.00	1/1:102:0,102:40:-412.99,-31.98,0.00	1/1:41:0,41:40:-165.96,-13.62,-0.00	1/1:68:0,68:40:-275.30,-21.75,0.00	1/1:76:0,76:40:-307.70,-24.16,0.00
17859	23	.	A	G	.	PASS	NS=81;AF=0.451	GT:DP:AD:GQ:GL	0/1:21:13,8:40:-33.35,0.00,-58.12	0/1:47:29,18:40:-74.19,0.00,-128.15	0/1:76:31,45:40:-196.84,0.00,-129.15	0/1:106:54,52:40:-221.87,0.00,-232.04	0/1:43:21,22:40:-94.85,0.00,-90.42	0/1:24:15,9:40:-37.31,0.00,-66.95	0/1:12:8,4:40:-16.60,0.00,-36.50	0/1:21:9,12:40:-52.82,0.00,-38.65	0/1:15:6,9:40:-40.02,0.00,-25.86	0/1:44:29,15:40:-60.49,0.00,-129.05	0/1:61:25,36:40:-157.56,0.00,-104.47	0/1:54:27,27:40:-115.87,0.00,-116.31	0/1:37:20,17:40:-72.33,0.00,-87.36	0/1:23:11,12:40:-52.21,0.00,-47.78	0/1:19:11,8:40:-33.95,0.00,-48.99	0/0:31:31,0:40:-0.00,-8.59,-151.29	0/1:23:14,9:40:-37.61,0.00,-62.38	0/1:24:10,14:40:-61.64,0.00,-42.62	0/1:29:19,10:40:-40.67,0.00,-84.91	0/1:60:38,22:40:-89.74,0.00,-168.03	0/1:46:17,29:40:-128.01,0.00,-70.06	0/1:23:8,15:40:-66.81,0.00,-33.18	./.	./.	0/1:41:18,23:40:-100.32,0.00,-76.43	0/1:47:14,33:40:-147.18,0.00,-55.16	0/1:55:29,26:40:-110.71,0.00,-125.74	0/1:62:28,34:40:-147.53,0.00,-118.77	0/1:23:11,12:40:-52.21,0.00,-47.78	0/1:47:33,14:40:-54.72,0.00,-147.61	0/1:31:20,11:40:-44.94,0.00,-89.17	0/0:29:28,1:38:-0.00,-3.12,-131.82	0/1:17:11,6:40:-24.82,0.00,-49.59	0/1:39:26,13:40:-52.26,0.00,-115.96	0/1:51:32,19:40:-77.85,0.00,-141.54	0/0:58:58,0:40:0.00,-16.72,-282.67	0/0:18:18,0:40:-0.00,-4.68,-88.03	0/1:34:18,16:40:-68.37,0.00,-78.53	0/0:27:27,0:40:-0.00,-7.38,-131.82	0/1:45:24,21:40:-89.39,0.00,-104.42	0/1:45:16,29:40:-128.32,0.00,-65.49
17941	56	.	T	G	.	PASS	NS=87;AF=0.443	GT:DP:AD:GQ:GL	1/1:32:0,32:40:-114.76,-10.14,-0.00	1/1:48:0,48:40:-172.20,-14.95,-0.00	1/1:49:0,49:40:-175.79,-15.25,-0.00	1/1:69:0,69:40:-247.59,-21.27,0.00	1/1:57:0,57:40:-204.51,-17.66,-0.00	1/1:60:0,60:40:-215.28,-18.56,-0.00	1/1:51:0,51:40:-182.97,-15.85,-0.00	1/1:49:0,49:40:-175.79,-15.25,-0.00	1/1:43:0,43:40:-154.25,-13.45,-0.00	1/1:39:1,38:40:-132.71,-8.65,-0.00	1/1:51:0,51:40:-182.97,-15.85,-0.00	0/1:36:16,20:40:-60.34,0.00,-46.10	1/1:19:1,18:33:-60.92,-2.64,-0.00	1/1:41:0,41:40:-147.07,-12.84,-0.00	1/1:56:0,56:40:-200.92,-17.36,0.00	1/1:57:0,57:40:-204.51,-17.66,-0.00	1/1:37:0,37:40:-132.71,-11.64,-0.00	1/1:49:2,47:40:-161.43,-8.07,-0.00	1/1:53:0,53:40:-190.15,-16.46,0.00	1/1:61:0,61:40:-218.87,-18.86,0.00	1/1:41:0,41:40:-147.07,-12.84,-0.00	0/1:46:27,19:40:-53.74,0.00,-82.58	0/1:65:32,33:40:-98.29,0.00,-94.81	0/1:56:36,20:40:-54.33,0.00,-111.88	0/1:37:11,26:40:-81.58,0.00,-27.85	0/1:54:22,32:40:-98.01,0.00,-62.22	1/1:53:0,53:40:-190.15,-16.46,0.00	1/1:47:0,47:40:-168.61,-14.65,-0.00	1/1:36:0,36:40:-129.12,-11.34,-0.00	1/1:45:0,45:40:-161.43,-14.05,-0.00	1/1:64:0,64:40:-229.64,-19.77,-0.00	1/1:53:0,53:40:-190.15,-16.46,0.00	1/1:46:0,46:40:-165.02,-14.35,-0.00	0/1:30:19,11:40:-29.84,0.00,-58.67	1/1:28:0,28:40:-100.40,-8.93,-0.00	1/1:34:0,34:40:-121.94,-10.74,-0.00	1/1:117:0,117:40:-419.90,-35.71,0.00	1/1:46:0,46:40:-165.02,-14.35,-0.00	1/1:32:0,32:40:-114.76,-10.14,-0.00	0/1:51:23,28:40:-84.55,0.00,-66.71	0/1:43:22,21:40:-61.83,0.00,-65.53
18071	17	.	A	C	.	PASS	NS=88;AF=0.460	GT:DP:AD:GQ:GL	0/0:15:15,0:40:-0.00,-4.98,-66.45	0/0:4:4,0:22:-0.01,-1.68,-17.79	0/0:8:8,0:35:-0.00,-2.87,-35.48	0/0:11:11,0:40:-0.00,-3.77,-48.75	0/0:14:14,0:40:-0.00,-4.68,-62.03	0/0:26:26,0:40:-0.00,-8.29,-115.13	0/0:13:13,0:40:-0.00,-4.38,-57.60	0/1:14:9,5:40:-17.45,0.00,-35.23	0/0:11:11,0:40:-0.00,-3.77,-48.75	0/0:16:15,1:13:-0.06,-0.91,-62.08	0/0:15:15,0:40:-0.00,-4.98,-66.45	0/0:13:13,0:40:-0.00,-4.38,-57.60	0/1:21:8,13:40:-50.74,0.00,-28.69	0/0:5:5,0:25:-0.00,-1.97,-22.21	0/0:13:13,0:40:-0.00,-4.38,-57.60	0/0:21:21,0:40:-0.00,-6.78,-93.00	0/0:13:13,0:40:-0.00,-4.38,-57.60	0/0:9:9,0:38:-0.00,-3.17,-39.90	0/0:17:16,1:16:-0.03,-1.18,-66.48	0/0:16:16,0:40:-0.00,-5.28,-70.88	0/0:6:6,0:29:-0.00,-2.27,-26.63	0/0:6:6,0:29:-0.00,-2.27,-26.63	0/0:12:12,0:40:-0.00,-4.07,-53.18	0/0:21:20,1:30:-0.00,-2.36,-84.16	0/0:5:5,0:25:-0.00,-1.97,-22.21	./.	0/0:17:17,0:40:-0.00,-5.58,-75.30	0/0:10:10,0:40:-0.00,-3.47,-44.33	0/0:17:17,0:40:-0.00,-5.58,-75.30	0/0:13:13,0:40:-0.00,-4.38,-57.60	0/0:18:18,0:40:-0.00,-5.88,-79.73	0/0:14:14,0:40:-0.00,-4.68,-62.03	0/0:17:17,0:40:-0.00,-5.58,-75.30	0/0:18:18,0:40:-0.00,-5.88,-79.73	0/0:20:20,0:40:-0.00,-6.48,-88.58	0/0:22:22,0:40:-0.00,-7.08,-97.43	0/0:16:16,0:40:-0.00,-5.28,-70.88	0/0:14:14,0:40:-0.00,-4.68,-62.03	0/0:12:12,0:40:-0.00,-4.07,-53.18	0/0:22:22,0:40:-0.00,-7.08,-97.43	0/0:7:7,0:32:-0.00,-2.57,-31.05
18275	94	.	A	G	.	PASS	NS=91;AF=0.473	GT:DP:AD:GQ:GL	1/1:17:0,17:40:-58.09,-6.67,-0.00	1/1:20:0,20:40:-68.35,-7.57,-0.00	1/1:17:0,17:40:-58.09,-6.67,-0.00	1/1:17:0,17:40:-58.09,-6.67,-0.00	1/1:17:0,17:40:-58.09,-6.67,-0.00	1/1:21:0,21:40:-71.77,-7.87,-0.00	1/1:10:0,10:40:-34.15,-4.57,-0.00	1/1:17:0,17:40:-58.09,-6.67,-0.00	1/1:15:0,15:40:-51.25,-6.07,-0.00	1/1:10:0,10:40:-34.15,-4.57,-0.00	1/1:22:0,22:40:-75.19,-8.18,-0.00	1/1:14:0,14:40:-47.83,-5.77,-0.00	1/1:6:0,6:40:-20.47,-3.36,-0.00	1/1:9:0,9:40:-30.73,-4.26,-0.00	1/1:13:0,13:40:-44.41,-5.47,-0.00	1/1:16:0,16:40:-54.67,-6.37,-0.00	1/1:14:0,14:40:-47.83,-5.77,-0.00	1/1:21:0,21:40:-71.77,-7.87,-0.00	1/1:16:1,15:36:-47.83,-2.95,-0.00	1/1:15:0,15:40:-51.25,-6.07,-0.00	1/1:23:0,23:40:-78.61,-8.48,-0.00	1/1:19:0,19:40:-64.93,-7.27,-0.00	1/1:21:0,21:40:-71.77,-7.87,-0.00	1/1:20:0,20:40:-68.35,-7.57,-0.00	1/1:22:0,22:40:-75.19,-8.18,-0.00	1/1:17:0,17:40:-58.09,-6.67,-0.00	1/1:13:0,13:40:-44.41,-5.47,-0.00	1/1:21:0,21:40:-71.77,-7.87,-0.00	1/1:23:0,23:40:-78.61,-8.48,-0.00	1/1:25:0,25:40:-85.45,-9.08,-0.00	1/1:11:0,11:40:-37.57,-4.87,-0.00	1/1:13:0,13:40:-44.41,-5.47,-0.00	1/1:13:0,13:40:-44.41,-5.47,-0.00	1/1:15:0,15:40:-51.25,-6.07,-0.00	1/1:32:0,32:40:-109.38,-11.18,-0.00	1/1:15:0,15:40:-51.25,-6.07,-0.00	1/1:17:0,17:40:-58.09,-6.67,-0.00	1/1:11:0,11:40:-37.57,-4.87,-0.00	1/1:8:0,8:40:-27.31,-3.96,-0.00	1/1:24:0,24:40:-82.03,-8.78,-0.00	1/1:6:0,6:40:-20.47,-3.36,-0.00
18393	43	.	T	C	.	PASS	NS=84;AF=0.375	GT:DP:AD:GQ:GL	1/1:28:0,28:40:-102.43,-8.88,-0.00	1/1:44:0,44:40:-161.10,-13.69,-0.00	1/1:44:0,44:40:-161.10,-13.69,-0.00	1/1:23:1,22:40:-76.76,-3.71,-0.00	1/1:31:0,31:40:-113.43,-9.78,-0.00	1/1:21:0,21:40:-76.76,-6.77,-0.00	./.	1/1:45:0,45:40:-164.77,-13.99,-0.00	1/1:27:0,27:40:-98.76,-8.58,-0.00	1/1:15:0,15:40:-54.76,-4.97,-0.00	1/1:20:1,19:34:-65.76,-2.80,-0.00	1/1:53:0,53:40:-194.11,-16.40,0.00	1/1:33:0,33:40:-120.76,-10.38,-0.00	1/1:26:0,26:40:-95.09,-8.28,-0.00	1/1:44:0,44:40:-161.10,-13.69,-0.00	1/1:51:0,51:40:-186.77,-15.80,0.00	0/1:30:13,17:40:-52.61,0.00,-38.19	1/1:47:1,46:40:-164.77,-10.93,-0.00	0/1:37:19,18:40:-54.17,0.00,-58.09	1/1:28:2,26:21:-87.77,-1.56,-0.01	1/1:23:0,23:40:-84.09,-7.37,-0.00	0/1:52:21,31:40:-97.33,0.00,-60.91	1/1:14:0,14:40:-51.09,-4.66,-0.00	1/1:22:0,22:40:-80.43,-7.07,-0.00	./.	./.	1/1:46:0,46:40:-168.44,-14.29,-0.00	1/1:27:1,26:40:-91.43,-4.91,-0.00	1/1:52:0,52:40:-190.44,-16.10,0.00	0/1:34:22,12:40:-33.07,0.00,-69.99	1/1:35:0,35:40:-128.10,-10.98,-0.00	./.	0/1:35:19,16:40:-47.44,0.00,-58.69	0/0:20:20,0:40:-0.00,-6.72,-73.59	1/1:79:0,79:40:-289.45,-24.23,0.00	1/1:11:0,11:40:-40.09,-3.76,-0.00	./.	0/1:39:12,26:40:-83.21,0.00,-32.12	0/1:30:8,22:40:-70.95,0.00,-19.86	0/1:42:21,21:40:-63.67,0.00,-63.92	0/1:30:10,20:40:-63.61,0.00,-27.19
18413	15	.	A	G	.	PASS	NS=87;AF=0.477	GT:DP:AD:GQ:GL	1/1:11:0,11:40:-48.49,-4.46,-0.00	1/1:9:0,9:40:-39.66,-3.86,-0.00	1/1:11:0,11:40:-48.49,-4.46,-0.00	1/1:13:0,13:40:-57.31,-5.07,-0.00	1/1:14:0,14:40:-61.72,-5.37,-0.00	1/1:31:0,31:40:-136.73,-10.48,-0.00	1/1:14:0,14:40:-61.72,-5.37,-0.00	1/1:13:0,13:40:-57.31,-5.07,-0.00	1/1:19:0,19:40:-83.79,-6.87,-0.00	1/1:12:0,12:40:-52.90,-4.76,-0.00	1/1:17:0,17:40:-74.96,-6.27,-0.00	1/1:19:0,19:40:-83.79,-6.87,-0.00	1/1:9:0,9:40:-39.66,-3.86,-0.00	1/1:11:0,11:40:-48.49,-4.46,-0.00	1/1:17:0,17:40:-74.96,-6.27,-0.00	1/1:17:0,17:40:-74.96,-6.27,-0.00	1/1:18:0,18:40:-79.37,-6.57,-0.00	1/1:14:0,14:40:-61.72,-5.37,-0.00	1/1:12:0,12:40:-52.90,-4.76,-0.00	0/1:9:6,3:40:-9.33,-0.00,-22.61	1/1:8:0,8:40:-35.25,-3.56,-0.00	1/1:24:0,24:40:-105.85,-8.38,-0.00	1/1:16:0,16:40:-70.55,-5.97,-0.00	1/1:11:0,11:40:-48.49,-4.46,-0.00	1/1:21:0,21:40:-92.61,-7.47,-0.00	./.	1/1:11:0,11:40:-48.49,-4.46,-0.00	1/1:11:0,11:40:-48.49,-4.46,-0.00	1/1:20:0,20:40:-88.20,-7.17,-0.00	1/1:7:0,7:39:-30.84,-3.26,-0.00	1/1:18:0,18:40:-79.37,-6.57,-0.00	1/1:15:0,15:40:-66.14,-5.67,-0.00	1/1:13:0,13:40:-57.31,-5.07,-0.00	1/1:24:0,24:40:-105.85,-8.38,-0.00	1/1:14:0,14:40:-61.72,-5.37,-0.00	1/1:19:0,19:40:-83.79,-6.87,-0.00	1/1:6:0,6:36:-26.43,-2.96,-0.00	1/1:27:0,27:40:-119.08,-9.28,-0.00	1/1:23:0,23:40:-101.43,-8.08,-0.00	1/1:21:0,21:40:-92.61,-7.47,-0.00	1/1:17:0,17:40:-74.96,-6.27,-0.00
18450	112	.	G	A	.	PASS	NS=87;AF=0.195	GT:DP:AD:GQ:GL	0/1:4:2,2:40:-4.35,-0.00,-5.42	0/0:8:8,0:33:-0.00,-2.68,-24.40	0/1:9:3,6:40:-14.52,-0.00,-6.83	0/1:8:1,7:18:-17.75,-0.02,-1.32	0/1:5:2,3:40:-6.97,-0.00,-5.12	0/1:6:3,3:40:-6.67,-0.00,-7.74	1/1:7:0,7:18:-19.37,-1.33,-0.02	0/1:9:4,5:40:-11.60,-0.00,-9.75	0/1:4:3,1:19:-1.45,-0.02,-8.35	0/1:7:3,4:40:-9.28,-0.00,-7.43	0/0:7:7,0:30:-0.00,-2.38,-21.48	0/0:5:5,0:23:-0.01,-1.79,-15.65	0/1:4:2,2:40:-4.35,-0.00,-5.42	0/0:12:12,0:40:-0.00,-3.88,-36.06	0/0:18:18,0:40:-0.00,-5.69,-53.56	0/0:12:12,0:40:-0.00,-3.88,-36.06	0/1:3:2,1:23:-1.75,-0.01,-5.73	0/0:6:6,0:27:-0.00,-2.08,-18.57	0/0:8:8,0:33:-0.00,-2.68,-24.40	0/0:4:4,0:20:-0.01,-1.49,-12.75	0/1:10:2,8:40:-20.05,-0.00,-3.62	0/0:11:11,0:40:-0.00,-3.58,-33.15	0/0:27:27,0:40:-0.00,-8.39,-79.81	0/0:14:14,0:40:-0.00,-4.48,-41.89	0/1:6:3,3:40:-6.67,-0.00,-7.74	0/1:3:1,2:34:-4.65,-0.00,-2.80	0/0:5:5,0:23:-0.01,-1.79,-15.65	0/0:4:4,0:20:-0.01,-1.49,-12.75	0/0:12:12,0:40:-0.00,-3.88,-36.06	0/0:21:21,0:40:-0.00,-6.59,-62.31	0/1:19:8,11:40:-26.09,0.00,-18.41	0/1:11:4,7:40:-16.83,-0.00,-9.15	0/0:11:11,0:40:-0.00,-3.58,-33.15	0/1:5:1,4:28:-9.89,-0.00,-2.21	0/1:15:10,4:40:-7.18,-0.00,-25.75	0/0:12:12,0:40:-0.00,-3.88,-36.06	0/0:17:17,0:40:-0.00,-5.39,-50.64	0/0:20:20,0:40:-0.00,-6.29,-59.39	0/0:15:15,0:40:-0.00,-4.78,-44.81	0/0:6:6,0:27:-0.00,-2.08,-18.57	0/0:7:7,0:30:-0.00,-2.38,-21.48
18625	45	.	G	C	.	PASS	NS=87;AF=0.391	GT:DP:AD:GQ:GL	1/1:10:0,10:40:-43.56,-3.52,-0.00	1/1:8:0,8:36:-34.81,-2.92,-0.00	1/1:17:0,17:40:-74.21,-5.63,-0.00	1/1:20:0,20:40:-87.34,-6.53,-0.00	1/1:16:0,16:40:-69.83,-5.33,-0.00	1/1:18:0,18:40:-78.59,-5.93,-0.00	1/1:19:0,19:40:-82.96,-6.23,-0.00	1/1:6:0,6:29:-26.06,-2.32,-0.00	1/1:15:0,15:40:-65.45,-5.03,-0.00	1/1:16:1,15:14:-61.12,-1.00,-0.05	1/1:8:0,8:36:-34.81,-2.92,-0.00	./.	0/1:12:9,3:40:-8.80,-0.00,-35.27	0/1:17:2,15:38:-59.82,-0.00,-3.13	1/1:4:0,4:23:-17.31,-1.73,-0.01	1/1:5:0,5:26:-21.68,-2.02,-0.00	0/1:12:4,8:40:-30.68,-0.00,-13.39	./.	1/1:7:0,7:32:-30.43,-2.62,-0.00	1/1:19:0,19:40:-82.96,-6.23,-0.00	1/1:8:0,8:36:-34.81,-2.92,-0.00	1/1:10:0,10:40:-43.56,-3.52,-0.00	1/1:13:0,13:40:-56.70,-4.43,-0.00	1/1:8:0,8:36:-34.81,-2.92,-0.00	1/1:15:0,15:40:-65.45,-5.03,-0.00	1/1:8:0,8:36:-34.81,-2.92,-0.00	1/1:15:0,15:40:-65.45,-5.03,-0.00	./.	1/1:13:0,13:40:-56.70,-4.43,-0.00	1/1:3:0,3:19:-12.94,-1.43,-0.02	0/1:16:9,7:40:-25.10,0.00,-34.07	1/1:10:0,10:40:-43.56,-3.52,-0.00	0/1:18:9,9:40:-33.26,0.00,-33.47	0/1:10:8,2:40:-5.02,-0.00,-31.50	0/0:4:4,0:25:-0.01,-1.93,-17.73	1/1:10:0,10:40:-43.56,-3.52,-0.00	1/1:33:0,33:40:-144.25,-10.45,-0.00	1/1:19:0,19:40:-82.96,-6.23,-0.00	0/1:8:4,4:40:-14.38,-0.00,-14.59	1/1:8:0,8:36:-34.81,-2.92,-0.00	0/1:17:6,11:40:-42.31,0.00,-20.64
18627	37	.	G	A	.	PASS	NS=85;AF=0.453	GT:DP:AD:GQ:GL	0/1:9:1,8:16:-33.81,-0.03,-1.17	1/1:23:0,23:40:-107.43,-7.75,-0.00	1/1:26:0,26:40:-121.46,-8.65,-0.00	1/1:14:0,14:40:-65.36,-5.04,-0.00	1/1:8:0,8:39:-37.32,-3.23,-0.00	1/1:6:0,6:32:-27.97,-2.63,-0.00	1/1:19:0,19:40:-88.74,-6.54,-0.00	1/1:11:0,11:40:-51.34,-4.13,-0.00	1/1:12:0,12:40:-56.01,-4.44,-0.00	1/1:6:0,6:32:-27.97,-2.63,-0.00	1/1:28:0,28:40:-130.81,-9.25,-0.00	1/1:24:0,24:40:-112.11,-8.05,-0.00	1/1:24:0,24:40:-112.11,-8.05,-0.00	1/1:33:0,33:40:-154.18,-10.76,-0.00	1/1:13:0,13:40:-60.69,-4.74,-0.00	1/1:29:0,29:40:-135.48,-9.55,-0.00	1/1:30:0,30:40:-140.16,-9.85,-0.00	1/1:20:0,20:40:-93.41,-6.84,-0.00	1/1:17:0,17:40:-79.39,-5.94,-0.00	1/1:38:1,37:40:-168.20,-7.59,-0.00	./.	1/1:16:0,16:40:-74.71,-5.64,-0.00	1/1:35:0,35:40:-163.53,-11.36,-0.00	1/1:32:0,32:40:-149.50,-10.46,-0.00	./.	./.	1/1:47:0,47:40:-219.62,-14.97,-0.00	1/1:42:0,42:40:-196.25,-13.47,-0.00	1/1:16:0,16:40:-74.71,-5.64,-0.00	1/1:17:0,17:40:-79.39,-5.94,-0.00	1/1:20:0,20:40:-93.41,-6.84,-0.00	1/1:44:0,44:40:-205.60,-14.07,-0.00	./.	1/1:31:0,31:40:-144.83,-10.15,-0.00	1/1:16:0,16:40:-74.71,-5.64,-0.00	1/1:29:1,28:40:-126.13,-4.88,-0.00	./.	1/1:16:0,16:40:-74.71,-5.64,-0.00	1/1:9:0,9:40:-41.99,-3.53,-0.00	1/1:37:0,37:40:-172.88,-11.96,-0.00	0/1:9:1,8:16:-33.81,-0.03,-1.17
18639	13	.	T	C	.	PASS	NS=76;AF=0.467	GT:DP:AD:GQ:GL	0/0:13:13,0:40:-0.00,-4.70,-55.99	./.	0/0:13:13,0:40:-0.00,-4.70,-55.99	0/0:15:15,0:40:-0.00,-5.30,-64.59	0/0:7:7,0:35:-0.00,-2.89,-30.17	0/0:12:12,0:40:-0.00,-4.40,-51.68	./.	0/0:16:16,0:40:-0.00,-5.60,-68.90	0/0:5:5,0:29:-0.00,-2.29,-21.56	0/0:7:7,0:35:-0.00,-2.89,-30.17	0/0:14:14,0:40:-0.00,-5.00,-60.29	0/0:12:12,0:40:-0.00,-4.40,-51.68	0/0:8:8,0:39:-0.00,-3.19,-34.47	0/0:13:13,0:40:-0.00,-4.70,-55.99	0/0:16:16,0:40:-0.00,-5.60,-68.90	0/0:16:15,1:18:-0.02,-1.32,-60.31	0/0:16:16,0:40:-0.00,-5.60,-68.90	0/0:6:6,0:32:-0.00,-2.59,-25.87	0/0:16:16,0:40:-0.00,-5.60,-68.90	0/0:5:5,0:29:-0.00,-2.29,-21.56	0/1:10:8,2:40:-4.81,-0.00,-30.68	0/0:16:16,0:40:-0.00,-5.60,-68.90	0/0:18:18,0:40:-0.00,-6.20,-77.50	0/0:16:16,0:40:-0.00,-5.60,-68.90	0/0:10:10,0:40:-0.00,-3.80,-43.08	./.	0/1:14:7,7:40:-25.12,0.00,-25.17	0/1:13:10,3:40:-8.21,-0.00,-38.38	0/0:13:13,0:40:-0.00,-4.70,-55.99	0/0:10:10,0:40:-0.00,-3.80,-43.08	0/0:17:17,0:40:-0.00,-5.90,-73.20	0/0:22:22,0:40:-0.00,-7.41,-94.72	0/0:16:16,0:40:-0.00,-5.60,-68.90	0/0:20:20,0:40:-0.00,-6.81,-86.11	0/0:14:14,0:40:-0.00,-5.00,-60.29	0/0:8:8,0:39:-0.00,-3.19,-34.47	0/0:3:3,0:22:-0.01,-1.70,-12.96	0/0:17:17,0:40:-0.00,-5.90,-73.20	0/0:18:18,0:40:-0.00,-6.20,-77.50	0/0:14:14,0:40:-0.00,-5.00,-60.29	0/0:8:8,0:39:-0.00,-3.19,-34.47
18693	45	.	T	C	.	PASS	NS=78;AF=0.468	GT:DP:AD:GQ:GL	0/0:32:32,0:40:-0.00,-10.66,-118.87	0/0:18:18,0:40:-0.00,-6.45,-66.88	0/0:29:29,0:40:-0.00,-9.76,-107.73	0/0:33:31,2:40:-0.00,-3.54,-107.73	0/0:42:42,0:40:-0.00,-13.67,-156.00	0/0:38:38,0:40:-0.00,-12.47,-141.15	0/0:52:52,0:40:0.00,-16.68,-193.14	0/0:29:29,0:40:-0.00,-9.76,-107.73	0/0:32:31,1:40:-0.00,-6.95,-111.44	0/0:39:39,0:40:-0.00,-12.77,-144.86	0/0:50:50,0:40:-0.00,-16.08,-185.71	0/0:29:29,0:40:-0.00,-9.76,-107.73	0/0:31:31,0:40:-0.00,-10.36,-115.15	0/0:44:44,0:40:-0.00,-14.27,-163.43	0/0:44:44,0:40:-0.00,-14.27,-163.43	0/0:46:45,1:40:-0.00,-11.16,-163.43	0/0:37:37,0:40:-0.00,-12.17,-137.43	0/0:39:39,0:40:-0.00,-12.77,-144.86	0/0:36:36,0:40:-0.00,-11.87,-133.72	0/0:40:40,0:40:-0.00,-13.07,-148.57	0/0:37:37,0:40:-0.00,-12.17,-137.43	0/0:50:50,0:40:-0.00,-16.08,-185.71	0/0:36:36,0:40:-0.00,-11.87,-133.72	0/0:54:54,0:40:-0.00,-17.28,-200.56	0/0:38:38,0:40:-0.00,-12.47,-141.15	0/0:4:4,0:28:-0.00,-2.24,-14.89	0/0:56:56,0:40:0.00,-17.88,-207.99	0/0:37:35,2:40:-0.00,-4.74,-122.58	0/0:52:52,0:40:0.00,-16.68,-193.14	0/0:48:48,0:40:-0.00,-15.48,-178.28	0/0:66:66,0:40:0.00,-20.89,-245.13	0/0:38:38,0:40:-0.00,-12.47,-141.15	0/0:24:24,0:40:-0.00,-8.25,-89.16	0/0:39:39,0:40:-0.00,-12.77,-144.86	0/0:46:46,0:40:-0.00,-14.87,-170.86	0/0:42:42,0:40:-0.00,-13.67,-156.00	0/0:22:22,0:40:-0.00,-7.65,-81.73	0/0:38:38,0:40:-0.00,-12.47,-141.15	0/0:64:64,0:40:0.00,-20.29,-237.70	0/1:36:19,17:40:-51.26,0.00,-58.73	./.
18826	3	.	T	C	.	PASS	NS=91;AF=0.247	GT:DP:AD:GQ:GL	0/1:50:21,29:40:-92.45,0.00,-63.46	0/0:65:64,1:40:-0.00,-16.15,-234.94	0/0:70:69,1:40:0.00,-17.65,-253.52	0/0:86:86,0:40:-0.00,-26.18,-320.43	0/1:48:24,24:40:-74.47,0.00,-75.22	0/0:76:76,0:40:-0.00,-23.17,-283.26	0/0:70:70,0:40:-0.00,-21.37,-260.96	0/0:60:60,0:40:0.00,-18.36,-223.78	0/0:65:64,1:40:-0.00,-16.15,-234.94	1/1:59:1,58:40:-211.14,-13.59,-0.00	1/1:74:1,73:40:-266.90,-18.11,0.00	0/1:79:71,8:40:-5.66,-0.00,-240.60	0/1:73:38,35:40:-107.83,0.00,-119.73	0/1:61:26,35:40:-111.45,0.00,-78.74	0/0:52:51,1:40:-0.00,-12.23,-186.61	0/0:65:65,0:40:0.00,-19.86,-242.37	0/0:78:75,3:40:-0.00,-12.62,-268.39	0/0:85:84,1:40:0.00,-22.16,-309.28	0/0:35:35,0:40:-0.00,-10.83,-130.85	0/0:50:50,0:40:-0.00,-15.35,-186.61	0/0:69:69,0:40:0.00,-21.07,-257.24	0/0:55:55,0:40:-0.00,-16.85,-205.20	0/1:66:38,28:40:-83.92,0.00,-121.84	0/1:72:43,29:40:-85.83,0.00,-138.62	0/0:63:63,0:40:0.00,-19.26,-234.94	0/0:70:70,0:40:-0.00,-21.37,-260.96	0/0:72:72,0:40:-0.00,-21.97,-268.39	0/0:62:62,0:40:0.00,-18.96,-231.22	0/0:61:61,0:40:-0.00,-18.66,-227.50	0/0:48:48,0:40:-0.00,-14.75,-179.18	0/1:80:49,31:40:-90.86,0.00,-158.52	0/0:57:57,0:40:0.00,-17.45,-212.63	0/1:59:34,25:40:-74.88,0.00,-109.08	1/1:40:1,39:40:-140.51,-7.87,-0.00	0/0:57:57,0:40:0.00,-17.45,-212.63	0/1:37:27,10:40:-25.74,0.00,-89.68	0/0:86:85,1:40:0.00,-22.46,-313.00	0/0:58:58,0:40:0.00,-17.76,-216.35	0/0:46:46,0:40:-0.00,-14.14,-171.74	0/1:67:32,35:40:-109.64,0.00,-99.24	0/1:65:37,28:40:-84.22,0.00,-118.42
18860	73	.	C	T	.	PASS	NS=80;AF=0.438	GT:DP:AD:GQ:GL	1/1:9:0,9:40:-28.25,-3.37,-0.00	./.	1/1:7:0,7:34:-21.95,-2.77,-0.00	1/1:9:0,9:40:-28.25,-3.37,-0.00	1/1:7:0,7:34:-21.95,-2.77,-0.00	1/1:6:0,6:31:-18.80,-2.47,-0.00	1/1:8:0,8:37:-25.10,-3.07,-0.00	1/1:5:0,5:27:-15.64,-2.17,-0.00	1/1:9:0,9:40:-28.25,-3.37,-0.00	1/1:4:0,4:24:-12.49,-1.87,-0.01	1/1:12:0,12:40:-37.71,-4.27,-0.00	0/1:14:5,9:40:-23.38,-0.00,-10.89	1/1:6:0,6:31:-18.80,-2.47,-0.00	./.	1/1:8:0,8:37:-25.10,-3.07,-0.00	1/1:11:0,11:40:-34.56,-3.97,-0.00	0/1:14:6,8:40:-20.23,-0.00,-14.04	0/0:5:5,0:29:-0.00,-2.29,-15.89	./.	1/1:13:0,13:40:-40.86,-4.57,-0.00	1/1:6:0,6:31:-18.80,-2.47,-0.00	1/1:6:0,6:31:-18.80,-2.47,-0.00	1/1:9:0,9:40:-28.25,-3.37,-0.00	1/1:16:0,16:40:-50.32,-5.47,-0.00	0/1:10:4,6:40:-15.13,-0.00,-8.94	./.	0/1:13:6,7:40:-17.38,-0.00,-14.35	1/1:3:0,3:21:-9.35,-1.57,-0.01	1/1:6:0,6:31:-18.80,-2.47,-0.00	1/1:9:0,9:40:-28.25,-3.37,-0.00	1/1:15:0,15:40:-47.17,-5.17,-0.00	1/1:15:0,15:40:-47.17,-5.17,-0.00	1/1:18:0,18:40:-56.62,-6.07,-0.00	1/1:3:0,3:21:-9.35,-1.57,-0.01	1/1:10:0,10:40:-31.40,-3.67,-0.00	1/1:9:0,9:40:-28.25,-3.37,-0.00	1/1:9:0,9:40:-28.25,-3.37,-0.00	1/1:11:0,11:40:-34.56,-3.97,-0.00	./.	1/1:11:0,11:40:-34.56,-3.97,-0.00	1/1:8:0,8:37:-25.10,-3.07,-0.00
19302	103	.	G	A	.	PASS	NS=90;AF=0.478	GT:DP:AD:GQ:GL	0/0:25:24,1:40:-0.00,-5.04,-73.42	0/0:18:18,0:40:-0.00,-6.13,-57.47	0/0:25:25,0:40:-0.00,-8.23,-79.80	0/0:27:27,0:40:-0.00,-8.84,-86.18	0/0:18:18,0:40:-0.00,-6.13,-57.47	0/0:28:28,0:40:-0.00,-9.14,-89.37	0/0:14:14,0:40:-0.00,-4.93,-44.71	0/0:25:25,0:40:-0.00,-8.23,-79.80	0/0:16:16,0:40:-0.00,-5.53,-51.09	0/0:19:19,0:40:-0.00,-6.43,-60.66	0/0:22:22,0:40:-0.00,-7.33,-70.23	0/0:20:20,0:40:-0.00,-6.73,-63.85	0/0:17:17,0:40:-0.00,-5.83,-54.28	0/0:29:29,0:40:-0.00,-9.44,-92.56	0/0:15:15,0:40:-0.00,-5.23,-47.90	0/1:36:19,17:40:-42.69,0.00,-49.12	0/0:20:20,0:40:-0.00,-6.73,-63.85	0/0:23:23,0:40:-0.00,-7.63,-73.42	0/0:24:24,0:40:-0.00,-7.93,-76.61	0/0:23:23,0:40:-0.00,-7.63,-73.42	0/0:26:26,0:40:-0.00,-8.53,-82.99	0/0:28:28,0:40:-0.00,-9.14,-89.37	./.	0/0:28:28,0:40:-0.00,-9.14,-89.37	0/0:17:17,0:40:-0.00,-5.83,-54.28	0/0:5:5,0:28:-0.00,-2.22,-16.00	0/0:20:20,0:40:-0.00,-6.73,-63.85	0/0:18:18,0:40:-0.00,-6.13,-57.47	0/0:44:43,0:40:-0.00,-13.65,-137.22	0/0:29:29,0:40:-0.00,-9.44,-92.56	0/0:41:41,0:40:-0.00,-13.05,-130.84	0/0:28:28,0:40:-0.00,-9.14,-89.37	0/0:27:26,0:40:-0.00,-8.53,-82.99	0/0:29:29,0:40:-0.00,-9.44,-92.56	0/0:38:38,0:40:-0.00,-12.14,-121.27	0/0:35:35,0:40:-0.00,-11.24,-111.70	0/0:13:13,0:40:-0.00,-4.62,-41.52	0/0:28:28,0:40:-0.00,-9.14,-89.37	0/0:25:25,0:40:-0.00,-8.23,-79.80	0/0:39:39,0:40:-0.00,-12.44,-124.46	0/0:26:26,0:40:-0.00,-8.53,-82.99
19399	32	.	G	A	.	PASS	NS=78;AF=0.410	GT:DP:AD:GQ:GL	1/1:6:0,6:31:-8.56,-2.45,-0.00	./.	1/1:8:0,8:37:-11.46,-3.02,-0.00	1/1:10:0,10:40:-14.36,-3.59,-0.00	./.	./.	./.	1/1:14:0,14:40:-20.17,-4.73,-0.00	1/1:3:0,3:21:-4.21,-1.60,-0.01	./.	1/1:12:0,12:40:-17.27,-4.16,-0.00	1/1:17:0,17:40:-24.53,-5.59,-0.00	1/1:8:0,8:37:-11.46,-3.02,-0.00	1/1:22:0,22:40:-31.78,-7.02,-0.00	1/1:8:0,8:37:-11.46,-3.02,-0.00	1/1:36:0,36:40:-52.11,-11.02,-0.00	1/1:17:0,17:40:-24.53,-5.59,-0.00	./.	1/1:17:0,17:40:-24.53,-5.59,-0.00	./.	0/1:16:7,9:40:-7.61,-0.00,-4.86	0/0:12:12,0:40:-0.00,-4.31,-17.57	1/1:31:2,29:40:-39.04,-6.69,-0.00	1/1:25:0,25:40:-36.14,-7.88,-0.00	./.	./.	1/1:25:0,25:40:-36.14,-7.88,-0.00	./.	0/1:24:8,16:40:-15.48,-0.00,-4.02	1/1:8:0,8:37:-11.46,-3.02,-0.00	1/1:13:0,13:40:-18.72,-4.45,-0.00	1/1:11:0,11:40:-15.82,-3.87,-0.00	1/1:14:0,14:40:-20.17,-4.73,-0.00	1/1:23:0,23:40:-33.24,-7.31,-0.00	1/1:29:0,29:40:-41.95,-9.02,-0.00	1/1:24:0,24:40:-34.69,-7.59,-0.00	1/1:20:0,20:40:-28.88,-6.45,-0.00	1/1:13:0,13:40:-18.72,-4.45,-0.00	0/1:27:16,11:40:-7.37,-0.00,-14.78	1/1:31:0,31:40:-44.85,-9.59,-0.00	1/1:26:0,26:40:-37.59,-8.16,-0.00
19448	24	.	G	C	.	PASS	NS=90;AF=0.456	GT:DP:AD:GQ:GL	0/1:31:22,8:40:-16.31,0.00,-61.45	1/1:17:1,16:28:-48.15,-2.20,-0.00	1/1:15:0,15:40:-48.15,-4.81,-0.00	0/1:23:8,15:40:-40.94,0.00,-18.52	0/1:16:6,10:40:-26.96,-0.00,-14.19	0/0:17:16,1:29:-0.00,-2.30,-48.36	0/1:17:8,9:40:-23.44,0.00,-20.32	0/1:22:9,13:40:-34.80,0.00,-22.04	0/1:10:5,5:40:-12.68,-0.00,-12.78	0/1:16:9,7:40:-17.31,0.00,-23.84	1/1:24:0,24:40:-77.10,-7.52,-0.00	1/1:19:1,18:34:-54.59,-2.80,-0.00	0/1:22:12,10:40:-25.15,0.00,-31.69	1/1:21:1,20:40:-61.02,-3.40,-0.00	1/1:18:1,17:31:-51.37,-2.50,-0.00	1/1:20:0,20:40:-64.24,-6.31,-0.00	1/1:13:0,13:40:-41.72,-4.21,-0.00	1/1:13:0,13:40:-41.72,-4.21,-0.00	1/1:29:0,29:40:-93.19,-9.02,-0.00	1/1:11:0,11:40:-35.28,-3.61,-0.00	1/1:23:0,23:40:-73.89,-7.22,-0.00	1/1:22:0,22:40:-70.67,-6.92,-0.00	1/1:21:0,21:40:-67.45,-6.61,-0.00	1/1:37:0,37:40:-118.92,-11.43,-0.00	1/1:20:0,20:40:-64.24,-6.31,-0.00	1/1:3:0,3:17:-9.58,-1.23,-0.03	1/1:19:0,19:40:-61.02,-6.01,-0.00	1/1:16:0,16:40:-51.37,-5.11,-0.00	1/1:7:0,7:30:-22.42,-2.41,-0.00	1/1:19:0,19:40:-61.02,-6.01,-0.00	1/1:15:0,15:40:-48.15,-4.81,-0.00	1/1:21:0,21:40:-67.45,-6.61,-0.00	1/1:18:0,18:40:-57.80,-5.71,-0.00	1/1:10:0,10:40:-32.07,-3.31,-0.00	1/1:25:0,25:40:-80.32,-7.82,-0.00	1/1:22:0,22:40:-70.67,-6.92,-0.00	1/1:16:0,16:40:-51.37,-5.11,-0.00	1/1:36:0,36:40:-115.71,-11.13,-0.00	1/1:29:0,29:40:-93.19,-9.02,-0.00	1/1:17:0,17:40:-54.59,-5.41,-0.00	1/1:18:0,18:40:-57.80,-5.71,-0.00
19466	3	.	A	G	.	PASS	NS=84;AF=0.244	GT:DP:AD:GQ:GL	0/1:9:3,6:40:-16.74,-0.00,-7.88	0/0:8:8,0:31:-0.00,-2.49,-26.95	0/0:9:9,0:34:-0.00,-2.79,-30.21	0/1:9:6,3:40:-6.97,-0.00,-17.65	0/0:5:5,0:21:-0.01,-1.60,-17.19	0/0:12:12,0:40:-0.00,-3.70,-39.97	0/0:5:5,0:21:-0.01,-1.60,-17.19	0/0:9:9,0:34:-0.00,-2.79,-30.21	0/1:10:6,4:40:-9.93,-0.00,-17.34	0/0:8:8,0:31:-0.00,-2.49,-26.95	0/0:8:8,0:31:-0.00,-2.49,-26.95	0/0:3:3,0:14:-0.04,-1.03,-10.72	0/0:4:4,0:18:-0.02,-1.31,-13.95	0/1:9:6,3:40:-6.97,-0.00,-17.65	./.	0/0:10:10,0:37:-0.00,-3.09,-33.46	0/0:6:6,0:24:-0.01,-1.90,-20.44	0/0:10:10,0:37:-0.00,-3.09,-33.46	0/1:11:9,2:38:-3.12,-0.00,-26.81	0/0:9:9,0:34:-0.00,-2.79,-30.21	0/1:10:4,6:40:-16.44,-0.00,-10.83	0/1:7:2,5:40:-14.09,-0.00,-5.23	0/0:12:12,0:40:-0.00,-3.70,-39.97	0/0:4:4,0:18:-0.02,-1.31,-13.95	0/1:4:3,1:25:-1.97,-0.00,-9.39	./.	0/1:5:3,2:40:-4.92,-0.00,-9.08	0/0:10:10,0:37:-0.00,-3.09,-33.46	0/0:11:11,0:40:-0.00,-3.40,-36.72	0/1:11:7,4:40:-9.63,-0.00,-20.30	0/0:17:17,0:40:-0.00,-5.20,-56.25	0/1:11:5,6:40:-16.14,-0.00,-13.79	0/0:11:11,0:40:-0.00,-3.40,-36.72	0/0:5:4,0:18:-0.02,-1.31,-13.95	0/1:20:15,5:40:-10.17,-0.00,-43.64	0/1:16:7,9:40:-24.40,0.00,-18.80	0/1:32:21,11:40:-26.10,0.00,-59.56	0/1:30:13,17:40:-46.23,0.00,-34.12	0/0:20:20,0:40:-0.00,-6.10,-66.02	0/1:16:9,7:40:-17.89,0.00,-25.31	0/0:11:11,0:40:-0.00,-3.40,-36.72
19629	93	.	C	T	.	PASS	NS=89;AF=0.404	GT:DP:AD:GQ:GL	1/1:31:0,31:40:-93.70,-9.81,-0.00	1/1:42:0,41:40:-123.98,-12.82,-0.00	1/1:32:0,32:40:-96.73,-10.11,-0.00	1/1:35:0,35:40:-105.81,-11.01,-0.00	1/1:38:0,38:40:-114.90,-11.91,-0.00	1/1:26:0,26:40:-78.56,-8.31,-0.00	1/1:28:0,28:40:-84.61,-8.91,-0.00	1/1:34:0,34:40:-102.78,-10.71,-0.00	1/1:28:0,28:40:-84.61,-8.91,-0.00	1/1:26:0,26:40:-78.56,-8.31,-0.00	0/1:33:7,25:40:-65.42,-0.00,-11.09	0/1:24:8,16:40:-40.57,0.00,-16.52	1/1:23:0,23:40:-69.47,-7.40,-0.00	0/1:19:6,13:40:-32.99,-0.00,-11.97	0/1:17:8,9:40:-21.48,0.00,-18.63	1/1:31:0,31:40:-93.70,-9.81,-0.00	0/1:33:12,21:40:-53.01,0.00,-25.93	0/0:22:22,0:40:-0.00,-7.28,-66.80	0/1:22:7,15:40:-38.14,-0.00,-14.09	1/1:35:0,34:40:-102.78,-10.71,-0.00	1/1:35:0,35:40:-105.81,-11.01,-0.00	0/1:26:7,19:40:-49.05,-0.00,-12.89	1/1:40:1,39:40:-114.90,-9.49,-0.00	1/1:37:0,37:40:-111.87,-11.61,-0.00	1/1:33:0,33:40:-99.76,-10.41,-0.00	1/1:12:0,12:40:-36.16,-4.10,-0.00	1/1:37:0,37:40:-111.87,-11.61,-0.00	1/1:25:0,25:40:-75.53,-8.01,-0.00	0/1:29:13,16:40:-39.07,0.00,-30.16	0/1:37:7,30:40:-79.06,-0.00,-9.59	1/1:45:0,45:40:-136.10,-14.02,-0.00	0/1:40:15,25:40:-63.02,0.00,-32.91	1/1:40:0,40:40:-120.95,-12.51,-0.00	1/1:35:0,35:40:-105.81,-11.01,-0.00	1/1:28:0,28:40:-84.61,-8.91,-0.00	1/1:61:0,61:40:-184.55,-18.83,0.00	1/1:78:0,78:40:-236.03,-23.94,-0.00	1/1:37:0,37:40:-111.87,-11.61,-0.00	0/0:18:18,0:40:-0.00,-6.08,-54.69	1/1:41:0,41:40:-123.98,-12.82,-0.00	1/1:40:0,40:40:-120.95,-12.51,-0.00
19816	4	.	A	G	.	PASS	NS=90;AF=0.489	GT:DP:AD:GQ:GL	0/0:17:17,0:40:-0.00,-5.94,-75.95	0/0:12:12,0:40:-0.00,-4.43,-53.62	0/0:12:12,0:40:-0.00,-4.43,-53.62	0/0:8:8,0:39:-0.00,-3.23,-35.76	0/1:23:21,2:17:-1.22,-0.03,-86.10	0/0:30:30,0:40:-0.00,-9.85,-134.02	0/0:10:10,0:40:-0.00,-3.83,-44.69	0/0:23:23,0:40:-0.00,-7.74,-102.75	0/0:11:11,0:40:-0.00,-4.13,-49.16	0/0:21:21,0:40:-0.00,-7.14,-93.82	0/0:19:19,0:40:-0.00,-6.54,-84.89	0/0:13:13,0:40:-0.00,-4.73,-58.09	0/0:10:10,0:40:-0.00,-3.83,-44.69	0/0:12:12,0:40:-0.00,-4.43,-53.62	0/0:6:6,0:32:-0.00,-2.63,-26.83	0/0:14:14,0:40:-0.00,-5.03,-62.56	0/0:17:17,0:40:-0.00,-5.94,-75.95	0/0:8:8,0:39:-0.00,-3.23,-35.76	0/0:10:10,0:40:-0.00,-3.83,-44.69	0/0:23:23,0:40:-0.00,-7.74,-102.75	0/0:25:25,0:40:-0.00,-8.34,-111.68	0/0:13:13,0:40:-0.00,-4.73,-58.09	0/0:12:12,0:40:-0.00,-4.43,-53.62	0/0:15:15,0:40:-0.00,-5.33,-67.02	0/0:16:16,0:40:-0.00,-5.64,-71.49	0/0:3:3,0:23:-0.01,-1.73,-13.44	0/0:21:21,0:40:-0.00,-7.14,-93.82	0/0:9:9,0:40:-0.00,-3.53,-40.22	0/0:10:10,0:40:-0.00,-3.83,-44.69	0/0:13:13,0:40:-0.00,-4.73,-58.09	0/0:21:21,0:40:-0.00,-7.14,-93.82	0/0:23:23,0:40:-0.00,-7.74,-102.75	0/0:16:16,0:40:-0.00,-5.64,-71.49	0/0:27:27,0:40:-0.00,-8.95,-120.62	0/0:19:19,0:40:-0.00,-6.54,-84.89	0/0:29:29,0:40:-0.00,-9.55,-129.55	0/0:9:9,0:40:-0.00,-3.53,-40.22	0/0:10:10,0:40:-0.00,-3.83,-44.69	0/0:12:12,0:40:-0.00,-4.43,-53.62	0/0:18:18,0:40:-0.00,-6.24,-80.42	0/0:13:13,0:40:-0.00,-4.73,-58.09
19942	113	.	A	G	.	PASS	NS=84;AF=0.446	GT:DP:AD:GQ:GL	1/1:12:0,12:40:-52.40,-4.15,-0.00	1/1:11:0,11:40:-48.02,-3.85,-0.00	1/1:4:0,4:23:-17.41,-1.75,-0.01	1/1:19:0,19:40:-83.02,-6.26,-0.00	1/1:16:0,16:40:-69.89,-5.35,-0.00	1/1:22:0,22:40:-96.14,-7.16,-0.00	1/1:15:0,15:40:-65.52,-5.05,-0.00	1/1:13:0,13:40:-56.77,-4.45,-0.00	1/1:7:0,7:33:-30.52,-2.65,-0.00	./.	1/1:15:0,15:40:-65.52,-5.05,-0.00	1/1:20:0,20:40:-87.39,-6.56,-0.00	1/1:16:0,16:40:-69.89,-5.35,-0.00	1/1:9:0,9:39:-39.27,-3.25,-0.00	1/1:17:0,17:40:-74.27,-5.66,-0.00	0/1:16:7,9:40:-33.92,0.00,-25.27	1/1:17:0,17:40:-74.27,-5.66,-0.00	1/1:4:0,4:23:-17.41,-1.75,-0.01	1/1:20:0,20:40:-87.39,-6.56,-0.00	1/1:7:0,7:33:-30.52,-2.65,-0.00	1/1:7:0,7:33:-30.52,-2.65,-0.00	1/1:16:0,16:40:-69.89,-5.35,-0.00	1/1:13:0,13:40:-56.77,-4.45,-0.00	1/1:14:0,14:40:-61.14,-4.75,-0.00	1/1:18:0,18:40:-78.64,-5.96,-0.00	./.	1/1:10:0,10:40:-43.65,-3.55,-0.00	1/1:10:0,10:40:-43.65,-3.55,-0.00	1/1:17:1,16:18:-65.54,-1.30,-0.02	1/1:19:0,19:40:-83.02,-6.26,-0.00	1/1:10:0,10:40:-43.65,-3.55,-0.00	0/1:16:9,7:40:-25.17,0.00,-34.01	1/1:20:0,20:40:-87.39,-6.56,-0.00	0/1:18:9,9:40:-33.31,0.00,-33.41	1/1:21:0,21:40:-91.76,-6.86,-0.00	0/1:6:5,1:25:-1.94,-0.01,-19.53	./.	1/1:11:0,11:40:-48.02,-3.85,-0.00	1/1:13:0,13:40:-56.77,-4.45,-0.00	1/1:12:0,12:40:-52.40,-4.15,-0.00	0/1:7:4,3:40:-10.38,-0.00,-14.85
19951	28	.	G	A	.	PASS	NS=88;AF=0.483	GT:DP:AD:GQ:GL	1/1:11:0,11:40:-37.41,-4.60,-0.00	1/1:21:0,21:40:-71.45,-7.61,-0.00	1/1:21:0,21:40:-71.45,-7.61,-0.00	1/1:18:0,18:40:-61.24,-6.71,-0.00	1/1:32:0,32:40:-108.89,-10.92,-0.00	1/1:15:0,15:40:-51.02,-5.81,-0.00	1/1:8:0,8:40:-27.20,-3.70,-0.00	1/1:4:0,4:31:-13.58,-2.50,-0.00	1/1:9:0,9:40:-30.60,-4.00,-0.00	1/1:10:0,10:40:-34.00,-4.30,-0.00	1/1:36:0,36:40:-122.51,-12.13,-0.00	1/1:23:0,23:40:-78.26,-8.21,-0.00	1/1:21:0,21:40:-71.45,-7.61,-0.00	1/1:7:0,7:40:-23.79,-3.40,-0.00	1/1:8:0,8:40:-27.20,-3.70,-0.00	1/1:10:1,9:13:-27.25,-0.95,-0.05	1/1:6:0,6:38:-20.39,-3.10,-0.00	1/1:11:0,11:40:-37.41,-4.60,-0.00	1/1:8:0,8:40:-27.20,-3.70,-0.00	1/1:18:0,18:40:-61.24,-6.71,-0.00	1/1:19:0,19:40:-64.64,-7.01,-0.00	1/1:7:0,7:40:-23.79,-3.40,-0.00	1/1:21:0,21:40:-71.45,-7.61,-0.00	1/1:10:0,10:40:-34.00,-4.30,-0.00	1/1:24:0,24:40:-81.66,-8.51,-0.00	1/1:9:0,9:40:-30.60,-4.00,-0.00	1/1:24:0,24:40:-81.66,-8.51,-0.00	1/1:19:0,19:40:-64.64,-7.01,-0.00	1/1:14:0,14:40:-47.62,-5.51,-0.00	1/1:38:0,38:40:-129.32,-12.73,-0.00	1/1:15:0,15:40:-51.02,-5.81,-0.00	1/1:15:0,15:40:-51.02,-5.81,-0.00	1/1:5:0,5:34:-16.99,-2.80,-0.00	1/1:9:0,9:40:-30.60,-4.00,-0.00	1/1:24:0,24:40:-81.66,-8.51,-0.00	1/1:12:0,12:40:-40.81,-4.90,-0.00	1/1:11:0,11:40:-37.41,-4.60,-0.00	1/1:8:0,8:40:-27.20,-3.70,-0.00	1/1:21:0,21:40:-71.45,-7.61,-0.00	./.	1/1:22:0,22:40:-74.85,-7.91,-0.00
20093	144	.	C	T	.	PASS	NS=91;AF=0.341	GT:DP:AD:GQ:GL	0/0:19:19,0:40:-0.00,-6.40,-58.80	0/0:17:17,0:40:-0.00,-5.80,-52.65	0/0:44:44,0:40:-0.00,-13.92,-135.76	0/0:35:35,0:40:-0.00,-11.22,-108.05	0/0:39:39,0:40:-0.00,-12.42,-120.37	0/0:42:42,0:40:-0.00,-13.32,-129.60	0/0:20:20,0:40:-0.00,-6.71,-61.88	0/0:20:20,0:40:-0.00,-6.71,-61.88	0/0:11:11,0:40:-0.00,-4.00,-34.18	0/0:26:26,0:40:-0.00,-8.51,-80.35	0/0:30:30,0:40:-0.00,-9.71,-92.66	0/0:27:27,0:40:-0.00,-8.81,-83.43	0/0:29:28,1:40:-0.00,-6.33,-83.43	0/0:21:21,0:40:-0.00,-7.01,-64.96	0/0:11:11,0:40:-0.00,-4.00,-34.18	0/0:8:8,0:37:-0.00,-3.10,-24.94	0/0:15:15,0:40:-0.00,-5.20,-46.49	0/0:14:13,0:40:-0.00,-4.60,-40.33	0/0:10:10,0:40:-0.00,-3.70,-31.10	0/0:31:31,0:40:-0.00,-10.01,-95.74	0/0:32:32,0:40:-0.00,-10.31,-98.82	0/0:13:13,0:40:-0.00,-4.60,-40.33	0/0:33:33,0:40:-0.00,-10.61,-101.90	0/0:39:39,0:40:-0.00,-12.42,-120.37	0/0:28:28,0:40:-0.00,-9.11,-86.51	0/0:18:18,0:40:-0.00,-6.10,-55.72	0/0:28:28,0:40:-0.00,-9.11,-86.51	0/0:31:31,0:40:-0.00,-10.01,-95.74	0/0:24:24,0:40:-0.00,-7.91,-74.19	0/0:47:47,0:40:-0.00,-14.82,-144.99	0/0:14:14,0:40:-0.00,-4.90,-43.41	0/0:12:12,0:40:-0.00,-4.30,-37.25	0/0:18:18,0:40:-0.00,-6.10,-55.72	0/0:45:45,0:40:-0.00,-14.22,-138.84	0/0:48:48,0:40:-0.00,-15.12,-148.07	0/0:60:60,0:40:0.00,-18.73,-185.01	0/0:5:5,0:28:-0.00,-2.20,-15.71	0/0:11:11,0:40:-0.00,-4.00,-34.18	0/0:26:26,0:40:-0.00,-8.51,-80.35	0/0:14:14,0:40:-0.00,-4.90,-43.41	0/0:31:31,0:40:-0.00,-10.01,-95.74
20109	7	.	A	C	.	PASS	NS=86;AF=0.238	GT:DP:AD:GQ:GL	0/1:21:13,8:40:-22.47,0.00,-41.41	0/0:36:36,0:40:-0.00,-11.29,-132.25	0/1:32:14,18:40:-55.71,0.00,-41.75	0/0:40:37,3:20:-0.01,-1.54,-124.95	0/0:33:33,0:40:-0.00,-10.39,-121.29	0/1:33:19,14:40:-40.79,0.00,-59.73	0/1:35:16,19:40:-58.46,0.00,-48.16	1/1:35:0,35:40:-127.27,-10.32,-0.00	1/1:27:0,27:40:-98.03,-7.92,-0.00	0/0:34:34,0:40:-0.00,-10.69,-124.94	0/0:29:29,0:40:-0.00,-9.18,-106.67	0/1:29:17,12:40:-34.68,0.00,-53.62	0/0:24:24,0:40:-0.00,-7.68,-88.39	0/0:7:7,0:32:-0.00,-2.56,-26.25	1/1:33:0,33:40:-119.96,-9.72,-0.00	0/1:35:11,24:40:-76.74,0.00,-29.88	0/0:32:32,0:40:-0.00,-10.08,-117.63	./.	0/0:43:43,0:40:-0.00,-13.39,-157.84	0/0:32:32,0:40:-0.00,-10.08,-117.63	0/0:26:26,0:40:-0.00,-8.28,-95.70	./.	0/1:34:21,13:40:-36.83,0.00,-66.74	0/1:48:23,25:40:-76.48,0.00,-69.83	0/0:15:15,0:40:-0.00,-4.97,-55.49	0/0:13:13,0:40:-0.00,-4.37,-48.18	0/0:37:37,0:40:-0.00,-11.59,-135.91	0/0:41:41,0:40:-0.00,-12.79,-150.53	0/0:29:28,0:40:-0.00,-8.88,-103.01	0/1:44:19,25:40:-77.69,0.00,-56.42	0/0:44:44,0:40:-0.00,-13.70,-161.49	1/1:20:0,20:40:-72.44,-5.81,-0.00	0/0:23:23,0:40:-0.00,-7.38,-84.73	0/0:23:23,0:40:-0.00,-7.38,-84.73	0/0:42:42,0:40:-0.00,-13.09,-154.18	0/0:12:12,0:40:-0.00,-4.07,-44.53	./.	0/0:25:25,0:40:-0.00,-7.98,-92.04	0/0:33:33,0:40:-0.00,-10.39,-121.29	1/1:23:0,23:40:-83.41,-6.71,-0.00	0/0:36:36,0:40:-0.00,-11.29,-132.25
20134	111	.	C	T	.	PASS	NS=75;AF=0.467	GT:DP:AD:GQ:GL	0/0:22:22,0:40:-0.00,-8.18,-64.13	0/0:27:27,0:40:-0.00,-9.68,-78.69	0/0:36:36,0:40:-0.00,-12.39,-104.90	0/0:27:26,1:40:-0.00,-6.77,-72.87	0/0:25:25,0:40:-0.00,-9.08,-72.87	0/0:17:17,0:40:-0.00,-6.68,-49.57	0/0:6:6,0:40:-0.00,-3.37,-17.54	0/0:37:37,0:40:-0.00,-12.69,-107.82	0/0:39:37,2:40:-0.00,-7.46,-101.99	0/0:35:35,0:40:-0.00,-12.08,-101.99	0/0:22:22,0:40:-0.00,-8.18,-64.13	0/0:44:44,0:40:-0.00,-14.79,-128.20	0/0:3:3,0:31:-0.00,-2.47,-8.80	0/0:31:31,0:40:-0.00,-10.88,-90.34	0/0:30:30,0:40:-0.00,-10.58,-87.43	0/0:36:36,0:40:-0.00,-12.39,-104.90	0/0:23:23,0:40:-0.00,-8.48,-67.04	0/0:33:33,0:40:-0.00,-11.48,-96.17	0/0:36:36,0:40:-0.00,-12.39,-104.90	0/0:37:37,0:40:-0.00,-12.69,-107.82	0/0:19:19,0:40:-0.00,-7.28,-55.40	0/0:19:19,0:40:-0.00,-7.28,-55.40	0/0:9:9,0:40:-0.00,-4.27,-26.27	0/0:17:17,0:40:-0.00,-6.68,-49.57	0/0:37:37,0:40:-0.00,-12.69,-107.82	0/0:32:32,0:40:-0.00,-11.18,-93.25	./.	./.	1/1:27:1,26:40:-72.74,-6.71,-0.00	0/0:13:13,0:40:-0.00,-5.47,-37.92	0/0:55:55,0:40:0.00,-18.09,-160.24	0/0:15:15,0:40:-0.00,-6.07,-43.75	0/0:30:30,0:40:-0.00,-10.58,-87.43	0/0:41:41,0:40:-0.00,-13.89,-119.46	0/0:45:45,0:40:-0.00,-15.09,-131.11	0/0:36:36,0:40:-0.00,-12.39,-104.90	0/0:30:30,0:40:-0.00,-10.58,-87.43	0/0:37:37,0:40:-0.00,-12.69,-107.82	0/0:33:33,0:40:-0.00,-11.48,-96.17	0/0:33:32,1:40:-0.00,-8.57,-90.34	0/0:42:42,0:40:-0.00,-14.19,-122.38
20300	58	.	G	C	.	PASS	NS=86;AF=0.424	GT:DP:AD:GQ:GL	1/1:9:0,9:40:-39.21,-3.31,-0.00	1/1:6:0,6:30:-26.09,-2.41,-0.00	0/1:12:3,9:40:-34.99,-0.00,-8.90	1/1:4:0,4:24:-17.36,-1.81,-0.01	0/1:13:7,6:40:-21.58,0.00,-26.08	0/1:23:17,6:40:-18.57,0.00,-66.78	1/1:7:0,7:33:-30.46,-2.71,-0.00	0/1:12:6,6:40:-21.88,0.00,-22.01	0/1:8:6,2:40:-5.60,-0.00,-23.21	0/1:9:1,8:15:-31.56,-0.04,-1.09	1/1:13:0,13:40:-56.69,-4.52,-0.00	1/1:18:0,18:40:-78.54,-6.02,-0.00	1/1:13:0,13:40:-56.69,-4.52,-0.00	./.	1/1:8:0,8:37:-34.83,-3.01,-0.00	1/1:7:0,7:33:-30.46,-2.71,-0.00	1/1:13:0,13:40:-56.69,-4.52,-0.00	1/1:8:0,8:37:-34.83,-3.01,-0.00	1/1:7:0,7:33:-30.46,-2.71,-0.00	1/1:14:0,14:40:-61.06,-4.82,-0.00	1/1:16:0,16:40:-69.80,-5.42,-0.00	1/1:6:0,6:30:-26.09,-2.41,-0.00	1/1:12:0,12:40:-52.32,-4.22,-0.00	1/1:18:0,18:40:-78.54,-6.02,-0.00	1/1:3:0,3:20:-12.99,-1.52,-0.01	./.	1/1:12:0,12:40:-52.32,-4.22,-0.00	1/1:6:0,6:30:-26.09,-2.41,-0.00	./.	1/1:8:0,8:37:-34.83,-3.01,-0.00	1/1:8:0,8:37:-34.83,-3.01,-0.00	1/1:12:0,12:40:-52.32,-4.22,-0.00	1/1:16:0,16:40:-69.80,-5.42,-0.00	1/1:3:0,3:20:-12.99,-1.52,-0.01	1/1:12:0,12:40:-52.32,-4.22,-0.00	1/1:10:0,10:40:-43.58,-3.61,-0.00	1/1:9:0,9:40:-39.21,-3.31,-0.00	1/1:23:0,23:40:-100.40,-7.53,-0.00	0/1:15:10,5:40:-16.60,0.00,-38.59	1/1:22:0,22:40:-96.03,-7.23,-0.00	1/1:14:0,14:40:-61.06,-4.82,-0.00
20326	43	.	C	T	.	PASS	NS=90;AF=0.478	GT:DP:AD:GQ:GL	1/1:33:0,33:40:-160.22,-10.60,-0.00	1/1:36:0,36:40:-174.78,-11.50,-0.00	1/1:65:0,65:40:-315.61,-20.23,0.00	1/1:42:1,41:40:-194.21,-8.45,-0.00	1/1:53:0,53:40:-257.34,-16.62,0.00	1/1:52:0,52:40:-252.48,-16.32,0.00	1/1:44:0,44:40:-213.63,-13.91,-0.00	1/1:44:0,44:40:-213.63,-13.91,-0.00	1/1:26:0,26:40:-126.22,-8.49,-0.00	1/1:35:0,35:40:-169.93,-11.20,-0.00	1/1:49:0,49:40:-237.91,-15.41,-0.00	0/1:56:31,25:40:-103.85,0.00,-133.01	1/1:39:0,39:40:-189.35,-12.40,-0.00	1/1:38:0,38:40:-184.50,-12.10,-0.00	1/1:29:0,29:40:-140.79,-9.39,-0.00	1/1:33:0,33:40:-160.22,-10.60,-0.00	1/1:26:0,26:40:-126.22,-8.49,-0.00	1/1:29:0,29:40:-140.79,-9.39,-0.00	1/1:36:0,36:40:-174.78,-11.50,-0.00	1/1:46:0,46:40:-223.34,-14.51,-0.00	1/1:46:0,46:40:-223.34,-14.51,-0.00	1/1:59:0,59:40:-286.47,-18.43,0.00	1/1:48:0,48:40:-233.06,-15.11,-0.00	1/1:40:0,40:40:-194.21,-12.71,-0.00	0/1:24:2,22:24:-98.92,-0.01,-1.83	1/1:10:0,10:40:-48.53,-3.68,-0.00	1/1:44:0,44:40:-213.63,-13.91,-0.00	1/1:42:0,42:40:-203.92,-13.31,-0.00	1/1:57:0,57:40:-276.76,-17.82,0.00	1/1:44:0,44:40:-213.63,-13.91,-0.00	1/1:52:0,52:40:-252.48,-16.32,0.00	1/1:38:0,38:40:-184.50,-12.10,-0.00	0/1:32:21,11:40:-43.09,0.00,-91.68	1/1:45:0,45:40:-218.49,-14.21,-0.00	1/1:47:0,47:40:-228.20,-14.81,-0.00	1/1:45:0,45:40:-218.49,-14.21,-0.00	1/1:46:0,46:40:-223.34,-14.51,-0.00	1/1:46:0,46:40:-223.34,-14.51,-0.00	1/1:37:0,37:40:-179.64,-11.80,-0.00	0/1:53:35,18:40:-70.76,0.00,-153.34	1/1:53:0,53:40:-257.34,-16.62,0.00
20632	25	.	C	T	.	PASS	NS=88;AF=0.432	GT:DP:AD:GQ:GL	1/1:40:0,40:40:-194.21,-12.51,-0.00	1/1:58:1,57:40:-271.94,-13.07,-0.00	1/1:50:0,50:40:-242.79,-15.52,-0.00	1/1:49:0,49:40:-237.93,-15.22,-0.00	1/1:50:0,50:40:-242.79,-15.52,-0.00	1/1:36:0,36:40:-174.77,-11.31,-0.00	1/1:35:0,35:40:-169.92,-11.00,-0.00	1/1:50:0,50:40:-242.79,-15.52,-0.00	1/1:47:0,47:40:-228.22,-14.62,-0.00	1/1:19:0,19:40:-92.18,-6.19,-0.00	0/1:51:28,23:40:-95.79,0.00,-120.21	./.	1/1:52:1,51:40:-242.79,-11.26,-0.00	1/1:36:0,36:40:-174.77,-11.31,-0.00	1/1:29:0,29:40:-140.76,-9.20,-0.00	1/1:47:0,47:40:-228.22,-14.62,-0.00	0/1:38:24,14:40:-55.98,0.00,-104.69	1/1:38:0,38:40:-184.49,-11.91,-0.00	0/1:38:20,18:40:-75.41,0.00,-85.26	1/1:48:0,48:40:-233.07,-14.92,-0.00	1/1:49:0,49:40:-237.93,-15.22,-0.00	0/1:35:18,17:40:-71.46,0.00,-76.45	1/1:46:1,45:40:-213.64,-9.46,-0.00	1/1:56:0,56:40:-271.94,-17.33,0.00	1/1:69:1,68:40:-325.38,-16.38,0.00	1/1:30:0,30:40:-145.62,-9.50,-0.00	1/1:49:0,49:40:-237.93,-15.22,-0.00	0/1:40:28,12:40:-45.66,0.00,-123.53	1/1:30:0,30:40:-145.62,-9.50,-0.00	1/1:40:1,39:40:-184.49,-7.65,-0.00	1/1:56:0,56:40:-271.94,-17.33,0.00	0/1:46:26,20:40:-82.72,0.00,-112.00	1/1:41:0,41:40:-199.07,-12.81,-0.00	1/1:50:0,50:40:-242.79,-15.52,-0.00	0/1:69:34,35:40:-148.68,0.00,-143.95	0/1:18:3,15:40:-66.86,-0.00,-8.69	1/1:47:1,46:40:-218.50,-9.76,-0.00	0/1:57:28,29:40:-123.14,0.00,-118.41	1/1:30:0,30:40:-145.62,-9.50,-0.00	1/1:20:0,20:40:-97.04,-6.49,-0.00	1/1:53:0,53:40:-257.37,-16.42,0.00
20642	43	.	G	C	.	PASS	NS=89;AF=0.388	GT:DP:AD:GQ:GL	1/1:24:0,24:40:-86.57,-7.65,-0.00	1/1:13:0,13:40:-46.79,-4.34,-0.00	1/1:32:1,31:40:-108.26,-6.45,-0.00	0/1:25:18,7:40:-17.14,0.00,-57.14	1/1:27:0,27:40:-97.41,-8.56,-0.00	0/1:24:4,20:40:-64.45,-0.00,-6.81	0/1:26:15,11:40:-31.30,0.00,-45.99	0/1:20:9,11:40:-33.11,0.00,-26.09	1/1:26:0,26:40:-93.80,-8.26,-0.00	0/0:21:21,0:40:-0.00,-6.97,-76.16	1/1:29:0,29:40:-104.65,-9.16,-0.00	1/1:32:0,32:40:-115.50,-10.06,-0.00	1/1:31:0,31:40:-111.88,-9.76,-0.00	1/1:23:0,23:40:-82.95,-7.35,-0.00	1/1:28:0,28:40:-101.03,-8.86,-0.00	1/1:21:0,21:40:-75.72,-6.75,-0.00	1/1:23:0,23:40:-82.95,-7.35,-0.00	1/1:20:0,20:40:-72.10,-6.45,-0.00	0/1:19:11,8:40:-22.56,0.00,-33.63	1/1:33:0,33:40:-119.11,-10.36,-0.00	1/1:31:0,31:40:-111.88,-9.76,-0.00	1/1:33:1,32:40:-111.88,-6.75,-0.00	1/1:40:0,40:40:-144.42,-12.47,-0.00	1/1:17:0,17:40:-61.25,-5.55,-0.00	1/1:37:0,37:40:-133.58,-11.57,-0.00	1/1:8:0,8:35:-28.71,-2.84,-0.00	1/1:21:0,21:40:-75.72,-6.75,-0.00	1/1:26:0,26:40:-93.80,-8.26,-0.00	1/1:22:0,22:40:-79.33,-7.05,-0.00	1/1:25:0,25:40:-90.18,-7.96,-0.00	1/1:27:0,27:40:-97.41,-8.56,-0.00	1/1:33:0,33:40:-119.11,-10.36,-0.00	0/0:30:30,0:40:-0.00,-9.68,-108.70	./.	1/1:22:0,22:40:-79.33,-7.05,-0.00	0/1:22:11,11:40:-32.50,0.00,-32.72	1/1:37:0,37:40:-133.58,-11.57,-0.00	1/1:40:0,40:40:-144.42,-12.47,-0.00	0/1:11:6,5:40:-14.12,-0.00,-17.95	0/1:32:19,13:40:-36.73,0.00,-58.64	0/1:36:20,16:40:-46.37,0.00,-61.06
20746	33	.	C	T	.	PASS	NS=78;AF=0.442	GT:DP:AD:GQ:GL	0/0:8:8,0:38:-0.00,-3.11,-33.62	0/0:6:6,0:31:-0.00,-2.51,-25.24	0/0:6:6,0:31:-0.00,-2.51,-25.24	0/0:3:3,0:21:-0.01,-1.61,-12.69	0/0:12:12,0:40:-0.00,-4.31,-50.36	0/0:11:11,0:40:-0.00,-4.01,-46.18	0/0:3:3,0:21:-0.01,-1.61,-12.69	0/0:7:7,0:34:-0.00,-2.81,-29.43	0/0:5:5,0:28:-0.00,-2.21,-21.06	0/0:16:16,0:40:-0.00,-5.51,-67.11	./.	0/0:8:8,0:38:-0.00,-3.11,-33.62	0/0:8:8,0:38:-0.00,-3.11,-33.62	0/0:4:4,0:25:-0.01,-1.91,-16.87	0/0:3:3,0:21:-0.01,-1.61,-12.69	0/0:10:10,0:40:-0.00,-3.71,-41.99	0/0:8:8,0:38:-0.00,-3.11,-33.62	0/0:5:5,0:28:-0.00,-2.21,-21.06	./.	0/0:13:13,0:40:-0.00,-4.61,-54.55	0/0:13:13,0:40:-0.00,-4.61,-54.55	0/0:4:4,0:25:-0.01,-1.91,-16.87	0/0:10:10,0:40:-0.00,-3.71,-41.99	0/0:10:10,0:40:-0.00,-3.71,-41.99	0/0:20:20,0:40:-0.00,-6.72,-83.86	./.	0/0:9:9,0:40:-0.00,-3.41,-37.80	0/0:7:7,0:34:-0.00,-2.81,-29.43	0/0:9:9,0:40:-0.00,-3.41,-37.80	0/0:8:8,0:38:-0.00,-3.11,-33.62	./.	0/0:4:4,0:25:-0.01,-1.91,-16.87	0/0:5:5,0:28:-0.00,-2.21,-21.06	0/0:8:8,0:38:-0.00,-3.11,-33.62	0/0:6:6,0:31:-0.00,-2.51,-25.24	0/0:13:13,0:40:-0.00,-4.61,-54.55	0/0:7:7,0:34:-0.00,-2.81,-29.43	0/0:6:6,0:31:-0.00,-2.51,-25.24	./.	0/0:5:5,0:28:-0.00,-2.21,-21.06	./.
20913	3	.	C	T	.	PASS	NS=87;AF=0.339	GT:DP:AD:GQ:GL	0/1:16:7,9:40:-15.80,-0.00,-11.72	0/0:24:24,0:40:-0.00,-7.18,-55.40	0/1:18:8,10:40:-17.49,-0.00,-13.41	0/0:25:24,1:40:-0.00,-5.19,-53.11	0/0:14:14,0:40:-0.00,-4.19,-32.52	0/1:23:14,9:40:-13.71,-0.00,-25.65	0/1:22:11,11:40:-18.59,0.00,-19.08	0/0:41:40,1:40:-0.00,-9.97,-89.71	1/1:19:0,19:40:-42.97,-5.19,-0.00	0/1:17:14,3:23:-1.79,-0.01,-27.45	0/0:44:44,0:40:-0.00,-13.15,-101.15	0/1:28:17,11:40:-16.79,0.00,-31.01	1/1:32:1,31:40:-68.13,-6.78,-0.00	0/1:15:5,10:40:-18.39,-0.00,-7.45	0/1:23:8,15:40:-27.44,-0.00,-11.92	1/1:18:0,18:40:-40.68,-4.89,-0.00	0/1:23:10,13:40:-22.86,0.00,-16.50	0/1:14:4,10:40:-18.69,-0.00,-5.46	0/1:15:8,7:40:-11.53,-0.00,-14.31	0/1:15:8,7:40:-11.53,-0.00,-14.31	1/1:15:0,15:40:-33.82,-3.99,-0.00	0/1:17:7,10:40:-17.79,-0.00,-11.43	0/0:23:23,0:40:-0.00,-6.88,-53.11	0/0:24:24,0:40:-0.00,-7.18,-55.40	0/1:25:10,15:40:-26.84,0.00,-15.90	./.	0/1:28:15,13:40:-21.37,0.00,-26.44	./.	0/0:21:21,0:40:-0.00,-6.28,-48.54	1/1:27:0,27:40:-61.27,-7.58,-0.00	0/0:27:27,0:40:-0.00,-8.07,-62.26	0/1:23:11,12:40:-20.57,0.00,-18.78	0/1:24:15,9:40:-13.41,-0.00,-27.63	1/1:29:0,29:40:-65.85,-8.17,-0.00	0/0:9:9,0:33:-0.00,-2.69,-21.09	0/1:18:10,8:40:-12.92,-0.00,-17.99	0/0:28:28,0:40:-0.00,-8.37,-64.55	1/1:24:0,24:40:-54.41,-6.68,-0.00	0/1:23:7,16:40:-29.73,-0.00,-9.63	0/0:25:25,0:40:-0.00,-7.47,-57.69	0/1:22:7,15:40:-27.74,-0.00,-9.93
20937	172	.	G	A	.	PASS	NS=79;AF=0.411	GT:DP:AD:GQ:GL	0/1:12:8,4:40:-8.57,-0.00,-21.45	./.	1/1:17:1,15:26:-44.46,-2.05,-0.00	0/1:9:5,4:40:-9.47,-0.00,-12.80	1/1:9:0,9:38:-28.53,-3.13,-0.00	1/1:12:0,12:40:-38.09,-4.03,-0.00	1/1:7:0,7:31:-22.16,-2.53,-0.00	0/1:10:3,7:40:-18.73,-0.00,-6.13	0/1:9:6,3:40:-6.28,-0.00,-15.98	1/1:18:0,18:40:-57.20,-5.84,-0.00	1/1:15:0,15:40:-47.64,-4.93,-0.00	1/1:9:0,9:38:-28.53,-3.13,-0.00	1/1:7:0,7:31:-22.16,-2.53,-0.00	./.	1/1:9:0,9:38:-28.53,-3.13,-0.00	1/1:17:0,17:40:-54.01,-5.54,-0.00	1/1:12:0,12:40:-38.09,-4.03,-0.00	1/1:7:0,7:31:-22.16,-2.53,-0.00	1/1:16:0,16:40:-50.83,-5.24,-0.00	1/1:4:0,4:22:-12.61,-1.64,-0.01	1/1:9:0,9:38:-28.53,-3.13,-0.00	1/1:12:0,12:40:-38.09,-4.03,-0.00	./.	./.	0/1:10:4,6:40:-15.54,-0.00,-9.31	./.	0/1:11:8,3:40:-5.68,-0.00,-21.75	0/1:5:4,1:16:-1.15,-0.03,-10.85	0/1:9:3,6:40:-15.84,-0.00,-6.43	1/1:9:0,9:38:-28.53,-3.13,-0.00	1/1:18:0,18:40:-57.20,-5.84,-0.00	1/1:10:0,10:40:-31.71,-3.43,-0.00	1/1:10:0,10:40:-31.71,-3.43,-0.00	1/1:16:0,16:40:-50.83,-5.24,-0.00	./.	1/1:13:0,13:40:-41.27,-4.33,-0.00	0/1:13:3,10:40:-27.38,-0.00,-5.22	1/1:14:0,14:40:-44.46,-4.63,-0.00	1/1:15:0,15:40:-47.64,-4.93,-0.00	1/1:13:0,13:40:-41.27,-4.33,-0.00	1/1:12:0,12:40:-38.09,-4.03,-0.00
21140	59	.	C	T	.	PASS	NS=91;AF=0.451	GT:DP:AD:GQ:GL	1/1:22:0,22:40:-75.63,-7.50,-0.00	1/1:18:0,18:40:-61.87,-6.29,-0.00	1/1:27:0,27:40:-92.84,-9.00,-0.00	1/1:29:0,29:40:-99.73,-9.60,-0.00	1/1:43:1,41:40:-137.59,-10.07,-0.00	1/1:26:0,26:40:-89.40,-8.70,-0.00	1/1:26:1,25:40:-82.52,-5.26,-0.00	1/1:26:0,26:40:-89.40,-8.70,-0.00	1/1:25:0,25:40:-85.96,-8.40,-0.00	1/1:23:0,23:40:-79.08,-7.80,-0.00	1/1:31:0,31:40:-106.61,-10.20,-0.00	1/1:36:0,36:40:-123.82,-11.71,-0.00	1/1:19:1,18:38:-58.43,-3.15,-0.00	1/1:27:0,27:40:-92.84,-9.00,-0.00	1/1:38:0,38:40:-130.70,-12.31,-0.00	1/1:38:0,38:40:-130.70,-12.31,-0.00	1/1:39:0,39:40:-134.14,-12.61,-0.00	1/1:20:0,20:40:-68.75,-6.90,-0.00	1/1:17:1,16:32:-51.54,-2.55,-0.00	1/1:28:0,28:40:-96.28,-9.30,-0.00	1/1:28:1,27:40:-89.40,-5.86,-0.00	1/1:42:0,42:40:-144.47,-13.51,-0.00	1/1:40:0,40:40:-137.59,-12.91,-0.00	1/1:34:0,34:40:-116.94,-11.11,-0.00	1/1:23:0,23:40:-79.08,-7.80,-0.00	1/1:3:0,3:23:-10.25,-1.79,-0.01	1/1:44:0,44:40:-151.35,-14.12,-0.00	1/1:31:0,31:40:-106.61,-10.20,-0.00	0/1:31:15,16:40:-44.78,0.00,-41.42	0/1:41:16,25:40:-72.75,0.00,-41.86	1/1:32:0,32:40:-110.05,-10.51,-0.00	1/1:49:0,49:40:-168.56,-15.62,-0.00	1/1:30:1,29:40:-96.28,-6.46,-0.00	0/1:15:2,13:20:-39.28,-0.01,-1.51	1/1:16:0,16:40:-54.98,-5.69,-0.00	0/1:39:21,18:40:-49.25,0.00,-59.67	1/1:17:0,17:40:-58.43,-5.99,-0.00	1/1:36:0,36:40:-123.82,-11.71,-0.00	1/1:25:0,25:40:-85.96,-8.40,-0.00	1/1:50:0,50:40:-172.00,-15.92,-0.00	1/1:31:0,31:40:-106.61,-10.20,-0.00
21158	30	.	G	A	.	PASS	NS=91;AF=0.473	GT:DP:AD:GQ:GL	1/1:8:0,8:40:-29.62,-4.05,-0.00	1/1:40:0,40:40:-148.28,-13.68,-0.00	1/1:31:0,31:40:-114.90,-10.97,-0.00	1/1:55:0,55:40:-203.90,-18.19,0.00	1/1:35:0,35:40:-129.74,-12.17,-0.00	1/1:21:0,21:40:-77.82,-7.96,-0.00	1/1:15:0,15:40:-55.57,-6.15,-0.00	1/1:24:0,24:40:-88.95,-8.86,-0.00	1/1:12:0,12:40:-44.45,-5.25,-0.00	1/1:28:0,28:40:-103.78,-10.06,-0.00	1/1:39:0,39:40:-144.57,-13.37,-0.00	1/1:32:0,32:40:-118.61,-11.27,-0.00	1/1:26:0,26:40:-96.36,-9.46,-0.00	1/1:17:0,17:40:-62.99,-6.75,-0.00	1/1:17:0,17:40:-62.99,-6.75,-0.00	1/1:11:0,11:40:-40.74,-4.95,-0.00	1/1:15:0,15:40:-55.57,-6.15,-0.00	1/1:23:0,23:40:-85.24,-8.56,-0.00	1/1:9:0,9:40:-33.33,-4.35,-0.00	1/1:36:0,36:40:-133.45,-12.47,-0.00	1/1:41:0,41:40:-151.99,-13.98,-0.00	1/1:22:0,22:40:-81.53,-8.26,-0.00	1/1:33:0,33:40:-122.32,-11.57,-0.00	1/1:21:0,21:40:-77.82,-7.96,-0.00	1/1:35:1,34:40:-122.32,-8.46,-0.00	1/1:50:0,50:40:-185.36,-16.68,0.00	1/1:55:0,55:40:-203.90,-18.19,0.00	1/1:44:0,44:40:-163.11,-14.88,-0.00	1/1:17:0,17:40:-62.99,-6.75,-0.00	1/1:53:0,53:40:-196.48,-17.59,0.00	1/1:10:0,10:40:-37.03,-4.65,-0.00	1/1:22:0,22:40:-81.53,-8.26,-0.00	1/1:17:0,17:40:-62.99,-6.75,-0.00	1/1:17:0,17:40:-62.99,-6.75,-0.00	1/1:57:0,57:40:-211.32,-18.79,0.00	1/1:26:0,26:40:-96.36,-9.46,-0.00	1/1:47:0,47:40:-174.23,-15.78,-0.00	1/1:21:0,21:40:-77.82,-7.96,-0.00	1/1:15:0,15:40:-55.57,-6.15,-0.00	1/1:32:0,32:40:-118.61,-11.27,-0.00	1/1:30:0,30:40:-111.20,-10.67,-0.00
21400	67	.	C	T	.	PASS	NS=83;AF=0.428	GT:DP:AD:GQ:GL	0/0:25:25,0:40:-0.00,-8.43,-83.11	0/0:5:5,0:30:-0.00,-2.42,-16.72	0/0:10:10,0:40:-0.00,-3.92,-33.32	0/0:15:15,0:40:-0.00,-5.42,-49.91	0/0:16:16,0:40:-0.00,-5.73,-53.23	0/0:20:20,0:40:-0.00,-6.93,-66.51	0/0:16:16,0:40:-0.00,-5.73,-53.23	0/0:14:14,0:40:-0.00,-5.12,-46.59	0/0:17:17,0:40:-0.00,-6.03,-56.55	0/0:17:17,0:40:-0.00,-6.03,-56.55	0/0:11:11,0:40:-0.00,-4.22,-36.64	0/0:3:3,0:24:-0.01,-1.82,-10.08	0/0:8:8,0:40:-0.00,-3.32,-26.68	0/0:16:16,0:40:-0.00,-5.73,-53.23	0/0:16:16,0:40:-0.00,-5.73,-53.23	0/0:6:6,0:33:-0.00,-2.72,-20.04	0/0:18:18,0:40:-0.00,-6.33,-59.87	0/0:13:13,0:40:-0.00,-4.82,-43.28	./.	0/0:7:7,0:37:-0.00,-3.02,-23.36	0/0:9:9,0:40:-0.00,-3.62,-30.00	0/0:7:7,0:37:-0.00,-3.02,-23.36	0/0:29:29,0:40:-0.00,-9.64,-96.39	0/0:25:25,0:40:-0.00,-8.43,-83.11	0/0:17:17,0:40:-0.00,-6.03,-56.55	0/0:5:5,0:30:-0.00,-2.42,-16.72	0/0:7:7,0:37:-0.00,-3.02,-23.36	0/0:5:5,0:30:-0.00,-2.42,-16.72	0/0:16:16,0:40:-0.00,-5.73,-53.23	0/0:6:6,0:33:-0.00,-2.72,-20.04	0/0:15:15,0:40:-0.00,-5.42,-49.91	0/0:8:8,0:40:-0.00,-3.32,-26.68	0/0:14:14,0:40:-0.00,-5.12,-46.59	0/0:6:6,0:33:-0.00,-2.72,-20.04	0/0:11:11,0:40:-0.00,-4.22,-36.64	0/0:12:12,0:40:-0.00,-4.52,-39.96	0/0:9:9,0:40:-0.00,-3.62,-30.00	0/0:17:17,0:40:-0.00,-6.03,-56.55	0/0:11:11,0:40:-0.00,-4.22,-36.64	0/0:11:11,0:40:-0.00,-4.22,-36.64	0/0:11:11,0:40:-0.00,-4.22,-36.64
21549	8	.	T	C	.	PASS	NS=85;AF=0.076	GT:DP:AD:GQ:GL	0/0:5:5,0:38:-0.00,-3.15,-22.64	0/0:4:4,0:35:-0.00,-2.85,-18.33	0/0:14:14,0:40:-0.00,-5.86,-61.45	0/0:9:9,0:40:-0.00,-4.35,-39.89	0/0:14:14,0:40:-0.00,-5.86,-61.45	0/0:12:12,0:40:-0.00,-5.26,-52.83	0/0:9:9,0:40:-0.00,-4.35,-39.89	0/0:3:3,0:32:-0.00,-2.55,-14.02	0/0:8:8,0:40:-0.00,-4.05,-35.58	0/0:16:16,0:40:-0.00,-6.46,-70.07	./.	0/0:9:9,0:40:-0.00,-4.35,-39.89	0/0:14:14,0:40:-0.00,-5.86,-61.45	0/0:8:8,0:40:-0.00,-4.05,-35.58	0/0:6:6,0:40:-0.00,-3.45,-26.96	0/0:15:15,0:40:-0.00,-6.16,-65.76	0/0:6:6,0:40:-0.00,-3.45,-26.96	0/0:3:3,0:32:-0.00,-2.55,-14.02	0/0:8:8,0:40:-0.00,-4.05,-35.58	0/0:10:10,0:40:-0.00,-4.65,-44.20	0/0:10:10,0:40:-0.00,-4.65,-44.20	0/0:5:5,0:38:-0.00,-3.15,-22.64	0/0:19:19,0:40:-0.00,-7.36,-83.01	0/0:25:25,0:40:-0.00,-9.17,-108.88	0/0:16:16,0:40:-0.00,-6.46,-70.07	./.	0/0:15:15,0:40:-0.00,-6.16,-65.76	0/0:12:12,0:40:-0.00,-5.26,-52.83	0/0:10:10,0:40:-0.00,-4.65,-44.20	0/0:12:12,0:40:-0.00,-5.26,-52.83	0/0:13:13,0:40:-0.00,-5.56,-57.14	0/0:9:9,0:40:-0.00,-4.35,-39.89	0/0:13:13,0:40:-0.00,-5.56,-57.14	0/0:21:21,0:40:-0.00,-7.96,-91.63	0/0:8:8,0:40:-0.00,-4.05,-35.58	0/0:17:17,0:40:-0.00,-6.76,-74.38	0/0:4:4,0:35:-0.00,-2.85,-18.33	0/0:11:11,0:40:-0.00,-4.95,-48.51	0/0:10:10,0:40:-0.00,-4.65,-44.20	0/0:7:7,0:40:-0.00,-3.75,-31.27	0/0:16:16,0:40:-0.00,-6.46,-70.07
21706	58	.	C	A	.	PASS	NS=84;AF=0.482	GT:DP:AD:GQ:GL	1/1:35:0,35:40:-132.05,-11.10,-0.00	1/1:44:0,44:40:-166.01,-13.81,-0.00	1/1:51:0,51:40:-192.43,-15.91,-0.00	1/1:45:0,45:40:-169.79,-14.11,-0.00	1/1:54:0,54:40:-203.75,-16.82,-0.00	1/1:64:0,64:40:-241.49,-19.83,0.00	1/1:50:0,50:40:-188.66,-15.61,-0.00	1/1:56:2,54:40:-196.20,-9.87,-0.00	1/1:39:0,39:40:-147.14,-12.30,-0.00	1/1:35:0,35:40:-132.05,-11.10,-0.00	1/1:57:0,57:40:-215.07,-17.72,-0.00	1/1:32:0,32:40:-120.73,-10.20,-0.00	1/1:44:0,44:40:-166.01,-13.81,-0.00	1/1:34:0,34:40:-128.28,-10.80,-0.00	1/1:60:0,60:40:-226.39,-18.62,0.00	1/1:26:1,25:40:-90.54,-4.62,-0.00	1/1:29:0,29:40:-109.41,-9.29,-0.00	1/1:20:0,20:40:-75.44,-6.58,-0.00	1/1:58:0,58:40:-218.84,-18.02,0.00	1/1:52:0,52:40:-196.20,-16.22,-0.00	1/1:50:0,50:40:-188.66,-15.61,-0.00	1/1:40:0,40:40:-150.92,-12.60,-0.00	1/1:17:1,16:25:-56.58,-1.91,-0.01	1/1:37:0,37:40:-139.60,-11.70,-0.00	0/1:50:22,28:40:-90.02,0.00,-67.41	0/1:37:23,14:40:-41.10,0.00,-75.09	1/1:48:1,47:40:-173.56,-11.24,-0.00	1/1:49:0,49:40:-184.88,-15.31,-0.00	1/1:38:0,38:40:-143.37,-12.00,-0.00	./.	0/0:23:23,0:40:-0.00,-7.52,-86.83	1/1:23:0,23:40:-86.77,-7.49,-0.00	./.	1/1:20:1,19:34:-67.90,-2.81,-0.00	0/1:45:21,24:40:-76.43,0.00,-65.14	0/1:44:20,24:40:-76.73,0.00,-61.67	1/1:18:0,18:40:-67.90,-5.98,-0.00	1/1:53:0,53:40:-199.98,-16.52,0.00	1/1:46:0,46:40:-173.56,-14.41,-0.00	1/1:41:0,41:40:-154.69,-12.90,-0.00	1/1:25:0,25:40:-94.31,-8.09,-0.00
21726	19	.	G	C	.	PASS	NS=90;AF=0.461	GT:DP:AD:GQ:GL	1/1:44:0,44:40:-154.42,-13.95,-0.00	1/1:47:0,47:40:-164.95,-14.86,-0.00	1/1:47:0,47:40:-164.95,-14.86,-0.00	1/1:45:0,45:40:-157.93,-14.25,-0.00	1/1:50:0,50:40:-175.48,-15.76,-0.00	1/1:32:0,32:40:-112.29,-10.34,-0.00	1/1:32:0,32:40:-112.29,-10.34,-0.00	1/1:37:1,36:40:-122.82,-8.34,-0.00	1/1:29:2,27:30:-87.71,-2.42,-0.00	1/1:36:0,36:40:-126.33,-11.55,-0.00	1/1:32:0,32:40:-112.29,-10.34,-0.00	1/1:32:0,32:40:-112.29,-10.34,-0.00	1/1:43:0,43:40:-150.91,-13.65,-0.00	1/1:29:0,29:40:-101.75,-9.44,-0.00	0/1:37:20,17:40:-47.78,0.00,-58.37	0/1:51:26,25:40:-71.65,0.00,-75.23	1/1:22:1,21:40:-70.16,-3.82,-0.00	1/1:16:0,16:40:-56.11,-5.53,-0.00	1/1:37:0,37:40:-129.84,-11.85,-0.00	1/1:42:0,42:40:-147.40,-13.35,-0.00	1/1:36:0,36:40:-126.33,-11.55,-0.00	1/1:50:0,50:40:-175.48,-15.76,-0.00	1/1:51:0,51:40:-178.99,-16.06,-0.00	1/1:33:0,33:40:-115.80,-10.64,-0.00	1/1:49:0,49:40:-171.97,-15.46,-0.00	1/1:38:0,38:40:-133.35,-12.15,-0.00	1/1:38:0,38:40:-133.35,-12.15,-0.00	1/1:35:0,35:40:-122.82,-11.24,-0.00	1/1:31:0,31:40:-108.78,-10.04,-0.00	1/1:38:0,38:40:-133.35,-12.15,-0.00	1/1:33:0,33:40:-115.80,-10.64,-0.00	1/1:45:0,45:40:-157.93,-14.25,-0.00	0/1:39:24,15:40:-40.15,0.00,-71.81	1/1:35:0,35:40:-122.82,-11.24,-0.00	1/1:35:1,34:40:-115.80,-7.73,-0.00	./.	0/1:14:7,7:40:-19.59,0.00,-19.65	1/1:31:0,31:40:-108.78,-10.04,-0.00	1/1:57:2,55:40:-186.02,-10.84,-0.00	1/1:63:1,62:40:-214.10,-16.16,-0.00	1/1:41:0,41:40:-143.88,-13.05,-0.00
21811	13	.	G	C	.	PASS	NS=86;AF=0.430	GT:DP:AD:GQ:GL	1/1:10:0,10:40:-30.36,-3.85,-0.00	1/1:17:0,17:40:-51.71,-5.95,-0.00	1/1:11:0,11:40:-33.41,-4.15,-0.00	1/1:13:0,13:40:-39.51,-4.75,-0.00	1/1:21:0,21:40:-63.90,-7.15,-0.00	1/1:17:0,17:40:-51.71,-5.95,-0.00	1/1:10:0,10:40:-30.36,-3.85,-0.00	1/1:18:0,18:40:-54.76,-6.25,-0.00	1/1:20:0,20:40:-60.85,-6.85,-0.00	1/1:22:0,22:40:-66.95,-7.46,-0.00	1/1:15:0,15:40:-45.61,-5.35,-0.00	0/1:7:4,3:40:-6.08,-0.00,-9.25	1/1:19:0,19:40:-57.80,-6.55,-0.00	1/1:5:0,5:29:-15.12,-2.35,-0.00	1/1:7:0,7:36:-21.22,-2.95,-0.00	1/1:15:0,15:40:-45.61,-5.35,-0.00	./.	1/1:11:0,11:40:-33.41,-4.15,-0.00	0/1:13:8,5:40:-10.37,-0.00,-19.64	1/1:13:0,13:40:-39.51,-4.75,-0.00	1/1:17:0,17:40:-51.71,-5.95,-0.00	1/1:22:0,22:40:-66.95,-7.46,-0.00	1/1:9:0,9:40:-27.32,-3.55,-0.00	1/1:5:0,5:29:-15.12,-2.35,-0.00	0/1:18:8,10:40:-24.11,0.00,-18.14	./.	1/1:5:0,5:29:-15.12,-2.35,-0.00	1/1:12:0,12:40:-36.46,-4.45,-0.00	1/1:10:0,10:40:-30.36,-3.85,-0.00	1/1:21:0,21:40:-63.90,-7.15,-0.00	1/1:16:0,16:40:-48.66,-5.65,-0.00	1/1:26:0,26:40:-79.15,-8.66,-0.00	1/1:10:0,10:40:-30.36,-3.85,-0.00	1/1:13:0,13:40:-39.51,-4.75,-0.00	1/1:16:0,16:40:-48.66,-5.65,-0.00	1/1:16:0,16:40:-48.66,-5.65,-0.00	./.	0/1:11:6,5:40:-10.97,-0.00,-14.14	1/1:20:0,20:40:-60.85,-6.85,-0.00	1/1:14:0,14:40:-42.56,-5.05,-0.00	1/1:6:0,6:33:-18.17,-2.65,-0.00
21913	12	.	A	G	.	PASS	NS=88;AF=0.460	GT:DP:AD:GQ:GL	0/0:14:14,0:40:-0.00,-4.83,-64.15	0/0:15:15,0:40:-0.00,-5.13,-68.73	0/0:30:30,0:40:-0.00,-9.64,-137.38	0/0:14:14,0:40:-0.00,-4.83,-64.15	0/0:31:30,1:40:-0.00,-5.37,-132.80	0/0:25:25,0:40:-0.00,-8.14,-114.49	0/0:21:21,0:40:-0.00,-6.93,-96.19	0/0:30:30,0:40:-0.00,-9.64,-137.38	0/0:19:19,0:40:-0.00,-6.33,-87.03	0/0:11:11,0:40:-0.00,-3.92,-50.42	0/0:28:28,0:40:-0.00,-9.04,-128.22	0/0:22:22,0:40:-0.00,-7.23,-100.76	0/0:17:17,0:40:-0.00,-5.73,-77.88	0/0:14:14,0:40:-0.00,-4.83,-64.15	./.	0/0:32:32,0:40:-0.00,-10.24,-146.53	0/0:18:18,0:40:-0.00,-6.03,-82.46	0/0:29:28,1:40:-0.00,-4.76,-123.65	0/0:21:21,0:40:-0.00,-6.93,-96.19	0/0:14:14,0:40:-0.00,-4.83,-64.15	0/0:15:15,0:40:-0.00,-5.13,-68.73	0/0:16:16,0:40:-0.00,-5.43,-73.30	0/0:32:32,0:40:-0.00,-10.24,-146.53	0/0:20:20,0:40:-0.00,-6.63,-91.61	0/0:30:30,0:40:-0.00,-9.64,-137.38	0/0:10:10,0:40:-0.00,-3.62,-45.84	0/0:26:26,0:40:-0.00,-8.44,-119.07	0/0:15:15,0:40:-0.00,-5.13,-68.73	0/0:18:18,0:40:-0.00,-6.03,-82.46	0/0:22:22,0:40:-0.00,-7.23,-100.76	0/0:24:24,0:40:-0.00,-7.84,-109.92	0/0:28:28,0:40:-0.00,-9.04,-128.22	0/0:24:23,1:39:-0.00,-3.26,-100.76	0/0:24:24,0:40:-0.00,-7.84,-109.92	0/0:18:18,0:40:-0.00,-6.03,-82.46	0/0:29:29,0:40:-0.00,-9.34,-132.80	0/0:4:4,0:24:-0.01,-1.82,-18.39	0/0:32:32,0:40:-0.00,-10.24,-146.53	0/0:22:22,0:40:-0.00,-7.23,-100.76	0/0:25:25,0:40:-0.00,-8.14,-114.49	0/0:26:26,0:40:-0.00,-8.44,-119.07
22159	67	.	G	C	.	PASS	NS=84;AF=0.435	GT:DP:AD:GQ:GL	1/1:11:0,11:40:-35.97,-3.93,-0.00	1/1:4:0,4:24:-13.01,-1.83,-0.01	1/1:10:0,10:40:-32.69,-3.63,-0.00	1/1:8:0,8:37:-26.13,-3.03,-0.00	1/1:9:0,9:40:-29.41,-3.33,-0.00	1/1:3:0,3:20:-9.74,-1.54,-0.01	1/1:13:0,13:40:-42.53,-4.54,-0.00	1/1:6:0,6:30:-19.57,-2.43,-0.00	1/1:9:0,9:40:-29.41,-3.33,-0.00	1/1:8:0,8:37:-26.13,-3.03,-0.00	1/1:9:0,9:40:-29.41,-3.33,-0.00	1/1:14:0,14:40:-45.81,-4.84,-0.00	0/1:16:7,9:40:-23.97,0.00,-17.52	0/1:19:11,8:40:-19.79,0.00,-29.74	1/1:17:0,17:40:-55.65,-5.74,-0.00	0/1:15:11,4:40:-7.87,-0.00,-30.94	1/1:8:0,8:37:-26.13,-3.03,-0.00	1/1:6:0,6:30:-19.57,-2.43,-0.00	./.	1/1:13:0,13:40:-42.53,-4.54,-0.00	1/1:11:0,11:40:-35.97,-3.93,-0.00	0/1:13:4,9:40:-24.87,-0.00,-8.59	1/1:8:0,8:37:-26.13,-3.03,-0.00	1/1:6:0,6:30:-19.57,-2.43,-0.00	1/1:13:0,13:40:-42.53,-4.54,-0.00	./.	1/1:5:0,5:27:-16.29,-2.13,-0.00	./.	1/1:6:0,6:30:-19.57,-2.43,-0.00	1/1:11:0,11:40:-35.97,-3.93,-0.00	0/1:16:9,7:40:-17.41,0.00,-24.08	1/1:21:0,21:40:-68.77,-6.94,-0.00	1/1:14:1,13:21:-39.26,-1.57,-0.01	0/1:10:5,5:40:-12.65,-0.00,-12.77	0/1:20:10,10:40:-26.05,0.00,-26.16	1/1:8:0,8:37:-26.13,-3.03,-0.00	1/1:23:0,23:40:-75.33,-7.54,-0.00	1/1:12:0,12:40:-39.25,-4.23,-0.00	1/1:14:0,14:40:-45.81,-4.84,-0.00	1/1:12:0,12:40:-39.25,-4.23,-0.00	1/1:14:0,14:40:-45.81,-4.84,-0.00
22413	33	.	T	C	.	PASS	NS=88;AF=0.483	GT:DP:AD:GQ:GL	1/1:13:0,13:40:-58.28,-4.93,-0.00	1/1:12:0,12:40:-53.80,-4.63,-0.00	1/1:13:0,13:40:-58.28,-4.93,-0.00	1/1:23:0,23:40:-103.15,-7.94,-0.00	1/1:23:0,23:40:-103.15,-7.94,-0.00	1/1:4:0,4:28:-17.91,-2.22,-0.00	1/1:10:0,10:40:-44.83,-4.03,-0.00	1/1:17:0,17:40:-76.23,-6.13,-0.00	1/1:17:0,17:40:-76.23,-6.13,-0.00	1/1:15:0,15:40:-67.26,-5.53,-0.00	1/1:21:0,21:40:-94.17,-7.34,-0.00	1/1:18:0,18:40:-80.72,-6.44,-0.00	1/1:16:0,16:40:-71.74,-5.83,-0.00	1/1:3:0,3:25:-13.43,-1.93,-0.01	1/1:16:0,16:40:-71.74,-5.83,-0.00	1/1:21:0,21:40:-94.17,-7.34,-0.00	1/1:13:0,13:40:-58.28,-4.93,-0.00	1/1:4:0,4:28:-17.91,-2.22,-0.00	1/1:30:1,29:40:-125.58,-5.56,-0.00	1/1:19:0,19:40:-85.20,-6.74,-0.00	1/1:22:0,22:40:-98.66,-7.64,-0.00	1/1:15:0,15:40:-67.26,-5.53,-0.00	1/1:13:0,13:40:-58.28,-4.93,-0.00	1/1:24:1,23:40:-98.66,-3.76,-0.00	1/1:11:0,11:40:-49.31,-4.33,-0.00	./.	1/1:19:1,18:28:-76.23,-2.25,-0.00	1/1:16:0,16:40:-71.74,-5.83,-0.00	1/1:21:0,21:40:-94.17,-7.34,-0.00	1/1:11:0,11:40:-49.31,-4.33,-0.00	1/1:20:0,20:40:-89.69,-7.04,-0.00	1/1:25:0,25:40:-112.12,-8.54,-0.00	1/1:22:0,22:40:-98.66,-7.64,-0.00	1/1:18:1,17:25:-71.75,-1.95,-0.00	1/1:18:0,18:40:-80.72,-6.44,-0.00	1/1:15:0,15:40:-67.26,-5.53,-0.00	1/1:11:0,11:40:-49.31,-4.33,-0.00	1/1:21:0,21:40:-94.17,-7.34,-0.00	1/1:19:0,19:40:-85.20,-6.74,-0.00	1/1:29:0,29:40:-130.06,-9.75,-0.00	1/1:24:0,24:40:-107.63,-8.24,-0.00
22491	6	.	G	A	.	PASS	NS=90;AF=0.439	GT:DP:AD:GQ:GL	0/0:29:29,0:40:-0.00,-9.67,-137.78	0/0:32:32,0:40:-0.00,-10.58,-152.02	0/0:39:39,0:40:-0.00,-12.68,-185.26	0/0:33:33,0:40:-0.00,-10.88,-156.77	0/0:27:27,0:40:-0.00,-9.07,-128.29	0/0:40:40,0:40:-0.00,-12.99,-190.00	0/0:35:35,0:40:-0.00,-11.48,-166.27	0/0:27:27,0:40:-0.00,-9.07,-128.29	0/0:29:29,0:40:-0.00,-9.67,-137.78	0/0:24:24,0:40:-0.00,-8.17,-114.04	0/0:30:30,0:40:-0.00,-9.98,-142.53	0/0:22:22,0:40:-0.00,-7.57,-104.55	0/0:28:27,1:40:-0.00,-4.63,-123.54	0/0:29:29,0:40:-0.00,-9.67,-137.78	0/0:32:32,0:40:-0.00,-10.58,-152.02	0/0:37:37,0:40:-0.00,-12.08,-175.76	0/0:31:31,0:40:-0.00,-10.28,-147.28	0/0:24:24,0:40:-0.00,-8.17,-114.04	0/0:28:28,0:40:-0.00,-9.37,-133.03	0/0:30:30,0:40:-0.00,-9.98,-142.53	0/0:50:49,1:40:-0.00,-11.25,-227.99	0/0:36:36,0:40:-0.00,-11.78,-171.01	0/0:36:36,0:40:-0.00,-11.78,-171.01	0/0:33:33,0:40:-0.00,-10.88,-156.77	0/0:28:27,1:40:-0.00,-4.63,-123.54	0/0:26:26,0:40:-0.00,-8.77,-123.54	0/0:51:51,0:40:0.00,-16.30,-242.23	0/0:41:41,0:40:-0.00,-13.29,-194.75	0/0:35:35,0:40:-0.00,-11.48,-166.27	0/0:31:31,0:40:-0.00,-10.28,-147.28	0/0:34:34,0:40:-0.00,-11.18,-161.52	0/0:25:25,0:40:-0.00,-8.47,-118.79	0/0:28:27,1:40:-0.00,-4.63,-123.54	0/0:15:15,0:40:-0.00,-5.46,-71.32	0/0:52:52,0:40:0.00,-16.60,-246.98	0/0:31:31,0:40:-0.00,-10.28,-147.28	0/0:44:44,0:40:-0.00,-14.19,-209.00	0/0:17:17,0:40:-0.00,-6.06,-80.81	0/0:33:32,1:40:-0.00,-6.13,-147.28	0/0:43:43,0:40:-0.00,-13.89,-204.25	0/0:32:32,0:40:-0.00,-10.58,-152.02
22506	34	.	G	A	.	PASS	NS=91;AF=0.456	GT:DP:AD:GQ:GL	1/1:50:0,50:40:-199.73,-15.83,-0.00	1/1:66:0,66:40:-263.67,-20.65,-0.00	1/1:89:1,88:40:-347.59,-23.58,0.00	1/1:105:0,105:40:-419.53,-32.39,0.00	1/1:71:0,71:40:-283.65,-22.15,-0.00	1/1:88:0,88:40:-351.59,-27.27,0.00	1/1:56:0,56:40:-223.71,-17.64,0.00	1/1:55:0,55:40:-219.71,-17.34,0.00	1/1:59:0,59:40:-235.70,-18.54,0.00	1/1:65:0,65:40:-259.68,-20.35,-0.00	1/1:66:0,66:40:-263.67,-20.65,-0.00	1/1:58:0,58:40:-231.70,-18.24,0.00	1/1:55:0,55:40:-219.71,-17.34,0.00	1/1:63:0,63:40:-251.68,-19.75,0.00	1/1:46:1,45:40:-175.75,-10.63,-0.00	0/1:53:30,23:40:-75.09,0.00,-103.15	1/1:46:2,44:40:-167.76,-6.64,-0.00	0/1:70:31,39:40:-133.92,0.00,-102.03	1/1:70:0,70:40:-279.66,-21.85,0.00	0/1:78:40,38:40:-127.51,0.00,-135.59	1/1:98:0,98:40:-391.55,-30.28,-0.00	1/1:59:0,59:40:-235.70,-18.54,0.00	1/1:67:0,67:40:-267.67,-20.95,0.00	1/1:61:0,61:40:-243.69,-19.14,0.00	1/1:56:0,56:40:-223.71,-17.64,0.00	1/1:90:0,90:40:-359.58,-27.87,0.00	1/1:84:0,84:40:-335.61,-26.07,-0.00	0/1:64:26,38:40:-131.73,0.00,-83.86	1/1:44:2,42:40:-159.77,-6.03,-0.00	1/1:69:0,69:40:-275.66,-21.55,0.00	1/1:73:0,73:40:-291.65,-22.76,0.00	1/1:63:0,63:40:-251.68,-19.75,0.00	1/1:44:0,44:40:-175.75,-14.03,-0.00	1/1:74:0,74:40:-295.64,-23.06,-0.00	1/1:47:2,45:40:-171.76,-6.94,-0.00	1/1:34:0,34:40:-135.79,-11.02,-0.00	1/1:94:0,94:40:-375.57,-29.08,0.00	1/1:84:0,84:40:-335.61,-26.07,-0.00	1/1:61:0,61:40:-243.69,-19.14,0.00	1/1:63:0,63:40:-251.68,-19.75,0.00	1/1:55:0,55:40:-219.71,-17.34,0.00
22570	115	.	A	G	.	PASS	NS=84;AF=0.476	GT:DP:AD:GQ:GL	1/1:7:0,7:39:-21.82,-3.21,-0.00	1/1:4:0,4:29:-12.45,-2.31,-0.00	1/1:11:0,11:40:-34.31,-4.41,-0.00	1/1:6:0,6:35:-18.70,-2.91,-0.00	1/1:7:0,7:39:-21.82,-3.21,-0.00	1/1:8:0,8:40:-24.94,-3.51,-0.00	1/1:5:0,5:32:-15.57,-2.61,-0.00	1/1:6:0,6:35:-18.70,-2.91,-0.00	1/1:9:0,9:40:-28.06,-3.81,-0.00	./.	1/1:12:0,12:40:-37.43,-4.71,-0.00	1/1:11:0,11:40:-34.31,-4.41,-0.00	1/1:5:0,5:32:-15.57,-2.61,-0.00	1/1:6:0,6:35:-18.70,-2.91,-0.00	1/1:8:0,8:40:-24.94,-3.51,-0.00	1/1:16:0,16:40:-49.93,-5.91,-0.00	1/1:6:0,6:35:-18.70,-2.91,-0.00	1/1:4:0,4:29:-12.45,-2.31,-0.00	1/1:4:0,4:29:-12.45,-2.31,-0.00	1/1:10:0,10:40:-31.19,-4.11,-0.00	1/1:6:0,6:35:-18.70,-2.91,-0.00	1/1:7:0,7:39:-21.82,-3.21,-0.00	1/1:4:0,4:29:-12.45,-2.31,-0.00	1/1:22:0,22:40:-68.67,-7.72,-0.00	1/1:12:0,12:40:-37.43,-4.71,-0.00	./.	1/1:3:0,3:26:-9.33,-2.01,-0.00	1/1:6:0,6:35:-18.70,-2.91,-0.00	1/1:7:0,7:39:-21.82,-3.21,-0.00	1/1:14:0,14:40:-43.68,-5.31,-0.00	./.	1/1:10:1,9:14:-24.98,-1.03,-0.04	1/1:5:0,5:32:-15.57,-2.61,-0.00	1/1:7:0,7:39:-21.82,-3.21,-0.00	0/1:14:7,7:40:-16.51,0.00,-16.55	1/1:6:0,6:35:-18.70,-2.91,-0.00	1/1:16:0,16:40:-49.93,-5.91,-0.00	1/1:5:0,5:32:-15.57,-2.61,-0.00	1/1:8:0,8:40:-24.94,-3.51,-0.00	1/1:10:0,10:40:-31.19,-4.11,-0.00	1/1:7:0,7:39:-21.82,-3.21,-0.00
22679	9	.	G	A	.	PASS	NS=81;AF=0.438	GT:DP:AD:GQ:GL	1/1:3:0,3:24:-12.44,-1.84,-0.01	1/1:7:0,7:37:-29.17,-3.04,-0.00	1/1:12:0,12:40:-50.08,-4.54,-0.00	1/1:8:0,8:40:-33.35,-3.34,-0.00	1/1:21:0,21:40:-87.72,-7.25,-0.00	1/1:5:0,5:30:-20.80,-2.44,-0.00	1/1:4:0,4:27:-16.62,-2.14,-0.00	1/1:7:0,7:37:-29.17,-3.04,-0.00	./.	1/1:10:0,10:40:-41.71,-3.94,-0.00	1/1:11:0,11:40:-45.89,-4.24,-0.00	1/1:11:0,11:40:-45.89,-4.24,-0.00	1/1:10:0,10:40:-41.71,-3.94,-0.00	1/1:9:0,9:40:-37.53,-3.64,-0.00	1/1:7:0,7:37:-29.17,-3.04,-0.00	1/1:7:0,7:37:-29.17,-3.04,-0.00	0/0:4:4,0:28:-0.00,-2.25,-16.84	1/1:3:0,3:24:-12.44,-1.84,-0.01	1/1:5:0,5:30:-20.80,-2.44,-0.00	1/1:11:0,11:40:-45.89,-4.24,-0.00	1/1:7:0,7:37:-29.17,-3.04,-0.00	./.	1/1:13:0,13:40:-54.26,-4.84,-0.00	1/1:7:0,7:37:-29.17,-3.04,-0.00	1/1:7:0,7:37:-29.17,-3.04,-0.00	./.	1/1:9:0,9:40:-37.53,-3.64,-0.00	1/1:9:0,9:40:-37.53,-3.64,-0.00	./.	0/1:9:5,4:40:-12.98,-0.00,-17.27	1/1:6:0,6:34:-24.98,-2.74,-0.00	1/1:7:0,7:37:-29.17,-3.04,-0.00	0/1:7:1,6:16:-21.98,-0.03,-1.17	1/1:7:0,7:37:-29.17,-3.04,-0.00	1/1:23:0,23:40:-96.08,-7.85,-0.00	1/1:15:0,15:40:-62.62,-5.45,-0.00	1/1:7:0,7:37:-29.17,-3.04,-0.00	./.	1/1:5:0,5:30:-20.80,-2.44,-0.00	1/1:7:0,7:37:-29.17,-3.04,-0.00	1/1:9:0,9:40:-37.53,-3.64,-0.00
22728	44	.	G	T	.	PASS	NS=88;AF=0.472	GT:DP:AD:GQ:GL	1/1:11:0,11:40:-48.64,-4.12,-0.00	./.	1/1:9:0,9:40:-39.79,-3.52,-0.00	1/1:11:0,11:40:-48.64,-4.12,-0.00	1/1:15:0,15:40:-66.34,-5.32,-0.00	1/1:22:0,22:40:-97.32,-7.43,-0.00	1/1:16:0,16:40:-70.77,-5.63,-0.00	1/1:18:0,18:40:-79.62,-6.23,-0.00	1/1:17:0,17:40:-75.19,-5.93,-0.00	1/1:15:1,14:13:-57.54,-0.95,-0.05	1/1:23:0,23:40:-101.74,-7.73,-0.00	1/1:23:0,23:40:-101.74,-7.73,-0.00	1/1:13:0,13:40:-57.49,-4.72,-0.00	1/1:15:0,15:40:-66.34,-5.32,-0.00	1/1:3:0,3:23:-13.25,-1.72,-0.01	1/1:7:0,7:36:-30.94,-2.92,-0.00	1/1:17:0,17:40:-75.19,-5.93,-0.00	1/1:19:0,19:40:-84.04,-6.53,-0.00	1/1:15:1,14:13:-57.54,-0.95,-0.05	1/1:4:0,4:26:-17.67,-2.02,-0.00	1/1:11:0,11:40:-48.64,-4.12,-0.00	1/1:19:0,19:40:-84.04,-6.53,-0.00	1/1:12:0,12:40:-53.07,-4.42,-0.00	1/1:19:0,19:40:-84.04,-6.53,-0.00	1/1:13:0,13:40:-57.49,-4.72,-0.00	./.	1/1:14:0,14:40:-61.92,-5.02,-0.00	1/1:9:0,9:40:-39.79,-3.52,-0.00	1/1:24:0,24:40:-106.17,-8.03,-0.00	1/1:11:0,11:40:-48.64,-4.12,-0.00	1/1:15:0,15:40:-66.34,-5.32,-0.00	1/1:26:0,26:40:-115.02,-8.64,-0.00	1/1:18:0,18:40:-79.62,-6.23,-0.00	1/1:14:0,14:40:-61.92,-5.02,-0.00	1/1:19:0,19:40:-84.04,-6.53,-0.00	1/1:6:0,6:32:-26.52,-2.62,-0.00	0/1:24:18,6:40:-18.48,0.00,-71.62	0/1:8:1,7:17:-27.75,-0.03,-1.23	1/1:7:0,7:36:-30.94,-2.92,-0.00	1/1:16:0,16:40:-70.77,-5.63,-0.00	1/1:20:0,20:40:-88.47,-6.83,-0.00
22736	34	.	G	A	.	PASS	NS=88;AF=0.438	GT:DP:AD:GQ:GL	1/1:13:1,12:18:-39.15,-1.32,-0.02	1/1:19:0,19:40:-67.66,-6.67,-0.00	1/1:34:0,34:40:-121.14,-11.19,-0.00	1/1:26:0,26:40:-92.62,-8.78,-0.00	1/1:30:0,30:40:-106.88,-9.98,-0.00	1/1:22:0,22:40:-78.35,-7.58,-0.00	0/1:16:2,14:19:-44.07,-0.02,-1.38	1/1:8:0,8:40:-28.43,-3.36,-0.00	1/1:15:0,15:40:-53.39,-5.47,-0.00	1/1:28:0,28:40:-99.75,-9.38,-0.00	1/1:34:2,32:40:-106.88,-4.06,-0.00	1/1:35:0,35:40:-124.71,-11.49,-0.00	1/1:22:0,22:40:-78.35,-7.58,-0.00	1/1:18:0,18:40:-64.09,-6.37,-0.00	1/1:9:0,9:40:-32.00,-3.67,-0.00	1/1:12:0,12:40:-42.70,-4.57,-0.00	1/1:14:1,13:21:-42.71,-1.61,-0.01	1/1:14:0,14:40:-49.83,-5.17,-0.00	1/1:15:0,15:40:-53.39,-5.47,-0.00	1/1:33:0,33:40:-117.58,-10.89,-0.00	1/1:27:0,27:40:-96.18,-9.08,-0.00	0/0:14:14,0:40:-0.00,-5.26,-50.01	1/1:34:0,34:40:-121.14,-11.19,-0.00	1/1:31:0,31:40:-110.44,-10.29,-0.00	./.	1/1:3:0,3:24:-10.61,-1.87,-0.01	0/1:29:13,16:40:-47.27,0.00,-36.67	1/1:22:0,22:40:-78.35,-7.58,-0.00	1/1:10:0,10:40:-35.56,-3.97,-0.00	1/1:22:0,22:40:-78.35,-7.58,-0.00	0/0:25:25,0:40:-0.00,-8.57,-89.24	1/1:21:0,21:40:-74.79,-7.28,-0.00	1/1:8:0,8:40:-28.43,-3.36,-0.00	1/1:26:0,26:40:-92.62,-8.78,-0.00	1/1:42:0,42:40:-149.67,-13.60,-0.00	1/1:15:0,15:40:-53.39,-5.47,-0.00	1/1:13:0,13:40:-46.26,-4.87,-0.00	1/1:17:0,17:40:-60.52,-6.07,-0.00	1/1:17:0,17:40:-60.52,-6.07,-0.00	1/1:14:0,14:40:-49.83,-5.17,-0.00	1/1:27:0,27:40:-96.18,-9.08,-0.00
22753	19	.	T	C	.	PASS	NS=88;AF=0.392	GT:DP:AD:GQ:GL	1/1:49:0,48:40:-189.15,-14.92,-0.00	1/1:75:0,75:40:-295.67,-23.04,0.00	1/1:57:0,57:40:-224.66,-17.63,0.00	0/1:77:45,32:40:-102.39,0.00,-153.88	0/1:69:31,38:40:-128.47,0.00,-101.06	0/1:39:4,35:40:-125.66,-0.00,-3.57	0/1:53:32,21:40:-66.22,0.00,-109.82	1/1:58:4,54:27:-197.05,-2.15,-0.00	1/1:51:2,49:40:-185.21,-7.93,-0.00	1/1:45:1,44:40:-169.43,-10.07,-0.00	0/0:79:78,1:40:0.00,-20.51,-303.97	1/1:55:4,51:17:-185.23,-1.27,-0.02	0/1:28:25,3:34:-2.73,-0.00,-89.73	1/1:50:2,48:40:-181.26,-7.63,-0.00	1/1:55:0,55:40:-216.77,-17.02,-0.00	0/1:68:38,30:40:-97.21,0.00,-128.97	0/0:81:81,0:40:0.00,-25.05,-319.75	1/1:47:1,46:40:-177.32,-10.67,-0.00	1/1:28:0,28:40:-110.26,-8.90,-0.00	1/1:45:0,45:40:-177.32,-14.01,-0.00	1/1:30:0,30:40:-118.15,-9.50,-0.00	1/1:75:0,75:40:-295.67,-23.04,0.00	1/1:51:0,51:40:-200.99,-15.82,-0.00	1/1:38:0,38:40:-149.71,-11.91,-0.00	1/1:42:0,42:40:-165.49,-13.11,-0.00	1/1:74:0,74:40:-291.72,-22.74,0.00	1/1:41:0,41:40:-161.54,-12.81,-0.00	1/1:40:2,38:40:-141.82,-4.62,-0.00	1/1:78:1,77:40:-299.61,-20.00,0.00	1/1:19:0,19:40:-74.75,-6.19,-0.00	1/1:22:0,22:40:-86.59,-7.09,-0.00	1/1:57:0,57:40:-224.66,-17.63,0.00	./.	0/1:51:24,27:40:-90.49,0.00,-78.86	1/1:68:2,66:40:-252.27,-13.05,-0.00	0/1:58:18,40:40:-139.67,0.00,-53.08	0/1:68:17,51:40:-180.05,0.00,-46.13	1/1:96:0,96:40:-378.51,-29.36,-0.00	1/1:32:0,32:40:-126.04,-10.10,-0.00	1/1:23:0,23:40:-90.53,-7.39,-0.00	1/1:49:0,49:40:-193.10,-15.22,-0.00
22877	22	.	A	T	.	PASS	NS=75;AF=0.360	GT:DP:AD:GQ:GL	1/1:18:0,18:40:-56.72,-5.76,-0.00	0/1:20:10,10:40:-25.03,0.00,-25.31	1/1:28:0,28:40:-88.39,-8.76,-0.00	./.	1/1:21:0,21:40:-66.23,-6.66,-0.00	0/1:26:3,23:18:-64.42,-0.02,-1.36	1/1:17:0,17:40:-53.56,-5.46,-0.00	0/1:27:12,15:40:-38.76,0.00,-29.54	1/1:28:0,28:40:-88.39,-8.76,-0.00	1/1:25:0,25:40:-78.89,-7.86,-0.00	1/1:14:1,13:19:-37.74,-1.40,-0.02	1/1:15:0,15:40:-47.22,-4.85,-0.00	./.	1/1:18:0,18:40:-56.72,-5.76,-0.00	1/1:3:0,3:17:-9.25,-1.27,-0.02	1/1:15:1,14:22:-40.90,-1.70,-0.01	1/1:14:0,14:40:-44.06,-4.55,-0.00	./.	1/1:4:0,4:21:-12.40,-1.56,-0.01	./.	./.	./.	0/1:28:14,14:40:-35.29,0.00,-35.57	0/1:24:11,12:40:-30.46,0.00,-27.58	1/1:16:0,16:40:-50.39,-5.15,-0.00	./.	./.	./.	./.	1/1:13:0,13:40:-40.89,-4.25,-0.00	./.	1/1:28:0,28:40:-88.39,-8.76,-0.00	1/1:30:0,30:40:-94.73,-9.36,-0.00	1/1:27:0,27:40:-85.23,-8.46,-0.00	./.	1/1:22:0,22:40:-69.39,-6.96,-0.00	0/1:41:21,20:40:-50.39,0.00,-53.83	1/1:12:0,12:40:-37.72,-3.95,-0.00	0/1:28:18,10:40:-22.63,0.00,-48.24	1/1:15:0,15:40:-47.22,-4.85,-0.00	1/1:13:0,13:40:-40.89,-4.25,-0.00
22973	189	.	G	A	.	PASS	NS=75;AF=0.460	GT:DP:AD:GQ:GL	0/0:5:5,0:30:-0.00,-2.36,-16.40	0/0:14:14,0:40:-0.00,-5.06,-45.80	0/0:25:25,0:40:-0.00,-8.37,-81.72	0/0:16:16,0:40:-0.00,-5.66,-52.33	0/0:17:17,0:40:-0.00,-5.96,-55.59	0/0:7:7,0:36:-0.00,-2.96,-22.93	0/0:5:5,0:30:-0.00,-2.36,-16.40	0/0:8:8,0:39:-0.00,-3.26,-26.20	0/0:17:17,0:40:-0.00,-5.96,-55.59	0/0:15:15,0:40:-0.00,-5.36,-49.06	0/0:19:19,0:40:-0.00,-6.57,-62.12	0/0:31:31,0:40:-0.00,-10.17,-101.31	0/0:19:19,0:40:-0.00,-6.57,-62.12	0/0:3:3,0:23:-0.01,-1.76,-9.88	./.	0/0:16:16,0:40:-0.00,-5.66,-52.33	0/0:23:23,0:40:-0.00,-7.77,-75.19	0/0:4:4,0:26:-0.00,-2.06,-13.14	0/0:5:5,0:30:-0.00,-2.36,-16.40	0/0:12:12,0:40:-0.00,-4.46,-39.26	0/0:30:30,0:40:-0.00,-9.87,-98.05	0/0:6:6,0:33:-0.00,-2.66,-19.67	0/0:21:21,0:40:-0.00,-7.17,-68.66	0/0:17:17,0:40:-0.00,-5.96,-55.59	0/0:9:9,0:40:-0.00,-3.56,-29.47	./.	0/0:24:24,0:40:-0.00,-8.07,-78.45	0/0:6:6,0:33:-0.00,-2.66,-19.67	0/0:4:4,0:26:-0.00,-2.06,-13.14	0/0:11:11,0:40:-0.00,-4.16,-36.00	./.	./.	0/0:7:7,0:36:-0.00,-2.96,-22.93	0/1:21:14,7:40:-15.69,-0.00,-38.63	0/0:28:26,1:40:-0.00,-5.71,-81.72	0/0:26:26,0:40:-0.00,-8.67,-84.99	0/0:5:5,0:30:-0.00,-2.36,-16.40	0/0:16:16,0:40:-0.00,-5.66,-52.33	0/0:5:5,0:30:-0.00,-2.36,-16.40	0/0:7:7,0:36:-0.00,-2.96,-22.93	0/1:20:12,8:40:-19.26,0.00,-32.40
22987	46	.	A	G	.	PASS	NS=91;AF=0.429	GT:DP:AD:GQ:GL	0/0:37:37,0:40:-0.00,-11.85,-136.14	0/0:54:54,0:40:0.00,-16.97,-198.63	0/0:70:70,0:40:0.00,-21.78,-257.45	0/0:61:60,1:40:-0.00,-15.40,-217.01	0/0:65:64,1:40:0.00,-16.60,-231.72	0/0:82:79,3:40:-0.00,-14.37,-279.50	0/0:63:63,0:40:0.00,-19.68,-231.72	0/0:56:56,0:40:0.00,-17.57,-205.98	0/0:70:70,0:40:0.00,-21.78,-257.45	0/0:56:56,0:40:0.00,-17.57,-205.98	0/0:53:53,0:40:0.00,-16.67,-194.96	0/0:57:54,3:40:-0.00,-6.84,-187.60	0/0:34:34,0:40:-0.00,-10.95,-125.11	0/0:59:59,0:40:-0.00,-18.47,-217.01	0/0:52:52,0:40:0.00,-16.37,-191.28	0/0:48:48,0:40:-0.00,-15.16,-176.58	0/0:48:48,0:40:-0.00,-15.16,-176.58	0/0:52:52,0:40:0.00,-16.37,-191.28	0/0:50:50,0:40:-0.00,-15.77,-183.93	0/0:67:67,0:40:0.00,-20.88,-246.42	0/0:62:62,0:40:0.00,-19.38,-228.04	0/0:66:66,0:40:0.00,-20.58,-242.74	0/0:50:50,0:40:-0.00,-15.77,-183.93	0/0:66:66,0:40:0.00,-20.58,-242.74	0/0:47:47,0:40:-0.00,-14.86,-172.90	0/0:69:69,0:40:0.00,-21.48,-253.77	0/0:52:52,0:40:0.00,-16.37,-191.28	0/0:66:66,0:40:0.00,-20.58,-242.74	0/0:53:53,0:40:0.00,-16.67,-194.96	0/0:68:68,0:40:0.00,-21.18,-250.10	0/0:73:73,0:40:0.00,-22.69,-268.48	0/0:56:56,0:40:0.00,-17.57,-205.98	0/0:48:48,0:40:-0.00,-15.16,-176.58	0/0:56:56,0:40:0.00,-17.57,-205.98	0/0:83:81,2:40:0.00,-18.34,-290.53	0/0:35:35,0:40:-0.00,-11.25,-128.79	0/0:93:93,0:40:0.00,-28.71,-341.99	0/0:33:33,0:40:-0.00,-10.65,-121.44	0/0:62:61,1:40:0.00,-15.70,-220.69	0/0:53:53,0:40:0.00,-16.67,-194.96	0/0:56:56,0:40:0.00,-17.57,-205.98
23010	35	.	A	G	.	PASS	NS=82;AF=0.476	GT:DP:AD:GQ:GL	1/1:7:0,7:40:-29.38,-3.55,-0.00	1/1:6:0,6:39:-25.18,-3.25,-0.00	1/1:12:0,12:40:-50.40,-5.05,-0.00	1/1:6:0,6:39:-25.18,-3.25,-0.00	1/1:14:0,14:40:-58.81,-5.65,-0.00	1/1:9:0,9:40:-37.79,-4.15,-0.00	1/1:7:0,7:40:-29.38,-3.55,-0.00	1/1:9:0,9:40:-37.79,-4.15,-0.00	1/1:8:0,8:40:-33.59,-3.85,-0.00	1/1:5:0,5:36:-20.98,-2.95,-0.00	1/1:12:0,12:40:-50.40,-5.05,-0.00	1/1:9:0,9:40:-37.79,-4.15,-0.00	./.	./.	./.	1/1:11:0,11:40:-46.20,-4.75,-0.00	1/1:3:0,3:29:-12.57,-2.35,-0.00	1/1:4:0,4:33:-16.77,-2.65,-0.00	1/1:7:0,7:40:-29.38,-3.55,-0.00	1/1:13:0,13:40:-54.60,-5.35,-0.00	1/1:15:0,15:40:-63.01,-5.96,-0.00	1/1:8:0,8:40:-33.59,-3.85,-0.00	1/1:9:0,9:40:-37.79,-4.15,-0.00	1/1:8:0,8:40:-33.59,-3.85,-0.00	1/1:13:0,13:40:-54.60,-5.35,-0.00	./.	1/1:9:0,9:40:-37.79,-4.15,-0.00	1/1:15:0,15:40:-63.01,-5.96,-0.00	1/1:12:0,12:40:-50.40,-5.05,-0.00	1/1:8:0,8:40:-33.59,-3.85,-0.00	1/1:3:0,3:29:-12.57,-2.35,-0.00	1/1:11:0,11:40:-46.20,-4.75,-0.00	1/1:5:0,5:36:-20.98,-2.95,-0.00	1/1:10:0,10:40:-41.99,-4.45,-0.00	1/1:18:0,18:40:-75.62,-6.86,-0.00	1/1:17:0,17:40:-71.42,-6.56,-0.00	1/1:13:0,13:40:-54.60,-5.35,-0.00	1/1:4:0,4:33:-16.77,-2.65,-0.00	1/1:9:0,9:40:-37.79,-4.15,-0.00	1/1:8:0,8:40:-33.59,-3.85,-0.00	1/1:9:0,9:40:-37.79,-4.15,-0.00
23341	28	.	A	G	.	PASS	NS=90;AF=0.439	GT:DP:AD:GQ:GL	1/1:44:4,40:17:-115.23,-1.23,-0.03	1/1:29:0,29:40:-92.78,-9.51,-0.00	1/1:45:0,45:40:-144.03,-14.32,-0.00	1/1:58:1,57:40:-179.26,-15.02,0.00	1/1:49:0,49:40:-156.84,-15.52,-0.00	1/1:66:0,66:40:-211.30,-20.63,0.00	1/1:65:0,65:40:-208.09,-20.33,0.00	1/1:46:0,46:40:-147.23,-14.62,-0.00	1/1:50:0,50:40:-160.04,-15.82,0.00	1/1:49:0,49:40:-156.84,-15.52,-0.00	1/1:75:2,73:40:-227.31,-16.93,0.00	1/1:47:0,47:40:-150.43,-14.92,-0.00	1/1:64:0,64:40:-204.89,-20.03,0.00	1/1:44:0,44:40:-140.82,-14.02,-0.00	1/1:51:0,51:40:-163.25,-16.12,0.00	1/1:56:0,56:40:-179.26,-17.63,0.00	1/1:57:1,56:40:-176.06,-14.72,-0.00	1/1:52:0,52:40:-166.45,-16.42,0.00	1/1:52:1,51:40:-160.04,-13.22,-0.00	1/1:54:1,53:40:-166.45,-13.82,-0.00	1/1:41:0,40:40:-128.01,-12.81,-0.00	1/1:77:0,77:40:-246.53,-23.94,0.00	0/1:52:26,26:40:-66.74,0.00,-66.86	0/1:51:30,21:40:-51.03,0.00,-79.97	1/1:52:0,52:40:-166.45,-16.42,0.00	1/1:24:1,23:40:-70.35,-4.80,-0.00	1/1:62:0,62:40:-198.48,-19.43,0.00	1/1:55:2,53:40:-163.25,-10.92,-0.00	1/1:51:0,51:40:-163.25,-16.12,0.00	0/0:53:53,0:40:0.00,-16.84,-169.89	0/1:79:36,42:40:-110.18,0.00,-91.07	0/1:57:29,28:40:-71.65,0.00,-74.97	1/1:49:0,49:40:-156.84,-15.52,-0.00	1/1:51:0,51:40:-163.25,-16.12,0.00	1/1:68:1,67:40:-211.30,-18.03,0.00	1/1:32:0,32:40:-102.39,-10.41,-0.00	0/1:25:13,12:40:-30.02,0.00,-33.34	1/1:52:0,52:40:-166.45,-16.42,0.00	1/1:41:0,41:40:-131.22,-13.12,-0.00	1/1:48:0,48:40:-153.64,-15.22,-0.00	1/1:52:0,52:40:-166.45,-16.42,0.00
23564	95	.	G	T	.	PASS	NS=90;AF=0.400	GT:DP:AD:GQ:GL	0/0:12:12,0:40:-0.00,-4.18,-42.91	0/0:26:26,0:40:-0.00,-8.39,-92.73	0/0:13:13,0:40:-0.00,-4.48,-46.47	0/0:16:16,0:40:-0.00,-5.38,-57.14	0/0:23:22,1:40:-0.00,-3.93,-74.94	0/0:20:20,0:40:-0.00,-6.59,-71.38	0/0:26:26,0:40:-0.00,-8.39,-92.73	0/0:15:15,0:40:-0.00,-5.08,-53.59	0/0:21:21,0:40:-0.00,-6.89,-74.94	0/0:16:16,0:40:-0.00,-5.38,-57.14	0/0:19:18,1:34:-0.00,-2.73,-60.70	0/0:27:27,0:40:-0.00,-8.69,-96.29	0/0:14:14,0:40:-0.00,-4.78,-50.03	0/0:23:23,0:40:-0.00,-7.49,-82.06	0/0:26:26,0:40:-0.00,-8.39,-92.73	0/0:23:23,0:40:-0.00,-7.49,-82.06	0/0:9:9,0:39:-0.00,-3.28,-32.23	0/0:17:17,0:40:-0.00,-5.68,-60.70	0/0:18:18,0:40:-0.00,-5.98,-64.26	0/0:18:18,0:40:-0.00,-5.98,-64.26	0/0:22:22,0:40:-0.00,-7.19,-78.50	0/0:28:28,0:40:-0.00,-8.99,-99.85	0/0:32:32,0:40:-0.00,-10.20,-114.09	0/0:26:26,0:40:-0.00,-8.39,-92.73	0/0:18:17,1:30:-0.00,-2.43,-57.15	0/0:7:7,0:33:-0.00,-2.67,-25.12	0/0:19:19,0:40:-0.00,-6.28,-67.82	0/0:16:15,1:24:-0.01,-1.83,-50.03	0/0:19:19,0:40:-0.00,-6.28,-67.82	0/0:19:19,0:40:-0.00,-6.28,-67.82	0/0:34:34,0:40:-0.00,-10.80,-121.20	0/0:38:37,1:40:-0.00,-8.44,-128.32	0/0:32:32,0:40:-0.00,-10.20,-114.09	0/0:21:21,0:40:-0.00,-6.89,-74.94	0/0:33:33,0:40:-0.00,-10.50,-117.64	0/0:29:29,0:40:-0.00,-9.29,-103.41	0/0:30:29,1:40:-0.00,-6.04,-99.85	0/0:34:34,0:40:-0.00,-10.80,-121.20	0/0:11:11,0:40:-0.00,-3.88,-39.35	0/0:24:24,0:40:-0.00,-7.79,-85.62	0/0:24:24,0:40:-0.00,-7.79,-85.62
23689	79	.	A	G	.	PASS	NS=84;AF=0.476	GT:DP:AD:GQ:GL	0/0:4:4,0:25:-0.00,-1.98,-13.15	0/0:13:13,0:40:-0.00,-4.68,-42.64	0/0:11:11,0:40:-0.00,-4.08,-36.09	0/0:20:20,0:40:-0.00,-6.79,-65.58	0/0:11:11,0:40:-0.00,-4.08,-36.09	0/0:13:13,0:40:-0.00,-4.68,-42.64	0/0:4:4,0:25:-0.00,-1.98,-13.15	0/0:5:5,0:29:-0.00,-2.28,-16.42	0/0:4:4,0:25:-0.00,-1.98,-13.15	0/0:11:11,0:40:-0.00,-4.08,-36.09	0/0:20:20,0:40:-0.00,-6.79,-65.58	0/0:12:12,0:40:-0.00,-4.38,-39.36	0/0:11:11,0:40:-0.00,-4.08,-36.09	0/0:7:7,0:35:-0.00,-2.88,-22.98	0/0:6:6,0:32:-0.00,-2.58,-19.70	0/0:9:9,0:40:-0.00,-3.48,-29.53	0/0:8:8,0:38:-0.00,-3.18,-26.25	./.	./.	0/0:5:5,0:29:-0.00,-2.28,-16.42	0/0:6:6,0:32:-0.00,-2.58,-19.70	0/0:7:7,0:35:-0.00,-2.88,-22.98	0/0:12:12,0:40:-0.00,-4.38,-39.36	0/0:12:12,0:40:-0.00,-4.38,-39.36	0/0:9:9,0:40:-0.00,-3.48,-29.53	./.	0/0:12:12,0:40:-0.00,-4.38,-39.36	0/0:12:12,0:40:-0.00,-4.38,-39.36	0/0:9:9,0:40:-0.00,-3.48,-29.53	0/0:13:13,0:40:-0.00,-4.68,-42.64	0/0:6:6,0:32:-0.00,-2.58,-19.70	0/0:11:11,0:40:-0.00,-4.08,-36.09	0/0:8:8,0:38:-0.00,-3.18,-26.25	0/0:9:9,0:40:-0.00,-3.48,-29.53	0/0:27:27,0:40:-0.00,-8.89,-88.52	./.	0/0:14:14,0:40:-0.00,-4.98,-45.92	0/0:11:11,0:40:-0.00,-4.08,-36.09	0/0:7:7,0:35:-0.00,-2.88,-22.98	0/0:6:6,0:32:-0.00,-2.58,-19.70	0/0:9:9,0:40:-0.00,-3.48,-29.53
23779	12	.	C	T	.	PASS	NS=84;AF=0.494	GT:DP:AD:GQ:GL	0/0:14:14,0:40:-0.00,-5.18,-42.23	0/0:12:12,0:40:-0.00,-4.58,-36.20	0/0:22:22,0:40:-0.00,-7.58,-66.36	0/0:18:16,0:40:-0.00,-5.78,-48.26	0/0:15:15,0:40:-0.00,-5.48,-45.25	0/0:15:15,0:40:-0.00,-5.48,-45.25	0/0:9:9,0:40:-0.00,-3.67,-27.15	0/0:10:10,0:40:-0.00,-3.98,-30.17	0/0:8:8,0:40:-0.00,-3.37,-24.13	0/0:10:10,0:40:-0.00,-3.98,-30.17	0/0:28:28,0:40:-0.00,-9.39,-84.45	0/0:16:16,0:40:-0.00,-5.78,-48.26	0/0:18:18,0:40:-0.00,-6.38,-54.29	0/0:9:9,0:40:-0.00,-3.67,-27.15	0/0:12:12,0:40:-0.00,-4.58,-36.20	0/0:7:7,0:37:-0.00,-3.07,-21.12	0/0:8:8,0:40:-0.00,-3.37,-24.13	0/0:4:4,0:28:-0.00,-2.17,-12.07	0/0:6:6,0:34:-0.00,-2.77,-18.10	0/0:7:7,0:37:-0.00,-3.07,-21.12	0/0:12:12,0:40:-0.00,-4.58,-36.20	0/0:7:7,0:37:-0.00,-3.07,-21.12	0/0:11:11,0:40:-0.00,-4.28,-33.18	0/0:13:13,0:40:-0.00,-4.88,-39.21	0/0:14:14,0:40:-0.00,-5.18,-42.23	./.	0/0:16:16,0:40:-0.00,-5.78,-48.26	0/0:13:13,0:40:-0.00,-4.88,-39.21	0/0:5:5,0:31:-0.00,-2.47,-15.09	0/1:19:5,14:40:-35.54,-0.00,-8.41	0/0:3:3,0:24:-0.01,-1.88,-9.06	./.	0/0:3:3,0:24:-0.01,-1.88,-9.06	0/0:14:14,0:40:-0.00,-5.18,-42.23	0/0:19:19,0:40:-0.00,-6.68,-57.31	0/0:28:28,0:40:-0.00,-9.39,-84.45	0/0:7:7,0:37:-0.00,-3.07,-21.12	1/1:6:0,6:34:-18.09,-2.77,-0.00	0/0:13:13,0:40:-0.00,-4.88,-39.21	0/0:11:11,0:40:-0.00,-4.28,-33.18	0/0:17:17,0:40:-0.00,-6.08,-51.28
23988	155	.	G	C	.	PASS	NS=76;AF=0.434	GT:DP:AD:GQ:GL	0/0:12:12,0:40:-0.00,-4.35,-34.14	./.	0/0:14:14,0:40:-0.00,-4.95,-39.81	0/0:14:14,0:40:-0.00,-4.95,-39.81	0/0:8:8,0:38:-0.00,-3.15,-22.80	0/0:12:11,0:40:-0.00,-4.05,-31.31	0/0:3:3,0:22:-0.01,-1.65,-8.63	0/0:10:10,0:40:-0.00,-3.75,-28.47	0/0:10:10,0:40:-0.00,-3.75,-28.47	0/0:5:5,0:28:-0.00,-2.25,-14.30	0/0:8:8,0:38:-0.00,-3.15,-22.80	0/0:10:10,0:40:-0.00,-3.75,-28.47	0/0:11:11,0:40:-0.00,-4.05,-31.31	0/0:7:7,0:35:-0.00,-2.85,-19.96	0/0:9:9,0:40:-0.00,-3.45,-25.64	0/0:4:4,0:25:-0.00,-1.95,-11.46	0/0:10:10,0:40:-0.00,-3.75,-28.47	0/0:10:10,0:40:-0.00,-3.75,-28.47	0/0:6:6,0:32:-0.00,-2.55,-17.13	0/0:13:13,0:40:-0.00,-4.65,-36.98	0/0:5:5,0:28:-0.00,-2.25,-14.30	0/1:13:11,2:15:-1.06,-0.04,-26.70	0/0:8:8,0:38:-0.00,-3.15,-22.80	0/0:15:15,0:40:-0.00,-5.25,-42.65	0/0:6:6,0:32:-0.00,-2.55,-17.13	./.	0/1:12:10,2:18:-1.34,-0.02,-24.14	0/0:4:4,0:25:-0.00,-1.95,-11.46	0/0:8:8,0:38:-0.00,-3.15,-22.80	0/0:7:7,0:35:-0.00,-2.85,-19.96	0/0:12:12,0:40:-0.00,-4.35,-34.14	0/0:8:8,0:38:-0.00,-3.15,-22.80	0/0:10:10,0:40:-0.00,-3.75,-28.47	0/0:15:15,0:40:-0.00,-5.25,-42.65	0/0:11:11,0:40:-0.00,-4.05,-31.31	0/0:11:11,0:40:-0.00,-4.05,-31.31	0/0:5:5,0:28:-0.00,-2.25,-14.30	0/0:11:11,0:40:-0.00,-4.05,-31.31	0/0:12:12,0:40:-0.00,-4.35,-34.14	0/0:14:13,0:40:-0.00,-4.65,-36.98	0/0:7:7,0:35:-0.00,-2.85,-19.96
24029	38	.	G	A	.	PASS	NS=86;AF=0.459	GT:DP:AD:GQ:GL	1/1:10:0,10:40:-43.29,-4.23,-0.00	1/1:21:0,21:40:-90.99,-7.54,-0.00	1/1:15:0,15:40:-64.98,-5.74,-0.00	1/1:8:0,8:40:-34.62,-3.63,-0.00	1/1:18:0,18:40:-77.98,-6.64,-0.00	1/1:12:0,12:40:-51.97,-4.83,-0.00	1/1:13:0,13:40:-56.30,-5.13,-0.00	./.	0/1:7:1,6:15:-22.66,-0.04,-1.05	1/1:11:0,11:40:-47.63,-4.53,-0.00	1/1:13:0,13:40:-56.30,-5.13,-0.00	1/1:12:0,12:40:-51.97,-4.83,-0.00	1/1:11:0,11:40:-47.63,-4.53,-0.00	1/1:7:0,7:40:-30.28,-3.33,-0.00	1/1:7:0,7:40:-30.28,-3.33,-0.00	1/1:6:0,6:37:-25.95,-3.03,-0.00	1/1:6:0,6:37:-25.95,-3.03,-0.00	1/1:6:0,6:37:-25.95,-3.03,-0.00	1/1:4:0,4:30:-17.28,-2.43,-0.00	1/1:11:0,11:40:-47.63,-4.53,-0.00	1/1:12:0,12:40:-51.97,-4.83,-0.00	1/1:9:0,9:40:-38.96,-3.93,-0.00	1/1:17:0,17:40:-73.65,-6.34,-0.00	1/1:23:0,23:40:-99.67,-8.14,-0.00	1/1:12:0,12:40:-51.97,-4.83,-0.00	1/1:3:0,3:27:-12.94,-2.13,-0.00	1/1:13:0,13:40:-56.30,-5.13,-0.00	1/1:12:0,12:40:-51.97,-4.83,-0.00	1/1:6:0,6:37:-25.95,-3.03,-0.00	1/1:21:0,21:40:-90.99,-7.54,-0.00	1/1:9:0,9:40:-38.96,-3.93,-0.00	1/1:8:0,8:40:-34.62,-3.63,-0.00	./.	1/1:16:0,16:40:-69.31,-6.04,-0.00	1/1:21:0,21:40:-90.99,-7.54,-0.00	1/1:23:0,23:40:-99.67,-8.14,-0.00	1/1:10:0,10:40:-43.29,-4.23,-0.00	./.	1/1:17:0,17:40:-73.65,-6.34,-0.00	1/1:8:0,8:40:-34.62,-3.63,-0.00	1/1:25:0,25:40:-108.34,-8.75,-0.00
24170	141	.	G	A	.	PASS	NS=90;AF=0.478	GT:DP:AD:GQ:GL	1/1:9:0,9:40:-41.54,-4.21,-0.00	1/1:25:0,25:40:-115.45,-9.02,-0.00	1/1:26:0,26:40:-120.07,-9.33,-0.00	1/1:28:1,27:40:-120.07,-5.31,-0.00	1/1:29:0,29:40:-133.93,-10.23,-0.00	1/1:28:0,28:40:-129.31,-9.93,-0.00	1/1:16:0,16:40:-73.88,-6.32,-0.00	1/1:16:0,16:40:-73.88,-6.32,-0.00	1/1:31:0,31:40:-143.17,-10.83,-0.00	1/1:19:0,19:40:-87.74,-7.22,-0.00	1/1:31:0,31:40:-143.17,-10.83,-0.00	1/1:19:0,19:40:-87.74,-7.22,-0.00	1/1:31:0,31:40:-143.17,-10.83,-0.00	1/1:19:0,19:40:-87.74,-7.22,-0.00	1/1:19:0,19:40:-87.74,-7.22,-0.00	1/1:25:0,25:40:-115.45,-9.02,-0.00	1/1:25:0,25:40:-115.45,-9.02,-0.00	1/1:22:0,22:40:-101.59,-8.12,-0.00	1/1:34:0,34:40:-157.03,-11.73,-0.00	1/1:27:0,27:40:-124.69,-9.63,-0.00	1/1:30:0,30:40:-138.55,-10.53,-0.00	1/1:16:0,16:40:-73.88,-6.32,-0.00	1/1:16:0,16:40:-73.88,-6.32,-0.00	1/1:20:0,20:40:-92.36,-7.52,-0.00	1/1:26:0,26:40:-120.07,-9.33,-0.00	1/1:6:0,6:40:-27.68,-3.31,-0.00	1/1:26:0,26:40:-120.07,-9.33,-0.00	1/1:17:0,17:40:-78.50,-6.62,-0.00	1/1:13:0,13:40:-60.02,-5.41,-0.00	1/1:33:0,33:40:-152.41,-11.43,-0.00	1/1:17:0,17:40:-78.50,-6.62,-0.00	1/1:37:0,37:40:-170.89,-12.64,-0.00	1/1:21:0,21:40:-96.98,-7.82,-0.00	1/1:20:0,20:40:-92.36,-7.52,-0.00	1/1:18:0,18:40:-83.12,-6.92,-0.00	1/1:28:0,28:40:-129.31,-9.93,-0.00	1/1:4:0,4:33:-18.44,-2.70,-0.00	1/1:19:0,19:40:-87.74,-7.22,-0.00	1/1:17:0,17:40:-78.50,-6.62,-0.00	1/1:21:0,21:40:-96.98,-7.82,-0.00	1/1:4:0,4:33:-18.44,-2.70,-0.00
24379	5	.	T	C	.	PASS	NS=91;AF=0.082	GT:DP:AD:GQ:GL	0/0:17:17,0:40:-0.00,-6.66,-64.55	0/0:42:42,0:40:-0.00,-14.18,-157.97	0/0:45:45,0:40:-0.00,-15.08,-169.18	0/0:53:53,0:40:-0.00,-17.49,-199.08	0/0:54:54,0:40:-0.00,-17.79,-202.82	0/0:19:19,0:40:-0.00,-7.26,-72.02	0/0:19:19,0:40:-0.00,-7.26,-72.02	0/0:21:21,0:40:-0.00,-7.86,-79.50	0/0:15:15,0:40:-0.00,-6.06,-57.07	0/0:32:32,0:40:-0.00,-11.17,-120.60	0/0:30:30,0:40:-0.00,-10.57,-113.13	0/0:49:49,0:40:-0.00,-16.29,-184.13	0/0:20:20,0:40:-0.00,-7.56,-75.76	0/0:17:17,0:40:-0.00,-6.66,-64.55	0/0:14:14,0:40:-0.00,-5.75,-53.34	0/0:21:20,0:40:-0.00,-7.56,-75.76	0/0:32:32,0:40:-0.00,-11.17,-120.60	0/0:15:15,0:40:-0.00,-6.06,-57.07	0/0:29:29,0:40:-0.00,-10.27,-109.39	0/0:60:60,0:40:0.00,-19.60,-225.24	0/0:39:39,0:40:-0.00,-13.28,-146.76	0/0:25:25,0:40:-0.00,-9.06,-94.44	0/0:46:46,0:40:-0.00,-15.38,-172.92	0/0:33:33,0:40:-0.00,-11.47,-124.34	0/0:26:26,0:40:-0.00,-9.37,-98.18	0/0:46:46,0:40:-0.00,-15.38,-172.92	0/0:31:31,0:40:-0.00,-10.87,-116.87	0/0:45:45,0:40:-0.00,-15.08,-169.18	0/0:17:17,0:40:-0.00,-6.66,-64.55	0/0:55:55,0:40:0.00,-18.09,-206.55	0/0:39:39,0:40:-0.00,-13.28,-146.76	0/0:21:21,0:40:-0.00,-7.86,-79.50	0/0:14:14,0:40:-0.00,-5.75,-53.34	0/0:32:32,0:40:-0.00,-11.17,-120.60	0/0:44:44,0:40:-0.00,-14.78,-165.45	0/0:27:27,0:40:-0.00,-9.67,-101.92	0/0:15:15,0:40:-0.00,-6.06,-57.07	0/0:23:23,0:40:-0.00,-8.46,-86.97	0/0:29:29,0:40:-0.00,-10.27,-109.39	0/0:23:23,0:40:-0.00,-8.46,-86.97	0/0:35:35,0:40:-0.00,-12.07,-131.81
24457	60	.	C	T	.	PASS	NS=76;AF=0.421	GT:DP:AD:GQ:GL	1/1:5:0,5:28:-15.60,-2.24,-0.00	1/1:9:0,9:40:-28.18,-3.44,-0.00	1/1:10:0,10:40:-31.33,-3.74,-0.00	1/1:8:0,8:38:-25.04,-3.14,-0.00	1/1:4:0,4:25:-12.46,-1.94,-0.01	./.	1/1:6:0,6:31:-18.74,-2.54,-0.00	./.	1/1:5:0,5:28:-15.60,-2.24,-0.00	1/1:10:0,10:40:-31.33,-3.74,-0.00	./.	1/1:6:0,6:31:-18.74,-2.54,-0.00	1/1:7:0,7:35:-21.89,-2.84,-0.00	./.	./.	1/1:3:0,3:22:-9.32,-1.64,-0.01	1/1:5:0,5:28:-15.60,-2.24,-0.00	1/1:7:0,7:35:-21.89,-2.84,-0.00	1/1:6:0,6:31:-18.74,-2.54,-0.00	1/1:8:0,8:38:-25.04,-3.14,-0.00	1/1:5:0,5:28:-15.60,-2.24,-0.00	1/1:3:0,3:22:-9.32,-1.64,-0.01	1/1:3:0,3:22:-9.32,-1.64,-0.01	1/1:15:0,15:40:-47.06,-5.24,-0.00	1/1:11:1,10:13:-28.23,-0.94,-0.05	./.	1/1:4:0,4:25:-12.46,-1.94,-0.01	1/1:6:0,6:31:-18.74,-2.54,-0.00	./.	./.	1/1:10:0,10:40:-31.33,-3.74,-0.00	./.	1/1:5:0,5:28:-15.60,-2.24,-0.00	1/1:10:0,10:40:-31.33,-3.74,-0.00	1/1:3:0,3:22:-9.32,-1.64,-0.01	./.	./.	1/1:3:0,3:22:-9.32,-1.64,-0.01	0/1:5:1,4:13:-10.27,-0.05,-0.96	1/1:3:0,3:22:-9.32,-1.64,-0.01	1/1:7:0,7:35:-21.89,-2.84,-0.00
24493	75	.	G	A	.	PASS	NS=87;AF=0.420	GT:DP:AD:GQ:GL	1/1:13:0,13:40:-45.67,-4.65,-0.00	1/1:22:0,22:40:-77.40,-7.35,-0.00	1/1:31:0,31:40:-109.12,-10.06,-0.00	1/1:33:0,33:40:-116.17,-10.66,-0.00	1/1:23:0,23:40:-80.92,-7.65,-0.00	1/1:9:0,9:40:-31.57,-3.44,-0.00	1/1:13:0,13:40:-45.67,-4.65,-0.00	1/1:17:0,17:40:-59.77,-5.85,-0.00	1/1:12:0,12:40:-42.15,-4.35,-0.00	1/1:34:1,33:40:-112.65,-7.44,-0.00	1/1:40:0,40:40:-140.85,-12.77,-0.00	1/1:32:0,32:40:-112.65,-10.36,-0.00	1/1:44:0,44:40:-154.95,-13.97,-0.00	1/1:15:0,15:40:-52.72,-5.25,-0.00	0/0:16:16,0:40:-0.00,-5.70,-56.55	1/1:15:1,14:23:-45.68,-1.73,-0.01	1/1:14:0,14:40:-49.20,-4.95,-0.00	1/1:8:0,8:38:-28.05,-3.14,-0.00	1/1:20:0,20:40:-70.35,-6.75,-0.00	1/1:35:0,35:40:-123.22,-11.27,-0.00	0/1:16:3,13:40:-40.12,-0.00,-5.03	1/1:19:0,19:40:-66.82,-6.45,-0.00	0/1:18:8,10:40:-28.95,0.00,-22.05	0/1:25:11,14:40:-40.94,0.00,-30.52	1/1:35:1,34:40:-116.17,-7.74,-0.00	./.	1/1:35:0,35:40:-123.22,-11.27,-0.00	1/1:32:1,31:40:-105.60,-6.84,-0.00	1/1:16:0,16:40:-56.25,-5.55,-0.00	1/1:14:0,14:40:-49.20,-4.95,-0.00	1/1:31:0,31:40:-109.12,-10.06,-0.00	0/0:14:14,0:40:-0.00,-5.10,-49.50	1/1:14:0,14:40:-49.20,-4.95,-0.00	1/1:36:0,36:40:-126.75,-11.57,-0.00	0/1:17:5,12:40:-36.30,-0.00,-11.78	1/1:38:0,38:40:-133.80,-12.17,-0.00	1/1:6:0,6:32:-21.00,-2.54,-0.00	0/0:19:19,0:40:-0.00,-6.61,-67.13	1/1:5:0,5:28:-17.47,-2.24,-0.00	1/1:15:0,15:40:-52.72,-5.25,-0.00	0/1:17:3,14:40:-43.35,-0.00,-4.73
24628	38	.	G	A	.	PASS	NS=83;AF=0.488	GT:DP:AD:GQ:GL	1/1:12:0,12:40:-18.47,-4.24,-0.00	1/1:6:0,6:31:-9.22,-2.51,-0.00	1/1:15:0,15:40:-23.10,-5.11,-0.00	1/1:14:0,14:40:-21.56,-4.82,-0.00	1/1:9:0,9:40:-13.85,-3.37,-0.00	1/1:6:0,6:31:-9.22,-2.51,-0.00	1/1:10:0,10:40:-15.39,-3.66,-0.00	1/1:17:0,17:40:-26.18,-5.68,-0.00	1/1:13:1,12:36:-16.93,-2.99,-0.00	1/1:10:0,10:40:-15.39,-3.66,-0.00	./.	1/1:5:0,5:28:-7.68,-2.22,-0.00	1/1:13:0,13:40:-20.01,-4.53,-0.00	./.	1/1:10:0,10:40:-15.39,-3.66,-0.00	1/1:26:0,26:40:-40.06,-8.28,-0.00	1/1:7:0,7:34:-10.76,-2.80,-0.00	1/1:9:0,9:40:-13.85,-3.37,-0.00	1/1:7:0,7:34:-10.76,-2.80,-0.00	1/1:8:0,8:37:-12.30,-3.08,-0.00	1/1:17:0,17:40:-26.18,-5.68,-0.00	1/1:12:0,12:40:-18.47,-4.24,-0.00	1/1:13:0,13:40:-20.01,-4.53,-0.00	1/1:18:0,18:40:-27.72,-5.97,-0.00	1/1:10:0,10:40:-15.39,-3.66,-0.00	./.	1/1:12:0,12:40:-18.47,-4.24,-0.00	1/1:13:0,13:40:-20.01,-4.53,-0.00	1/1:10:0,10:40:-15.39,-3.66,-0.00	1/1:17:0,17:40:-26.18,-5.68,-0.00	1/1:17:0,17:40:-26.18,-5.68,-0.00	1/1:16:0,16:40:-24.64,-5.39,-0.00	1/1:15:0,15:40:-23.10,-5.11,-0.00	1/1:7:0,7:34:-10.76,-2.80,-0.00	1/1:17:0,17:40:-26.18,-5.68,-0.00	0/1:21:13,8:40:-5.47,-0.00,-13.21	1/1:8:0,8:37:-12.30,-3.08,-0.00	1/1:17:0,17:40:-26.18,-5.68,-0.00	1/1:11:0,11:40:-16.93,-3.95,-0.00	1/1:11:0,11:40:-16.93,-3.95,-0.00	1/1:12:0,12:40:-18.47,-4.24,-0.00
24735	57	.	A	G	.	PASS	NS=87;AF=0.448	GT:DP:AD:GQ:GL	1/1:27:0,27:40:-88.83,-8.70,-0.00	1/1:42:0,42:40:-138.24,-13.21,-0.00	1/1:51:0,51:40:-167.88,-15.92,0.00	1/1:50:0,50:40:-164.59,-15.62,-0.00	1/1:31:0,31:40:-102.01,-9.90,-0.00	1/1:31:0,31:40:-102.01,-9.90,-0.00	1/1:26:0,26:40:-85.54,-8.40,-0.00	1/1:33:0,33:40:-108.59,-10.50,-0.00	1/1:36:0,36:40:-118.47,-11.41,-0.00	1/1:36:1,34:40:-108.59,-7.81,-0.00	1/1:40:0,40:40:-131.65,-12.61,-0.00	0/1:35:16,19:40:-51.37,0.00,-41.60	1/1:37:0,37:40:-121.77,-11.71,-0.00	1/1:32:0,32:40:-105.30,-10.20,-0.00	1/1:44:0,44:40:-144.83,-13.81,-0.00	1/1:41:0,41:40:-134.94,-12.91,-0.00	1/1:41:0,41:40:-134.94,-12.91,-0.00	1/1:43:0,43:40:-141.53,-13.51,-0.00	0/1:34:13,21:40:-58.26,0.00,-32.02	1/1:43:2,41:40:-128.36,-6.92,-0.00	1/1:42:0,42:40:-138.24,-13.21,-0.00	1/1:38:0,38:40:-125.06,-12.01,-0.00	0/1:40:22,18:40:-46.58,0.00,-59.86	0/1:49:32,17:40:-40.57,0.00,-90.09	1/1:37:0,37:40:-121.77,-11.71,-0.00	1/1:16:1,15:27:-46.01,-2.10,-0.00	1/1:40:0,40:40:-131.65,-12.61,-0.00	1/1:34:1,33:40:-105.30,-7.51,-0.00	1/1:49:1,48:40:-154.71,-12.02,-0.00	1/1:43:0,43:40:-141.53,-13.51,-0.00	1/1:44:0,44:40:-144.83,-13.81,-0.00	1/1:38:2,36:40:-111.89,-5.42,-0.00	1/1:42:0,42:40:-138.24,-13.21,-0.00	1/1:38:0,38:40:-125.06,-12.01,-0.00	0/1:32:27,5:40:-6.16,-0.00,-78.73	0/1:27:13,14:40:-37.31,0.00,-34.12	1/1:37:0,37:40:-121.77,-11.71,-0.00	0/1:25:13,12:40:-31.32,0.00,-34.72	1/1:48:3,45:40:-138.24,-5.13,-0.00	0/1:26:11,14:40:-37.91,0.00,-28.14	1/1:38:0,38:40:-125.06,-12.01,-0.00
24774	14	.	G	A	.	PASS	NS=74;AF=0.365	GT:DP:AD:GQ:GL	1/1:7:0,7:37:-31.71,-3.05,-0.00	1/1:19:0,19:40:-86.49,-6.67,-0.00	1/1:33:0,33:40:-150.39,-10.88,-0.00	1/1:22:0,22:40:-100.18,-7.57,-0.00	1/1:19:0,19:40:-86.49,-6.67,-0.00	1/1:21:0,21:40:-95.62,-7.27,-0.00	./.	1/1:15:0,15:40:-68.23,-5.46,-0.00	1/1:17:0,17:40:-77.36,-6.06,-0.00	./.	1/1:27:0,27:40:-123.01,-9.07,-0.00	1/1:16:0,16:40:-72.80,-5.76,-0.00	./.	./.	1/1:21:0,21:40:-95.62,-7.27,-0.00	./.	./.	1/1:21:0,21:40:-95.62,-7.27,-0.00	1/1:31:0,31:40:-141.26,-10.28,-0.00	1/1:30:0,30:40:-136.70,-9.98,-0.00	1/1:30:0,30:40:-136.70,-9.98,-0.00	1/1:17:0,17:40:-77.36,-6.06,-0.00	1/1:43:0,43:40:-196.04,-13.89,-0.00	1/1:35:0,35:40:-159.52,-11.48,-0.00	1/1:22:1,21:36:-91.05,-3.00,-0.00	1/1:7:0,7:37:-31.71,-3.05,-0.00	./.	1/1:7:0,7:37:-31.71,-3.05,-0.00	./.	0/0:18:18,0:40:-0.00,-6.60,-82.40	1/1:30:0,30:40:-136.70,-9.98,-0.00	1/1:12:0,12:40:-54.54,-4.56,-0.00	0/0:13:13,0:40:-0.00,-5.10,-59.58	0/1:35:22,13:40:-47.62,0.00,-88.94	./.	1/1:6:0,6:34:-27.15,-2.75,-0.00	0/1:21:11,10:40:-38.14,0.00,-42.94	./.	1/1:17:0,17:40:-77.36,-6.06,-0.00	1/1:12:0,12:40:-54.54,-4.56,-0.00	./.
24881	2	.	C	T	.	PASS	NS=89;AF=0.455	GT:DP:AD:GQ:GL	1/1:60:0,60:40:-295.21,-18.76,0.00	1/1:38:0,38:40:-186.94,-12.14,-0.00	1/1:69:0,69:40:-339.50,-21.47,-0.00	1/1:59:0,59:40:-290.29,-18.46,0.00	1/1:57:0,57:40:-280.45,-17.86,0.00	1/1:39:0,39:40:-191.86,-12.44,-0.00	1/1:54:0,54:40:-265.68,-16.96,0.00	1/1:46:0,46:40:-226.31,-14.55,-0.00	1/1:44:0,44:40:-216.47,-13.95,-0.00	1/1:36:0,36:40:-177.09,-11.54,-0.00	1/1:67:0,67:40:-329.66,-20.87,0.00	1/1:62:2,60:40:-285.37,-9.52,-0.00	1/1:29:0,29:40:-142.64,-9.43,-0.00	1/1:58:0,58:40:-285.37,-18.16,0.00	1/1:44:0,44:40:-216.47,-13.95,-0.00	1/1:45:0,45:40:-221.39,-14.25,-0.00	1/1:42:0,42:40:-206.62,-13.34,-0.00	0/1:57:22,35:40:-154.31,0.00,-90.41	0/1:43:16,27:40:-119.16,0.00,-65.10	1/1:64:0,64:40:-314.90,-19.97,0.00	1/1:51:0,51:40:-250.92,-16.05,0.00	1/1:48:0,48:40:-236.15,-15.15,-0.00	0/1:52:23,29:40:-126.29,0.00,-96.84	0/1:55:22,33:40:-145.07,0.00,-91.01	1/1:53:0,53:40:-260.76,-16.66,0.00	1/1:40:0,40:40:-196.78,-12.74,-0.00	0/1:62:28,34:40:-147.89,0.00,-118.44	1/1:56:2,54:40:-255.84,-7.72,-0.00	1/1:56:1,55:40:-265.68,-12.64,-0.00	0/1:44:26,18:40:-74.56,0.00,-114.01	1/1:59:0,59:40:-290.29,-18.46,0.00	1/1:44:0,44:40:-216.47,-13.95,-0.00	1/1:47:0,47:40:-231.23,-14.85,-0.00	1/1:40:0,40:40:-196.78,-12.74,-0.00	1/1:53:0,53:40:-260.76,-16.66,0.00	0/1:48:33,15:40:-58.59,0.00,-147.26	1/1:112:0,112:40:-551.13,-34.42,0.00	1/1:78:0,78:40:-383.80,-24.18,0.00	1/1:34:0,34:40:-167.25,-10.94,-0.00	1/1:71:0,71:40:-349.35,-22.07,0.00	1/1:41:0,41:40:-201.70,-13.04,-0.00
25209	17	.	A	G	.	PASS	NS=88;AF=0.489	GT:DP:AD:GQ:GL	0/0:18:18,0:40:-0.00,-6.05,-62.24	0/0:10:10,0:40:-0.00,-3.65,-34.59	0/0:14:14,0:40:-0.00,-4.85,-48.41	0/0:14:14,0:40:-0.00,-4.85,-48.41	0/0:12:12,0:40:-0.00,-4.25,-41.50	0/0:17:17,0:40:-0.00,-5.75,-58.78	0/0:7:7,0:34:-0.00,-2.74,-24.22	0/0:18:18,0:40:-0.00,-6.05,-62.24	0/0:11:11,0:40:-0.00,-3.95,-38.04	0/0:22:22,0:40:-0.00,-7.26,-76.06	0/0:20:20,0:40:-0.00,-6.66,-69.15	0/0:15:15,0:40:-0.00,-5.15,-51.87	0/0:14:14,0:40:-0.00,-4.85,-48.41	0/0:10:10,0:40:-0.00,-3.65,-34.59	0/0:13:13,0:40:-0.00,-4.55,-44.96	0/0:16:16,0:40:-0.00,-5.45,-55.33	0/0:14:14,0:40:-0.00,-4.85,-48.41	0/0:14:14,0:40:-0.00,-4.85,-48.41	0/0:12:12,0:40:-0.00,-4.25,-41.50	0/0:14:14,0:40:-0.00,-4.85,-48.41	0/1:7:2,5:40:-14.54,-0.00,-4.19	0/0:18:18,0:40:-0.00,-6.05,-62.24	1/1:13:0,13:40:-44.91,-4.53,-0.00	1/1:27:0,27:40:-93.30,-8.74,-0.00	0/1:15:4,11:40:-32.87,-0.00,-8.70	0/1:8:2,6:40:-17.69,-0.00,-3.89	0/0:15:15,0:40:-0.00,-5.15,-51.87	0/1:21:11,10:40:-27.61,0.00,-31.09	1/1:22:0,22:40:-76.02,-7.24,-0.00	0/0:14:14,0:40:-0.00,-4.85,-48.41	0/0:22:22,0:40:-0.00,-7.26,-76.06	0/0:23:23,0:40:-0.00,-7.56,-79.52	0/1:14:8,6:40:-15.89,0.00,-22.82	0/0:14:14,0:40:-0.00,-4.85,-48.41	0/0:24:24,0:40:-0.00,-7.86,-82.98	./.	0/1:18:16,2:13:-0.92,-0.06,-49.33	0/0:23:23,0:40:-0.00,-7.56,-79.52	0/0:13:13,0:40:-0.00,-4.55,-44.96	0/0:21:21,0:40:-0.00,-6.96,-72.61	0/0:20:20,0:40:-0.00,-6.66,-69.15
25263	3	.	T	C	.	PASS	NS=89;AF=0.331	GT:DP:AD:GQ:GL	0/0:29:29,0:40:-0.00,-10.13,-134.31	0/0:30:30,0:40:-0.00,-10.44,-138.93	0/0:29:29,0:40:-0.00,-10.13,-134.31	0/0:19:19,0:40:-0.00,-7.12,-88.09	0/0:32:32,0:40:-0.00,-11.04,-148.17	0/0:25:25,0:40:-0.00,-8.93,-115.82	0/0:27:27,0:40:-0.00,-9.53,-125.06	0/0:28:28,0:40:-0.00,-9.83,-129.68	0/0:21:21,0:40:-0.00,-7.73,-97.34	0/0:24:24,0:40:-0.00,-8.63,-111.20	0/0:22:22,0:40:-0.00,-8.03,-101.96	0/0:31:31,0:40:-0.00,-10.74,-143.55	0/0:21:21,0:40:-0.00,-7.73,-97.34	0/0:24:24,0:40:-0.00,-8.63,-111.20	0/0:23:23,0:40:-0.00,-8.33,-106.58	0/0:25:25,0:40:-0.00,-8.93,-115.82	0/0:26:26,0:40:-0.00,-9.23,-120.44	0/0:14:14,0:40:-0.00,-5.62,-64.99	0/0:22:22,0:40:-0.00,-8.03,-101.96	0/0:28:28,0:40:-0.00,-9.83,-129.68	0/0:22:22,0:40:-0.00,-8.03,-101.96	0/0:23:23,0:40:-0.00,-8.33,-106.58	0/0:23:23,0:40:-0.00,-8.33,-106.58	0/0:27:27,0:40:-0.00,-9.53,-125.06	0/0:28:28,0:40:-0.00,-9.83,-129.68	./.	0/0:21:21,0:40:-0.00,-7.73,-97.34	0/0:12:12,0:40:-0.00,-5.02,-55.75	0/0:23:23,0:40:-0.00,-8.33,-106.58	0/0:23:23,0:40:-0.00,-8.33,-106.58	0/0:25:25,0:40:-0.00,-8.93,-115.82	0/0:15:14,1:18:-0.02,-1.32,-60.39	0/0:47:47,0:40:-0.00,-15.55,-217.49	0/0:19:19,0:40:-0.00,-7.12,-88.09	0/0:17:17,0:40:-0.00,-6.52,-78.85	0/0:21:21,0:40:-0.00,-7.73,-97.34	0/0:24:24,0:40:-0.00,-8.63,-111.20	0/0:20:20,0:40:-0.00,-7.43,-92.71	0/0:27:27,0:40:-0.00,-9.53,-125.06	0/0:29:29,0:40:-0.00,-10.13,-134.31	0/0:11:11,0:40:-0.00,-4.72,-51.12
25369	9	.	A	G	.	PASS	NS=91;AF=0.374	GT:DP:AD:GQ:GL	1/1:41:0,41:40:-199.40,-12.89,-0.00	1/1:30:0,30:40:-145.84,-9.58,-0.00	1/1:20:0,20:40:-97.14,-6.57,-0.00	1/1:42:0,42:40:-204.27,-13.19,-0.00	1/1:58:0,58:40:-282.18,-18.01,0.00	1/1:27:0,27:40:-131.23,-8.68,-0.00	1/1:22:0,22:40:-106.88,-7.17,-0.00	1/1:28:0,28:40:-136.10,-8.98,-0.00	1/1:21:0,21:40:-102.01,-6.87,-0.00	1/1:12:0,12:40:-58.19,-4.16,-0.00	0/1:53:26,27:40:-114.73,0.00,-110.10	1/1:9:0,9:39:-43.58,-3.26,-0.00	0/1:34:15,19:40:-81.49,0.00,-62.26	1/1:27:0,27:40:-131.23,-8.68,-0.00	0/1:41:21,20:40:-84.25,0.00,-89.37	0/1:40:15,25:40:-108.90,0.00,-60.45	1/1:38:0,38:40:-184.79,-11.99,-0.00	0/1:41:22,19:40:-79.38,0.00,-94.24	1/1:51:0,51:40:-248.09,-15.90,0.00	0/1:54:26,28:40:-119.30,0.00,-109.80	0/0:53:52,1:40:-0.00,-11.88,-248.58	1/1:32:0,32:40:-155.58,-10.18,-0.00	0/0:51:51,0:40:0.00,-16.14,-248.58	0/0:61:61,0:40:0.00,-19.15,-297.27	1/1:39:0,39:40:-189.66,-12.29,-0.00	1/1:24:0,24:40:-116.62,-7.77,-0.00	1/1:50:0,50:40:-243.22,-15.60,0.00	0/0:48:47,1:40:-0.00,-10.37,-224.23	0/1:74:42,32:40:-132.75,0.00,-181.69	1/1:48:0,48:40:-233.49,-15.00,-0.00	0/0:51:51,0:40:0.00,-16.14,-248.58	1/1:30:0,30:40:-145.84,-9.58,-0.00	1/1:24:0,24:40:-116.62,-7.77,-0.00	1/1:40:0,40:40:-194.53,-12.59,-0.00	1/1:37:2,35:25:-160.45,-1.95,-0.00	1/1:34:0,34:40:-165.31,-10.78,-0.00	1/1:22:0,22:40:-106.88,-7.17,-0.00	1/1:33:0,33:40:-160.45,-10.48,-0.00	1/1:48:0,48:40:-233.49,-15.00,-0.00	1/1:40:0,40:40:-194.53,-12.59,-0.00	0/1:39:22,17:40:-70.25,0.00,-94.84
25480	123	.	G	A	.	PASS	NS=74;AF=0.230	GT:DP:AD:GQ:GL	0/0:7:7,0:40:-0.00,-3.37,-28.73	0/0:7:7,0:40:-0.00,-3.37,-28.73	0/0:4:4,0:31:-0.00,-2.47,-16.64	0/0:15:15,0:40:-0.00,-5.77,-60.98	0/0:14:14,0:40:-0.00,-5.47,-56.95	0/0:5:5,0:34:-0.00,-2.77,-20.67	0/0:8:8,0:40:-0.00,-3.67,-32.77	0/0:9:9,0:40:-0.00,-3.97,-36.80	0/0:4:4,0:31:-0.00,-2.47,-16.64	0/0:6:6,0:37:-0.00,-3.07,-24.70	0/0:10:10,0:40:-0.00,-4.27,-40.83	0/0:11:11,0:40:-0.00,-4.57,-44.86	0/0:5:5,0:34:-0.00,-2.77,-20.67	0/0:4:4,0:31:-0.00,-2.47,-16.64	0/0:7:7,0:40:-0.00,-3.37,-28.73	./.	0/0:3:3,0:27:-0.00,-2.17,-12.61	./.	0/0:5:5,0:34:-0.00,-2.77,-20.67	0/0:4:4,0:31:-0.00,-2.47,-16.64	0/0:5:5,0:34:-0.00,-2.77,-20.67	0/0:5:5,0:34:-0.00,-2.77,-20.67	0/0:12:12,0:40:-0.00,-4.87,-48.89	0/0:11:11,0:40:-0.00,-4.57,-44.86	0/0:12:12,0:40:-0.00,-4.87,-48.89	./.	0/0:7:7,0:40:-0.00,-3.37,-28.73	0/0:11:11,0:40:-0.00,-4.57,-44.86	0/0:5:5,0:34:-0.00,-2.77,-20.67	0/0:5:5,0:34:-0.00,-2.77,-20.67	0/0:6:6,0:37:-0.00,-3.07,-24.70	0/0:15:15,0:40:-0.00,-5.77,-60.98	0/0:11:11,0:40:-0.00,-4.57,-44.86	0/0:6:6,0:37:-0.00,-3.07,-24.70	0/0:3:3,0:27:-0.00,-2.17,-12.61	0/0:4:4,0:31:-0.00,-2.47,-16.64	0/0:3:3,0:27:-0.00,-2.17,-12.61	0/0:14:14,0:40:-0.00,-5.47,-56.95	0/0:6:6,0:37:-0.00,-3.07,-24.70	0/0:3:3,0:27:-0.00,-2.17,-12.61	0/0:4:4,0:31:-0.00,-2.47,-16.64
25730	31	.	G	A	.	PASS	NS=85;AF=0.471	GT:DP:AD:GQ:GL	1/1:13:0,13:40:-56.80,-5.28,-0.00	1/1:13:0,13:40:-56.80,-5.28,-0.00	1/1:14:0,14:40:-61.17,-5.58,-0.00	1/1:11:0,11:40:-48.05,-4.68,-0.00	1/1:14:0,14:40:-61.17,-5.58,-0.00	1/1:17:0,17:40:-74.29,-6.49,-0.00	1/1:12:0,12:40:-52.42,-4.98,-0.00	1/1:16:0,16:40:-69.92,-6.19,-0.00	1/1:21:0,21:40:-91.78,-7.69,-0.00	1/1:17:0,17:40:-74.29,-6.49,-0.00	1/1:19:0,19:40:-83.04,-7.09,-0.00	1/1:11:0,11:40:-48.05,-4.68,-0.00	1/1:16:0,16:40:-69.92,-6.19,-0.00	1/1:14:0,14:40:-61.17,-5.58,-0.00	1/1:12:0,12:40:-52.42,-4.98,-0.00	1/1:8:0,8:40:-34.93,-3.78,-0.00	1/1:11:0,11:40:-48.05,-4.68,-0.00	1/1:8:0,8:40:-34.93,-3.78,-0.00	1/1:14:0,14:40:-61.17,-5.58,-0.00	1/1:9:0,9:40:-39.30,-4.08,-0.00	1/1:7:0,7:40:-30.56,-3.48,-0.00	1/1:15:0,15:40:-65.54,-5.89,-0.00	1/1:13:0,13:40:-56.80,-5.28,-0.00	1/1:15:0,15:40:-65.54,-5.89,-0.00	1/1:16:0,16:40:-69.92,-6.19,-0.00	./.	1/1:16:0,16:40:-69.92,-6.19,-0.00	1/1:7:0,7:40:-30.56,-3.48,-0.00	./.	1/1:21:0,21:40:-91.78,-7.69,-0.00	1/1:18:0,18:40:-78.66,-6.79,-0.00	1/1:22:0,22:40:-96.16,-7.99,-0.00	1/1:19:0,19:40:-83.04,-7.09,-0.00	1/1:20:0,20:40:-87.41,-7.39,-0.00	1/1:17:0,17:40:-74.29,-6.49,-0.00	1/1:7:0,7:40:-30.56,-3.48,-0.00	1/1:27:0,27:40:-118.02,-9.50,-0.00	1/1:16:0,16:40:-69.92,-6.19,-0.00	1/1:22:0,22:40:-96.16,-7.99,-0.00	1/1:31:0,31:40:-135.52,-10.70,-0.00	1/1:3:0,3:29:-13.07,-2.28,-0.00
25760	69	.	C	T	.	PASS	NS=82;AF=0.415	GT:DP:AD:GQ:GL	./.	0/1:20:13,7:40:-24.98,0.00,-52.32	0/1:25:2,23:14:-96.02,-0.04,-1.01	0/1:22:20,2:23:-1.73,-0.01,-83.45	0/1:20:11,9:40:-34.05,0.00,-43.26	./.	1/1:11:0,11:40:-49.70,-3.88,-0.00	0/0:11:11,0:40:-0.00,-4.03,-50.00	1/1:10:0,10:40:-45.16,-3.58,-0.00	0/0:25:25,0:40:-0.00,-8.24,-113.44	1/1:18:0,18:40:-81.42,-5.99,-0.00	1/1:28:0,28:40:-126.73,-9.00,-0.00	1/1:19:0,19:40:-85.95,-6.29,-0.00	1/1:8:0,8:36:-36.10,-2.98,-0.00	1/1:9:0,9:39:-40.63,-3.28,-0.00	1/1:10:0,10:40:-45.16,-3.58,-0.00	./.	0/1:10:1,9:14:-37.10,-0.05,-1.00	1/1:6:0,6:30:-27.04,-2.38,-0.00	1/1:21:0,21:40:-95.01,-6.89,-0.00	1/1:25:0,25:40:-113.14,-8.09,-0.00	1/1:17:0,17:40:-76.88,-5.68,-0.00	1/1:24:0,24:40:-108.60,-7.79,-0.00	1/1:33:0,33:40:-149.39,-10.50,-0.00	1/1:20:1,19:26:-81.42,-2.06,-0.00	1/1:4:0,4:23:-17.98,-1.78,-0.01	1/1:25:0,25:40:-113.14,-8.09,-0.00	0/1:19:11,8:40:-29.81,0.00,-43.56	1/1:16:0,16:40:-72.35,-5.38,-0.00	1/1:24:0,24:40:-108.60,-7.79,-0.00	1/1:11:0,11:40:-49.70,-3.88,-0.00	1/1:11:0,11:40:-49.70,-3.88,-0.00	1/1:15:0,15:40:-67.82,-5.08,-0.00	1/1:19:0,19:40:-85.95,-6.29,-0.00	1/1:27:0,27:40:-122.20,-8.69,-0.00	1/1:34:0,34:40:-153.92,-10.80,-0.00	1/1:14:0,14:40:-63.29,-4.78,-0.00	1/1:14:0,14:40:-63.29,-4.78,-0.00	1/1:24:0,24:40:-108.60,-7.79,-0.00	1/1:13:0,13:40:-58.76,-4.48,-0.00	1/1:18:0,18:40:-81.42,-5.99,-0.00
25972	92	.	A	T	.	PASS	NS=82;AF=0.439	GT:DP:AD:GQ:GL	1/1:14:0,14:40:-46.34,-5.10,-0.00	1/1:45:0,45:40:-149.18,-14.42,-0.00	1/1:38:0,38:40:-125.96,-12.32,-0.00	1/1:40:0,40:40:-132.59,-12.92,-0.00	1/1:28:0,28:40:-92.78,-9.31,-0.00	1/1:25:0,25:40:-82.83,-8.41,-0.00	1/1:26:0,26:40:-86.15,-8.71,-0.00	1/1:17:0,17:40:-56.29,-6.00,-0.00	1/1:41:0,41:40:-135.91,-13.22,-0.00	1/1:27:0,27:40:-89.46,-9.01,-0.00	./.	1/1:25:0,25:40:-82.83,-8.41,-0.00	0/1:30:16,14:40:-36.42,-0.00,-43.17	1/1:23:1,22:40:-69.56,-4.49,-0.00	1/1:7:0,7:36:-23.12,-2.99,-0.00	1/1:18:0,18:40:-59.61,-6.30,-0.00	1/1:14:0,14:40:-46.34,-5.10,-0.00	1/1:17:0,17:40:-56.29,-6.00,-0.00	./.	./.	1/1:31:0,31:40:-102.73,-10.21,-0.00	1/1:21:0,21:40:-69.56,-7.20,-0.00	1/1:12:0,12:40:-39.70,-4.50,-0.00	1/1:14:0,14:40:-46.34,-5.10,-0.00	0/1:32:17,14:40:-36.12,0.00,-46.18	0/1:13:3,10:40:-28.27,-0.00,-5.15	1/1:23:0,23:40:-76.19,-7.81,-0.00	1/1:40:0,40:40:-132.59,-12.92,-0.00	1/1:27:0,27:40:-89.46,-9.01,-0.00	./.	1/1:40:0,40:40:-132.59,-12.92,-0.00	1/1:41:0,41:40:-135.91,-13.22,-0.00	1/1:16:0,15:40:-49.65,-5.40,-0.00	./.	1/1:41:0,41:40:-135.91,-13.22,-0.00	1/1:20:0,20:40:-66.24,-6.90,-0.00	1/1:4:0,4:27:-13.17,-2.09,-0.00	./.	1/1:22:0,22:40:-72.88,-7.51,-0.00	1/1:12:0,12:40:-39.70,-4.50,-0.00	1/1:14:0,14:40:-46.34,-5.10,-0.00
26342	12	.	G	A	.	PASS	NS=83;AF=0.410	GT:DP:AD:GQ:GL	1/1:20:0,20:40:-91.67,-6.40,-0.00	1/1:18:0,18:40:-82.49,-5.80,-0.00	1/1:18:0,18:40:-82.49,-5.80,-0.00	./.	1/1:20:0,20:40:-91.67,-6.40,-0.00	1/1:25:0,25:40:-114.63,-7.91,-0.00	1/1:18:0,18:40:-82.49,-5.80,-0.00	1/1:21:1,20:27:-87.09,-2.12,-0.00	1/1:15:0,15:40:-68.72,-4.90,-0.00	1/1:21:0,21:40:-96.27,-6.70,-0.00	0/1:14:9,5:40:-18.21,0.00,-36.73	0/1:21:4,17:40:-71.20,-0.00,-11.66	0/1:21:13,8:40:-29.87,0.00,-52.99	0/1:27:14,13:40:-51.02,0.00,-55.77	1/1:18:1,17:17:-73.33,-1.23,-0.03	0/1:34:17,17:40:-67.28,0.00,-67.44	1/1:34:1,33:40:-146.77,-6.02,-0.00	1/1:20:0,20:40:-91.67,-6.40,-0.00	1/1:20:0,20:40:-91.67,-6.40,-0.00	./.	1/1:24:0,24:40:-110.04,-7.61,-0.00	0/1:24:13,11:40:-42.74,0.00,-52.08	0/1:20:8,12:40:-48.54,0.00,-30.33	0/1:35:21,14:40:-53.21,0.00,-85.50	1/1:20:0,20:40:-91.67,-6.40,-0.00	./.	1/1:16:0,16:40:-73.31,-5.20,-0.00	1/1:13:0,13:40:-59.53,-4.30,-0.00	1/1:28:0,28:40:-128.41,-8.81,-0.00	1/1:25:0,25:40:-114.63,-7.91,-0.00	1/1:25:0,25:40:-114.63,-7.91,-0.00	1/1:17:0,17:40:-77.90,-5.50,-0.00	1/1:32:0,32:40:-146.77,-10.01,-0.00	1/1:22:0,22:40:-100.86,-7.00,-0.00	./.	1/1:9:0,9:37:-41.17,-3.09,-0.00	1/1:25:1,24:40:-105.45,-3.32,-0.00	1/1:27:0,27:40:-123.81,-8.51,-0.00	0/1:24:13,11:40:-42.74,0.00,-52.08	1/1:19:0,19:40:-87.08,-6.10,-0.00	1/1:29:1,28:40:-123.81,-4.52,-0.00
26467	13	.	A	G	.	PASS	NS=87;AF=0.460	GT:DP:AD:GQ:GL	1/1:36:2,34:22:-158.67,-1.67,-0.01	1/1:77:0,77:40:-381.87,-23.92,0.00	1/1:68:0,68:40:-337.23,-21.21,-0.00	1/1:65:1,64:40:-312.43,-15.35,-0.00	1/1:73:1,72:40:-352.11,-17.76,0.00	1/1:69:0,69:40:-342.19,-21.51,-0.00	1/1:61:0,61:40:-302.50,-19.11,0.00	1/1:61:0,61:40:-302.50,-19.11,0.00	1/1:52:0,52:40:-257.86,-16.40,0.00	1/1:60:0,60:40:-297.54,-18.81,-0.00	1/1:49:0,49:40:-242.98,-15.49,-0.00	1/1:43:1,42:40:-203.30,-8.73,-0.00	1/1:55:0,55:40:-272.74,-17.30,0.00	1/1:43:0,43:40:-213.22,-13.69,-0.00	1/1:53:0,53:40:-262.82,-16.70,0.00	1/1:46:0,46:40:-228.10,-14.59,-0.00	0/1:49:27,22:40:-93.56,0.00,-118.43	1/1:49:2,47:40:-223.14,-5.57,-0.00	0/1:55:34,21:40:-86.79,0.00,-151.35	1/1:47:0,47:40:-233.06,-14.89,-0.00	1/1:70:0,70:40:-347.15,-21.82,0.00	0/1:49:33,16:40:-63.80,0.00,-148.20	1/1:52:0,52:40:-257.86,-16.40,0.00	1/1:59:0,59:40:-292.58,-18.50,-0.00	1/1:53:1,52:40:-252.90,-11.74,-0.00	1/1:73:0,73:40:-362.03,-22.72,0.00	0/1:59:22,37:40:-164.95,0.00,-90.62	1/1:71:3,68:40:-322.35,-7.24,-0.00	1/1:59:0,59:40:-292.58,-18.50,-0.00	1/1:63:0,63:40:-312.43,-19.71,-0.00	0/1:70:19,51:40:-231.09,0.00,-72.43	1/1:52:0,52:40:-257.86,-16.40,0.00	1/1:38:0,38:40:-188.42,-12.18,-0.00	1/1:54:0,54:40:-267.78,-17.00,0.00	1/1:91:0,91:40:-451.31,-28.14,-0.00	0/1:65:38,27:40:-113.54,0.00,-168.18	1/1:60:1,59:40:-287.62,-13.85,-0.00	1/1:59:0,59:40:-292.58,-18.50,-0.00	1/1:73:0,73:40:-362.03,-22.72,0.00	1/1:54:0,54:40:-267.78,-17.00,0.00	1/1:61:0,61:40:-302.50,-19.11,0.00
26504	178	.	G	T	.	PASS	NS=77;AF=0.409	GT:DP:AD:GQ:GL	./.	1/1:13:0,13:40:-39.91,-4.32,-0.00	1/1:15:0,15:40:-46.07,-4.92,-0.00	1/1:10:0,10:40:-30.66,-3.42,-0.00	1/1:12:0,12:40:-36.82,-4.02,-0.00	1/1:7:0,7:31:-21.42,-2.52,-0.00	1/1:8:0,8:35:-24.50,-2.82,-0.00	1/1:9:0,9:38:-27.58,-3.12,-0.00	1/1:5:0,5:25:-15.26,-1.92,-0.01	1/1:7:0,7:31:-21.42,-2.52,-0.00	0/1:8:2,6:40:-15.51,-0.00,-3.35	1/1:10:0,10:40:-30.66,-3.42,-0.00	1/1:12:0,12:40:-36.82,-4.02,-0.00	1/1:8:0,8:35:-24.50,-2.82,-0.00	1/1:10:0,10:40:-30.66,-3.42,-0.00	./.	1/1:8:0,8:35:-24.50,-2.82,-0.00	1/1:6:0,6:28:-18.33,-2.22,-0.00	./.	1/1:8:0,8:35:-24.50,-2.82,-0.00	./.	./.	1/1:13:0,13:40:-39.91,-4.32,-0.00	1/1:17:0,17:40:-52.24,-5.52,-0.00	1/1:15:0,15:40:-46.07,-4.92,-0.00	./.	1/1:10:0,10:40:-30.66,-3.42,-0.00	0/0:6:6,0:30:-0.00,-2.38,-18.65	1/1:11:0,11:40:-33.74,-3.72,-0.00	1/1:6:0,6:28:-18.33,-2.22,-0.00	1/1:12:1,11:14:-30.71,-0.99,-0.05	1/1:2:0,2:15:-6.04,-1.05,-0.04	./.	1/1:9:0,9:38:-27.58,-3.12,-0.00	1/1:7:0,7:31:-21.42,-2.52,-0.00	0/1:11:3,8:40:-20.78,-0.00,-5.53	1/1:16:0,16:40:-49.15,-5.22,-0.00	1/1:10:0,10:40:-30.66,-3.42,-0.00	0/0:8:8,0:36:-0.00,-2.98,-24.82	1/1:12:0,12:40:-36.82,-4.02,-0.00	0/0:8:8,0:36:-0.00,-2.98,-24.82
26505	146	.	T	G	.	PASS	NS=91;AF=0.484	GT:DP:AD:GQ:GL	1/1:35:0,34:40:-127.52,-11.42,-0.00	1/1:28:0,28:40:-105.01,-9.62,-0.00	1/1:32:0,32:40:-120.02,-10.82,-0.00	1/1:36:0,36:40:-135.02,-12.02,-0.00	1/1:30:0,30:40:-112.51,-10.22,-0.00	1/1:29:0,29:40:-108.76,-9.92,-0.00	1/1:21:0,21:40:-78.75,-7.51,-0.00	1/1:31:0,31:40:-116.27,-10.52,-0.00	1/1:34:0,34:40:-127.52,-11.42,-0.00	1/1:23:0,23:40:-86.25,-8.11,-0.00	1/1:42:1,41:40:-150.03,-10.08,-0.00	1/1:41:0,41:40:-153.78,-13.53,-0.00	1/1:25:0,25:40:-93.76,-8.71,-0.00	1/1:34:1,33:40:-120.02,-7.67,-0.00	1/1:22:0,22:40:-82.50,-7.81,-0.00	1/1:44:0,44:40:-165.04,-14.43,-0.00	1/1:32:0,32:40:-120.02,-10.82,-0.00	1/1:31:0,31:40:-116.27,-10.52,-0.00	1/1:35:0,35:40:-131.27,-11.72,-0.00	1/1:35:0,35:40:-131.27,-11.72,-0.00	1/1:48:0,48:40:-180.04,-15.63,-0.00	1/1:35:0,35:40:-131.27,-11.72,-0.00	1/1:31:0,31:40:-116.27,-10.52,-0.00	1/1:39:0,39:40:-146.28,-12.93,-0.00	1/1:25:0,25:40:-93.76,-8.71,-0.00	1/1:7:0,7:40:-26.23,-3.30,-0.00	1/1:35:0,35:40:-131.27,-11.72,-0.00	1/1:43:0,43:40:-161.28,-14.13,-0.00	1/1:44:0,44:40:-165.04,-14.43,-0.00	1/1:21:0,21:40:-78.75,-7.51,-0.00	1/1:45:0,45:40:-168.79,-14.73,-0.00	1/1:18:0,18:40:-67.50,-6.61,-0.00	1/1:33:0,33:40:-123.77,-11.12,-0.00	1/1:40:0,40:40:-150.03,-13.23,-0.00	1/1:22:0,22:40:-82.50,-7.81,-0.00	1/1:38:0,38:40:-142.53,-12.63,-0.00	1/1:16:0,16:40:-59.99,-6.00,-0.00	1/1:47:0,47:40:-176.29,-15.33,-0.00	1/1:25:0,25:40:-93.76,-8.71,-0.00	1/1:38:0,38:40:-142.53,-12.63,-0.00	1/1:33:0,33:40:-123.77,-11.12,-0.00
26698	49	.	A	T	.	PASS	NS=84;AF=0.464	GT:DP:AD:GQ:GL	1/1:6:0,6:39:-18.15,-3.24,-0.00	1/1:20:0,20:40:-60.65,-7.45,-0.00	1/1:17:0,17:40:-51.55,-6.55,-0.00	1/1:22:0,22:40:-66.72,-8.05,-0.00	1/1:15:0,15:40:-45.47,-5.95,-0.00	1/1:12:0,12:40:-36.37,-5.05,-0.00	1/1:5:0,5:36:-15.12,-2.94,-0.00	1/1:7:0,7:40:-21.19,-3.54,-0.00	./.	1/1:11:0,11:40:-33.33,-4.74,-0.00	1/1:19:0,19:40:-57.62,-7.15,-0.00	0/0:21:19,1:40:-0.00,-4.48,-54.70	1/1:13:1,12:29:-33.33,-2.31,-0.00	1/1:10:0,10:40:-30.30,-4.44,-0.00	1/1:10:0,10:40:-30.30,-4.44,-0.00	1/1:8:0,8:40:-24.23,-3.84,-0.00	0/0:10:10,0:40:-0.00,-4.50,-30.42	1/1:8:0,8:40:-24.23,-3.84,-0.00	0/0:8:7,1:13:-0.06,-0.92,-18.33	1/1:14:0,14:40:-42.44,-5.65,-0.00	1/1:19:0,19:40:-57.62,-7.15,-0.00	1/1:11:0,11:40:-33.33,-4.74,-0.00	1/1:19:0,19:40:-57.62,-7.15,-0.00	1/1:19:0,19:40:-57.62,-7.15,-0.00	1/1:19:0,19:40:-57.62,-7.15,-0.00	1/1:5:0,5:36:-15.12,-2.94,-0.00	1/1:20:0,20:40:-60.65,-7.45,-0.00	1/1:19:0,19:40:-57.62,-7.15,-0.00	1/1:5:0,5:36:-15.12,-2.94,-0.00	1/1:21:0,21:40:-63.69,-7.75,-0.00	1/1:12:0,12:40:-36.37,-5.05,-0.00	1/1:5:0,5:36:-15.12,-2.94,-0.00	1/1:4:0,4:33:-12.08,-2.64,-0.00	1/1:17:0,17:40:-51.55,-6.55,-0.00	1/1:16:0,16:40:-48.51,-6.25,-0.00	1/1:24:0,24:40:-72.80,-8.65,-0.00	1/1:4:0,4:33:-12.08,-2.64,-0.00	1/1:11:0,11:40:-33.33,-4.74,-0.00	1/1:8:0,8:40:-24.23,-3.84,-0.00	1/1:12:0,12:40:-36.37,-5.05,-0.00	1/1:7:0,7:40:-21.19,-3.54,-0.00
26703	6	.	C	T	.	PASS	NS=85;AF=0.465	GT:DP:AD:GQ:GL	1/1:6:0,6:34:-26.04,-2.75,-0.00	1/1:8:0,8:40:-34.74,-3.35,-0.00	1/1:14:0,14:40:-60.83,-5.16,-0.00	1/1:15:0,15:40:-65.17,-5.46,-0.00	1/1:10:0,10:40:-43.43,-3.95,-0.00	1/1:6:0,6:34:-26.04,-2.75,-0.00	1/1:10:0,10:40:-43.43,-3.95,-0.00	1/1:5:0,5:31:-21.69,-2.45,-0.00	1/1:11:0,11:40:-47.78,-4.25,-0.00	./.	1/1:17:0,17:40:-73.87,-6.06,-0.00	1/1:14:0,14:40:-60.83,-5.16,-0.00	1/1:11:0,11:40:-47.78,-4.25,-0.00	1/1:9:0,9:40:-39.08,-3.65,-0.00	0/1:7:2,5:40:-18.64,-0.00,-5.65	1/1:19:1,18:29:-73.87,-2.32,-0.00	1/1:15:0,15:40:-65.17,-5.46,-0.00	1/1:11:0,11:40:-47.78,-4.25,-0.00	1/1:8:0,8:40:-34.74,-3.35,-0.00	1/1:10:0,10:40:-43.43,-3.95,-0.00	1/1:18:0,18:40:-78.22,-6.36,-0.00	1/1:23:0,23:40:-99.96,-7.87,-0.00	1/1:7:0,7:37:-30.39,-3.05,-0.00	1/1:16:0,16:40:-69.52,-5.76,-0.00	1/1:17:0,17:40:-73.87,-6.06,-0.00	./.	1/1:16:0,16:40:-69.52,-5.76,-0.00	1/1:9:0,9:40:-39.08,-3.65,-0.00	1/1:18:1,17:26:-69.53,-2.02,-0.00	1/1:17:0,17:40:-73.87,-6.06,-0.00	1/1:13:0,13:40:-56.48,-4.86,-0.00	1/1:10:0,10:40:-43.43,-3.95,-0.00	1/1:10:0,10:40:-43.43,-3.95,-0.00	./.	1/1:9:0,9:40:-39.08,-3.65,-0.00	0/1:25:18,7:40:-21.92,0.00,-69.80	1/1:26:0,26:40:-113.00,-8.77,-0.00	1/1:18:0,18:40:-78.22,-6.36,-0.00	1/1:17:0,17:40:-73.87,-6.06,-0.00	1/1:18:1,17:26:-69.53,-2.02,-0.00	1/1:18:0,18:40:-78.22,-6.36,-0.00
26787	46	.	C	T	.	PASS	NS=76;AF=0.303	GT:DP:AD:GQ:GL	1/1:9:0,9:40:-25.25,-3.64,-0.00	./.	./.	./.	./.	./.	1/1:9:0,9:40:-25.25,-3.64,-0.00	1/1:12:0,11:40:-30.93,-4.24,-0.00	./.	1/1:10:0,10:40:-28.09,-3.94,-0.00	1/1:5:0,5:30:-13.87,-2.44,-0.00	1/1:5:0,5:30:-13.87,-2.44,-0.00	1/1:15:0,15:40:-42.31,-5.44,-0.00	0/1:20:14,6:40:-9.77,-0.00,-32.88	./.	1/1:11:0,11:40:-30.93,-4.24,-0.00	1/1:16:0,16:40:-45.15,-5.74,-0.00	./.	1/1:28:0,28:40:-79.28,-9.34,-0.00	1/1:11:0,11:40:-30.93,-4.24,-0.00	0/0:8:8,0:40:-0.00,-3.69,-23.10	1/1:10:0,10:40:-28.09,-3.94,-0.00	0/0:14:14,0:40:-0.00,-5.49,-40.17	0/0:13:13,0:40:-0.00,-5.19,-37.32	0/0:5:5,0:34:-0.00,-2.78,-14.57	0/0:3:3,0:28:-0.00,-2.19,-8.89	./.	0/1:23:11,12:40:-25.94,0.00,-23.44	0/0:10:9,1:20:-0.02,-1.46,-23.12	1/1:12:0,12:40:-33.78,-4.54,-0.00	./.	./.	0/0:12:12,0:40:-0.00,-4.89,-34.48	1/1:18:0,18:40:-50.84,-6.34,-0.00	1/1:14:0,14:40:-39.47,-5.14,-0.00	1/1:16:0,16:40:-45.15,-5.74,-0.00	1/1:22:0,22:40:-62.22,-7.54,-0.00	./.	1/1:8:0,8:40:-22.40,-3.34,-0.00	1/1:21:0,21:40:-59.38,-7.24,-0.00	1/1:7:0,7:37:-19.56,-3.03,-0.00
26828	100	.	T	A	.	PASS	NS=91;AF=0.445	GT:DP:AD:GQ:GL	1/1:9:0,9:40:-30.16,-3.49,-0.00	1/1:21:0,21:40:-70.51,-7.10,-0.00	1/1:24:1,23:40:-73.87,-4.64,-0.00	1/1:28:0,28:40:-94.04,-9.21,-0.00	1/1:24:0,24:40:-80.59,-8.00,-0.00	1/1:16:0,16:40:-53.70,-5.60,-0.00	1/1:15:0,15:40:-50.34,-5.30,-0.00	1/1:7:0,7:35:-23.44,-2.89,-0.00	1/1:7:0,7:35:-23.44,-2.89,-0.00	1/1:13:0,13:40:-43.61,-4.69,-0.00	1/1:17:1,16:31:-50.34,-2.54,-0.00	1/1:16:1,15:28:-46.98,-2.24,-0.00	0/1:14:2,12:23:-35.26,-0.01,-1.74	1/1:9:0,9:40:-30.16,-3.49,-0.00	1/1:9:0,9:40:-30.16,-3.49,-0.00	1/1:12:0,12:40:-40.25,-4.39,-0.00	1/1:12:0,12:40:-40.25,-4.39,-0.00	1/1:17:0,17:40:-57.06,-5.90,-0.00	1/1:13:0,13:40:-43.61,-4.69,-0.00	1/1:26:2,24:24:-73.88,-1.89,-0.01	1/1:10:0,10:40:-33.53,-3.79,-0.00	1/1:9:0,9:40:-30.16,-3.49,-0.00	1/1:21:0,20:40:-67.15,-6.80,-0.00	1/1:21:0,21:40:-70.51,-7.10,-0.00	1/1:18:1,17:35:-53.70,-2.84,-0.00	0/1:10:2,8:36:-23.01,-0.00,-2.93	0/1:13:2,11:26:-32.20,-0.00,-2.03	1/1:16:0,16:40:-53.70,-5.60,-0.00	1/1:7:0,7:35:-23.44,-2.89,-0.00	1/1:24:1,23:40:-73.87,-4.64,-0.00	1/1:24:0,24:40:-80.59,-8.00,-0.00	1/1:9:0,9:40:-30.16,-3.49,-0.00	1/1:14:1,13:22:-40.26,-1.64,-0.01	1/1:18:1,17:35:-53.70,-2.84,-0.00	1/1:25:0,25:40:-83.96,-8.30,-0.00	1/1:24:0,24:40:-80.59,-8.00,-0.00	1/1:12:0,12:40:-40.25,-4.39,-0.00	1/1:14:0,14:40:-46.97,-4.99,-0.00	0/1:11:2,9:33:-26.07,-0.00,-2.63	1/1:19:0,19:40:-63.78,-6.50,-0.00	1/1:38:0,38:40:-127.66,-12.21,-0.00
26842	55	.	G	A	.	PASS	NS=89;AF=0.315	GT:DP:AD:GQ:GL	0/0:29:29,0:40:-0.00,-9.30,-106.57	0/0:13:13,0:40:-0.00,-4.49,-48.00	0/0:31:31,0:40:-0.00,-9.90,-113.89	0/0:21:21,0:40:-0.00,-6.89,-77.28	0/0:15:14,1:19:-0.02,-1.44,-48.02	0/0:33:33,0:40:-0.00,-10.50,-121.21	0/0:30:30,0:40:-0.00,-9.60,-110.23	0/0:34:34,0:40:-0.00,-10.80,-124.87	0/0:32:32,0:40:-0.00,-10.20,-117.55	0/0:33:33,0:40:-0.00,-10.50,-121.21	0/1:32:3,29:17:-95.98,-0.03,-1.22	1/1:29:0,29:40:-105.75,-8.89,-0.00	0/1:22:8,14:40:-44.05,0.00,-22.50	1/1:28:1,27:40:-94.76,-4.93,-0.00	0/1:37:16,21:40:-65.16,0.00,-47.27	1/1:33:0,33:40:-120.39,-10.09,-0.00	0/1:31:10,21:40:-66.97,0.00,-27.12	0/1:27:14,13:40:-38.89,0.00,-42.96	0/1:33:19,14:40:-40.74,0.00,-59.46	0/1:32:15,16:40:-48.67,0.00,-45.42	1/1:31:0,31:40:-113.07,-9.49,-0.00	1/1:31:0,31:40:-113.07,-9.49,-0.00	1/1:21:0,21:40:-76.46,-6.48,-0.00	1/1:24:0,24:40:-87.44,-7.38,-0.00	1/1:40:1,39:40:-138.69,-8.54,-0.00	1/1:5:0,5:22:-17.90,-1.67,-0.01	1/1:22:0,22:40:-80.12,-6.78,-0.00	1/1:31:0,31:40:-113.07,-9.49,-0.00	1/1:32:0,32:40:-116.73,-9.79,-0.00	1/1:21:0,21:40:-76.46,-6.48,-0.00	1/1:31:0,31:40:-113.07,-9.49,-0.00	1/1:26:0,26:40:-94.76,-7.99,-0.00	1/1:36:0,36:40:-131.37,-10.99,-0.00	1/1:28:0,28:40:-102.08,-8.59,-0.00	0/1:39:22,17:40:-49.92,0.00,-68.64	0/1:36:23,13:40:-36.18,0.00,-73.20	1/1:42:1,41:40:-146.01,-9.14,-0.00	1/1:31:0,31:40:-113.07,-9.49,-0.00	1/1:26:0,26:40:-94.76,-7.99,-0.00	0/1:40:18,22:40:-67.92,0.00,-53.69	0/1:21:11,10:40:-29.71,0.00,-33.79
27000	129	.	C	T	.	PASS	NS=83;AF=0.440	GT:DP:AD:GQ:GL	1/1:6:0,6:34:-18.88,-2.74,-0.00	1/1:6:0,6:34:-18.88,-2.74,-0.00	1/1:12:0,12:40:-37.87,-4.54,-0.00	1/1:7:0,7:37:-22.04,-3.04,-0.00	1/1:7:0,7:37:-22.04,-3.04,-0.00	1/1:18:0,18:40:-56.86,-6.35,-0.00	./.	1/1:5:0,5:30:-15.72,-2.44,-0.00	1/1:10:0,10:40:-31.54,-3.94,-0.00	1/1:7:0,7:37:-22.04,-3.04,-0.00	1/1:11:0,11:40:-34.70,-4.24,-0.00	1/1:8:0,8:40:-25.21,-3.34,-0.00	./.	1/1:8:0,8:40:-25.21,-3.34,-0.00	1/1:5:0,5:30:-15.72,-2.44,-0.00	1/1:15:0,15:40:-47.37,-5.44,-0.00	0/1:12:4,8:40:-20.67,-0.00,-8.12	0/1:3:2,1:17:-1.24,-0.03,-4.52	1/1:5:0,5:30:-15.72,-2.44,-0.00	1/1:10:0,10:40:-31.54,-3.94,-0.00	1/1:11:0,11:40:-34.70,-4.24,-0.00	1/1:13:0,13:40:-41.03,-4.84,-0.00	1/1:8:0,8:40:-25.21,-3.34,-0.00	1/1:14:0,14:40:-44.20,-5.14,-0.00	1/1:7:0,7:37:-22.04,-3.04,-0.00	./.	1/1:4:0,4:27:-12.55,-2.14,-0.00	./.	1/1:4:0,4:27:-12.55,-2.14,-0.00	1/1:7:0,7:37:-22.04,-3.04,-0.00	1/1:15:0,15:40:-47.37,-5.44,-0.00	./.	1/1:8:0,8:40:-25.21,-3.34,-0.00	1/1:17:0,17:40:-53.70,-6.05,-0.00	1/1:3:0,3:24:-9.39,-1.84,-0.01	1/1:5:0,5:30:-15.72,-2.44,-0.00	./.	1/1:13:0,13:40:-41.03,-4.84,-0.00	1/1:5:0,5:30:-15.72,-2.44,-0.00	1/1:7:0,7:37:-22.04,-3.04,-0.00	1/1:10:0,10:40:-31.54,-3.94,-0.00
27222	60	.	C	T	.	PASS	NS=86;AF=0.081	GT:DP:AD:GQ:GL	0/0:15:15,0:40:-0.00,-6.35,-66.35	0/0:11:11,0:40:-0.00,-5.15,-48.93	0/0:16:16,0:40:-0.00,-6.65,-70.71	0/0:16:16,0:40:-0.00,-6.65,-70.71	0/0:9:9,0:40:-0.00,-4.54,-40.22	0/0:10:10,0:40:-0.00,-4.84,-44.58	0/0:4:4,0:37:-0.00,-3.04,-18.45	0/0:7:7,0:40:-0.00,-3.94,-31.51	0/0:5:5,0:40:-0.00,-3.34,-22.80	0/0:9:9,0:40:-0.00,-4.54,-40.22	0/0:12:12,0:40:-0.00,-5.45,-53.29	0/0:16:16,0:40:-0.00,-6.65,-70.71	0/0:12:12,0:40:-0.00,-5.45,-53.29	0/0:11:11,0:40:-0.00,-5.15,-48.93	./.	0/0:8:8,0:40:-0.00,-4.24,-35.87	0/0:7:7,0:40:-0.00,-3.94,-31.51	0/0:5:5,0:40:-0.00,-3.34,-22.80	0/0:11:11,0:40:-0.00,-5.15,-48.93	0/0:18:18,0:40:-0.00,-7.25,-79.42	0/0:21:21,0:40:-0.00,-8.16,-92.49	0/0:4:4,0:37:-0.00,-3.04,-18.45	0/0:21:21,0:40:-0.00,-8.16,-92.49	0/0:20:20,0:40:-0.00,-7.85,-88.13	0/0:20:20,0:40:-0.00,-7.85,-88.13	./.	0/0:22:22,0:40:-0.00,-8.46,-96.84	0/0:21:21,0:40:-0.00,-8.16,-92.49	0/0:6:6,0:40:-0.00,-3.64,-27.16	0/0:10:10,0:40:-0.00,-4.84,-44.58	0/0:11:11,0:40:-0.00,-5.15,-48.93	0/0:13:13,0:40:-0.00,-5.75,-57.64	0/0:9:9,0:40:-0.00,-4.54,-40.22	0/0:12:12,0:40:-0.00,-5.45,-53.29	0/0:13:13,0:40:-0.00,-5.75,-57.64	0/0:13:13,0:40:-0.00,-5.75,-57.64	./.	0/0:3:3,0:34:-0.00,-2.74,-14.09	0/0:8:8,0:40:-0.00,-4.24,-35.87	0/0:4:4,0:37:-0.00,-3.04,-18.45	0/0:12:12,0:40:-0.00,-5.45,-53.29
27495	23	.	T	G	.	PASS	NS=86;AF=0.448	GT:DP:AD:GQ:GL	0/1:18:8,10:40:-19.50,-0.00,-14.44	0/1:28:22,6:40:-6.18,-0.00,-47.54	1/1:14:0,14:40:-36.01,-4.99,-0.00	1/1:26:0,26:40:-66.95,-8.59,-0.00	0/1:13:7,6:40:-10.68,-0.00,-13.36	0/0:11:11,0:40:-0.00,-4.19,-28.46	1/1:27:0,27:40:-69.53,-8.89,-0.00	1/1:30:0,30:40:-77.27,-9.79,-0.00	1/1:27:0,27:40:-69.53,-8.89,-0.00	1/1:27:0,27:40:-69.53,-8.89,-0.00	1/1:12:1,11:24:-25.70,-1.82,-0.01	1/1:27:0,27:40:-69.53,-8.89,-0.00	1/1:26:0,26:40:-66.95,-8.59,-0.00	1/1:26:0,26:40:-66.95,-8.59,-0.00	1/1:23:0,23:40:-59.22,-7.69,-0.00	1/1:41:0,41:40:-105.64,-13.09,-0.00	1/1:30:0,30:40:-77.27,-9.79,-0.00	1/1:29:2,27:40:-64.37,-4.33,-0.00	1/1:24:0,24:40:-61.80,-7.99,-0.00	1/1:16:1,15:37:-36.01,-3.01,-0.00	1/1:35:0,35:40:-90.16,-11.29,-0.00	1/1:20:0,20:40:-51.48,-6.79,-0.00	1/1:28:0,28:40:-72.11,-9.19,-0.00	1/1:30:0,30:40:-77.27,-9.79,-0.00	1/1:43:0,43:40:-110.79,-13.69,-0.00	1/1:26:0,26:40:-66.95,-8.59,-0.00	1/1:38:0,38:40:-97.90,-12.19,-0.00	1/1:29:0,29:40:-74.69,-9.49,-0.00	1/1:22:0,22:40:-56.64,-7.39,-0.00	1/1:28:0,28:40:-72.11,-9.19,-0.00	1/1:28:1,27:40:-66.95,-6.61,-0.00	1/1:34:0,34:40:-87.58,-10.99,-0.00	1/1:26:1,25:40:-61.80,-6.01,-0.00	0/1:29:15,14:40:-26.52,-0.00,-29.19	1/1:12:0,12:40:-30.85,-4.39,-0.00	./.	./.	1/1:30:0,30:40:-77.27,-9.79,-0.00	1/1:31:0,31:40:-79.85,-10.09,-0.00	1/1:26:0,26:40:-66.95,-8.59,-0.00	1/1:26:0,26:40:-66.95,-8.59,-0.00
27720	74	.	G	A	.	PASS	NS=88;AF=0.432	GT:DP:AD:GQ:GL	1/1:19:0,19:40:-55.95,-6.38,-0.00	1/1:12:0,12:40:-35.29,-4.27,-0.00	1/1:8:0,8:37:-23.49,-3.07,-0.00	1/1:6:0,6:31:-17.59,-2.47,-0.00	1/1:17:0,17:40:-50.04,-5.77,-0.00	1/1:20:0,20:40:-58.90,-6.68,-0.00	1/1:7:0,7:34:-20.54,-2.77,-0.00	1/1:9:0,9:40:-26.44,-3.37,-0.00	1/1:12:0,12:40:-35.29,-4.27,-0.00	1/1:12:0,12:40:-35.29,-4.27,-0.00	1/1:29:1,28:40:-79.55,-6.43,-0.00	1/1:17:0,17:40:-50.04,-5.77,-0.00	1/1:7:0,7:34:-20.54,-2.77,-0.00	1/1:14:0,14:40:-41.19,-4.87,-0.00	1/1:5:0,5:28:-14.64,-2.17,-0.00	1/1:33:0,33:40:-97.26,-10.58,-0.00	1/1:14:0,14:40:-41.19,-4.87,-0.00	./.	1/1:19:0,19:40:-55.95,-6.38,-0.00	1/1:13:0,13:40:-38.24,-4.57,-0.00	1/1:9:0,9:40:-26.44,-3.37,-0.00	0/1:16:5,11:40:-26.86,-0.00,-9.28	1/1:20:0,20:40:-58.90,-6.68,-0.00	1/1:25:0,25:40:-73.65,-8.18,-0.00	0/1:13:6,7:40:-15.96,-0.00,-13.13	./.	1/1:11:0,11:40:-32.34,-3.97,-0.00	1/1:9:0,9:40:-26.44,-3.37,-0.00	1/1:10:0,10:40:-29.39,-3.67,-0.00	1/1:23:0,23:40:-67.75,-7.58,-0.00	1/1:21:0,21:40:-61.85,-6.98,-0.00	0/1:23:13,10:40:-21.81,0.00,-30.78	1/1:6:0,6:31:-17.59,-2.47,-0.00	1/1:15:0,15:40:-44.14,-5.17,-0.00	1/1:18:0,18:40:-53.00,-6.08,-0.00	1/1:9:0,9:40:-26.44,-3.37,-0.00	1/1:19:0,19:40:-55.95,-6.38,-0.00	0/1:14:5,9:40:-21.56,-0.00,-9.88	1/1:7:0,7:34:-20.54,-2.77,-0.00	1/1:30:0,30:40:-88.41,-9.68,-0.00	0/1:13:4,9:40:-21.86,-0.00,-7.23
27912	57	.	T	G	.	PASS	NS=90;AF=0.417	GT:DP:AD:GQ:GL	1/1:20:0,20:40:-65.11,-6.55,-0.00	1/1:38:0,38:40:-123.84,-11.97,-0.00	1/1:44:0,44:40:-143.42,-13.77,-0.00	1/1:47:0,47:40:-153.20,-14.68,-0.00	1/1:39:1,38:40:-120.58,-9.01,-0.00	1/1:31:0,31:40:-101.00,-9.86,-0.00	1/1:31:0,31:40:-101.00,-9.86,-0.00	1/1:26:0,26:40:-84.69,-8.36,-0.00	0/1:27:11,16:40:-43.40,0.00,-27.23	1/1:33:0,32:40:-104.26,-10.16,-0.00	0/1:30:16,14:40:-35.97,0.00,-42.64	./.	0/1:37:14,23:40:-63.23,0.00,-34.01	1/1:24:0,24:40:-78.16,-7.76,-0.00	1/1:45:1,44:40:-140.15,-10.81,-0.00	0/0:34:34,0:40:-0.00,-10.91,-111.08	1/1:28:2,26:30:-78.16,-2.44,-0.00	1/1:24:0,24:40:-78.16,-7.76,-0.00	0/1:30:13,17:40:-45.76,0.00,-32.85	0/1:22:13,9:40:-22.06,0.00,-35.26	0/1:39:22,17:40:-43.05,0.00,-59.51	0/1:29:13,16:40:-42.80,0.00,-33.15	1/1:40:0,40:40:-130.36,-12.57,-0.00	1/1:33:0,33:40:-107.53,-10.47,-0.00	1/1:29:0,29:40:-94.47,-9.26,-0.00	1/1:27:0,27:40:-87.95,-8.66,-0.00	1/1:38:0,38:40:-123.84,-11.97,-0.00	1/1:23:0,23:40:-74.90,-7.46,-0.00	1/1:36:3,33:21:-97.75,-1.59,-0.01	0/1:23:10,13:40:-34.81,0.00,-25.17	1/1:36:0,36:40:-117.31,-11.37,-0.00	1/1:32:0,32:40:-104.26,-10.16,-0.00	1/1:27:0,27:40:-87.95,-8.66,-0.00	1/1:27:0,27:40:-87.95,-8.66,-0.00	1/1:36:0,36:40:-117.31,-11.37,-0.00	1/1:16:0,16:40:-52.06,-5.35,-0.00	1/1:57:0,57:40:-185.83,-17.68,0.00	1/1:34:0,34:40:-110.79,-10.77,-0.00	1/1:59:0,59:40:-192.36,-18.29,0.00	1/1:39:0,39:40:-127.10,-12.27,-0.00	1/1:45:0,45:40:-146.68,-14.07,-0.00
28069	4	.	C	T	.	PASS	NS=85;AF=0.471	GT:DP:AD:GQ:GL	1/1:10:0,10:40:-46.61,-4.01,-0.00	1/1:29:0,29:40:-135.27,-9.73,-0.00	1/1:19:0,19:40:-88.61,-6.72,-0.00	./.	1/1:28:0,28:40:-130.61,-9.43,-0.00	1/1:26:0,26:40:-121.27,-8.82,-0.00	1/1:13:0,13:40:-60.61,-4.91,-0.00	1/1:13:0,13:40:-60.61,-4.91,-0.00	./.	1/1:15:0,15:40:-69.94,-5.51,-0.00	1/1:44:0,44:40:-205.27,-14.24,-0.00	1/1:44:0,44:40:-205.27,-14.24,-0.00	1/1:32:0,32:40:-149.27,-10.63,-0.00	1/1:29:0,29:40:-135.27,-9.73,-0.00	0/1:31:12,19:40:-78.28,0.00,-45.67	1/1:44:0,44:40:-205.27,-14.24,-0.00	1/1:23:0,23:40:-107.27,-7.92,-0.00	1/1:22:0,22:40:-102.61,-7.62,-0.00	1/1:38:0,38:40:-177.27,-12.44,-0.00	1/1:42:0,42:40:-195.94,-13.64,-0.00	0/1:40:20,20:40:-80.23,0.00,-80.29	1/1:19:0,19:40:-88.61,-6.72,-0.00	1/1:37:0,37:40:-172.61,-12.14,-0.00	1/1:51:0,51:40:-237.94,-16.35,0.00	1/1:37:0,37:40:-172.61,-12.14,-0.00	1/1:19:0,19:40:-88.61,-6.72,-0.00	1/1:43:0,43:40:-200.61,-13.94,-0.00	1/1:36:0,36:40:-167.94,-11.84,-0.00	1/1:19:0,19:40:-88.61,-6.72,-0.00	1/1:50:0,50:40:-233.27,-16.05,-0.00	1/1:25:1,24:40:-107.27,-3.86,-0.00	1/1:33:0,33:40:-153.94,-10.93,-0.00	1/1:30:0,30:40:-139.94,-10.03,-0.00	1/1:20:0,20:40:-93.27,-7.02,-0.00	1/1:11:0,11:40:-51.27,-4.31,-0.00	1/1:35:0,35:40:-163.27,-11.53,-0.00	1/1:31:0,31:40:-144.61,-10.33,-0.00	1/1:48:0,48:40:-223.94,-15.45,-0.00	1/1:40:0,40:40:-186.61,-13.04,-0.00	1/1:37:0,37:40:-172.61,-12.14,-0.00	1/1:39:0,39:40:-181.94,-12.74,-0.00
28071	112	.	C	T	.	PASS	NS=89;AF=0.444	GT:DP:AD:GQ:GL	0/0:41:40,1:40:-0.00,-9.08,-147.09	0/0:34:33,1:40:-0.00,-6.98,-120.71	0/0:32:32,0:40:-0.00,-10.14,-120.71	0/0:27:26,1:40:-0.00,-4.87,-94.33	0/0:34:34,0:40:-0.00,-10.74,-128.25	0/0:48:48,0:40:-0.00,-14.96,-181.01	0/0:35:35,0:40:-0.00,-11.05,-132.02	0/0:43:43,0:40:-0.00,-13.45,-162.17	0/0:38:37,1:40:-0.00,-8.18,-135.79	0/0:37:37,0:40:-0.00,-11.65,-139.55	0/0:37:37,0:40:-0.00,-11.65,-139.55	0/0:26:26,0:40:-0.00,-8.34,-98.10	0/0:30:30,0:40:-0.00,-9.54,-113.17	0/0:35:35,0:40:-0.00,-11.05,-132.02	0/0:33:32,1:40:-0.00,-6.67,-116.94	0/0:32:32,0:40:-0.00,-10.14,-120.71	0/0:42:42,0:40:-0.00,-13.15,-158.40	0/0:52:51,1:40:-0.00,-12.39,-188.55	0/0:48:48,0:40:-0.00,-14.96,-181.01	0/0:37:37,0:40:-0.00,-11.65,-139.55	0/0:38:38,0:40:-0.00,-11.95,-143.32	0/0:41:41,0:40:-0.00,-12.85,-154.63	0/0:47:47,0:40:-0.00,-14.66,-177.24	0/0:43:43,0:40:-0.00,-13.45,-162.17	0/0:40:40,0:40:-0.00,-12.55,-150.86	0/0:17:16,1:24:-0.01,-1.87,-56.65	0/0:55:54,1:40:-0.00,-13.30,-199.85	0/0:39:39,0:40:-0.00,-12.25,-147.09	0/0:36:36,0:40:-0.00,-11.35,-135.79	0/0:40:40,0:40:-0.00,-12.55,-150.86	0/0:47:46,1:40:-0.00,-10.89,-169.70	0/0:30:30,0:40:-0.00,-9.54,-113.17	0/0:25:25,0:40:-0.00,-8.04,-94.33	0/0:47:47,0:40:-0.00,-14.66,-177.24	0/0:37:37,0:40:-0.00,-11.65,-139.55	0/0:47:47,0:40:-0.00,-14.66,-177.24	0/0:37:37,0:40:-0.00,-11.65,-139.55	0/0:33:33,0:40:-0.00,-10.44,-124.48	0/0:31:31,0:40:-0.00,-9.84,-116.94	0/0:35:35,0:40:-0.00,-11.05,-132.02	0/0:42:42,0:40:-0.00,-13.15,-158.40
28083	19	.	G	A	.	PASS	NS=83;AF=0.464	GT:DP:AD:GQ:GL	1/1:6:0,6:34:-25.84,-2.75,-0.00	1/1:17:0,17:40:-73.35,-6.06,-0.00	1/1:13:0,13:40:-56.07,-4.85,-0.00	1/1:6:0,6:34:-25.84,-2.75,-0.00	1/1:11:0,11:40:-47.44,-4.25,-0.00	1/1:12:0,12:40:-51.76,-4.55,-0.00	1/1:3:0,3:24:-12.89,-1.85,-0.01	1/1:6:0,6:34:-25.84,-2.75,-0.00	1/1:8:0,8:40:-34.48,-3.35,-0.00	1/1:11:0,11:40:-47.44,-4.25,-0.00	1/1:17:0,17:40:-73.35,-6.06,-0.00	1/1:13:0,13:40:-56.07,-4.85,-0.00	1/1:12:0,12:40:-51.76,-4.55,-0.00	./.	0/0:11:11,0:40:-0.00,-4.32,-47.58	1/1:7:0,7:37:-30.16,-3.05,-0.00	1/1:7:0,7:37:-30.16,-3.05,-0.00	1/1:9:0,9:40:-38.80,-3.65,-0.00	1/1:5:0,5:31:-21.52,-2.45,-0.00	1/1:14:0,14:40:-60.39,-5.15,-0.00	1/1:8:0,8:40:-34.48,-3.35,-0.00	1/1:12:0,12:40:-51.76,-4.55,-0.00	1/1:24:0,24:40:-103.58,-8.16,-0.00	1/1:18:0,18:40:-77.67,-6.36,-0.00	0/1:13:4,9:40:-33.95,-0.00,-12.42	./.	1/1:11:0,11:40:-47.44,-4.25,-0.00	1/1:10:0,10:40:-43.12,-3.95,-0.00	0/0:7:7,0:38:-0.00,-3.12,-30.30	1/1:13:0,13:40:-56.07,-4.85,-0.00	1/1:11:0,11:40:-47.44,-4.25,-0.00	1/1:9:0,9:40:-38.80,-3.65,-0.00	1/1:9:0,9:40:-38.80,-3.65,-0.00	0/1:16:8,8:40:-28.72,0.00,-28.79	1/1:7:0,7:37:-30.16,-3.05,-0.00	1/1:13:0,13:40:-56.07,-4.85,-0.00	1/1:10:0,10:40:-43.12,-3.95,-0.00	1/1:9:0,9:40:-38.80,-3.65,-0.00	1/1:6:0,6:34:-25.84,-2.75,-0.00	1/1:3:0,3:24:-12.89,-1.85,-0.01	1/1:22:0,22:40:-94.94,-7.56,-0.00
28401	84	.	C	T	.	PASS	NS=91;AF=0.484	GT:DP:AD:GQ:GL	1/1:32:1,31:40:-100.92,-7.39,-0.00	1/1:36:1,35:40:-114.38,-8.59,-0.00	1/1:47:0,47:40:-158.12,-15.27,-0.00	1/1:40:0,40:40:-134.56,-13.16,-0.00	1/1:56:0,56:40:-188.40,-17.98,0.00	1/1:45:0,45:40:-151.39,-14.67,-0.00	1/1:44:0,44:40:-148.02,-14.37,-0.00	1/1:38:0,38:40:-127.83,-12.56,-0.00	1/1:37:1,36:40:-117.74,-8.90,-0.00	1/1:52:0,52:40:-174.94,-16.77,0.00	1/1:73:1,72:40:-238.87,-19.73,0.00	1/1:46:0,46:40:-154.75,-14.97,-0.00	1/1:39:0,39:40:-131.20,-12.86,-0.00	1/1:34:0,34:40:-114.38,-11.36,-0.00	1/1:30:0,30:40:-100.92,-10.15,-0.00	1/1:52:0,52:40:-174.94,-16.77,0.00	1/1:47:0,47:40:-158.12,-15.27,-0.00	1/1:40:0,40:40:-134.56,-13.16,-0.00	1/1:56:0,56:40:-188.40,-17.98,0.00	1/1:46:0,46:40:-154.75,-14.97,-0.00	1/1:73:0,73:40:-245.60,-23.09,0.00	1/1:77:0,77:40:-259.06,-24.29,0.00	1/1:54:0,54:40:-181.67,-17.37,0.00	1/1:58:0,58:40:-195.13,-18.58,0.00	1/1:50:0,50:40:-168.21,-16.17,0.00	1/1:16:0,16:40:-53.81,-5.94,-0.00	1/1:117:0,117:40:-393.65,-36.33,0.00	1/1:46:1,45:40:-148.02,-11.60,-0.00	1/1:77:1,76:40:-252.33,-20.93,0.00	1/1:75:0,75:40:-252.33,-23.69,0.00	1/1:70:0,70:40:-235.51,-22.19,0.00	1/1:97:0,97:40:-326.35,-30.31,0.00	1/1:82:0,82:40:-275.88,-25.80,0.00	1/1:60:0,60:40:-201.86,-19.18,0.00	1/1:30:1,29:40:-94.19,-6.79,-0.00	1/1:49:0,49:40:-164.85,-15.87,-0.00	1/1:60:0,59:40:-198.49,-18.88,0.00	1/1:63:0,63:40:-211.95,-20.08,0.00	1/1:43:1,42:40:-137.93,-10.70,-0.00	1/1:40:0,40:40:-134.56,-13.16,-0.00	1/1:55:0,55:40:-185.04,-17.68,0.00
28816	33	.	C	T	.	PASS	NS=90;AF=0.478	GT:DP:AD:GQ:GL	1/1:29:0,29:40:-104.46,-9.60,-0.00	1/1:55:2,53:40:-183.74,-10.21,-0.00	1/1:64:0,64:40:-230.58,-20.13,0.00	1/1:55:0,55:40:-198.15,-17.42,0.00	1/1:47:0,47:40:-169.32,-15.01,-0.00	1/1:43:2,41:40:-140.49,-6.60,-0.00	1/1:15:0,15:40:-54.01,-5.38,-0.00	1/1:21:0,21:40:-75.63,-7.19,-0.00	1/1:32:0,32:40:-115.27,-10.50,-0.00	1/1:69:0,69:40:-248.60,-21.63,0.00	1/1:70:0,70:40:-252.20,-21.93,0.00	1/1:65:0,65:40:-234.18,-20.43,0.00	1/1:55:0,55:40:-198.15,-17.42,0.00	1/1:13:0,13:40:-46.80,-4.78,-0.00	1/1:28:0,28:40:-100.86,-9.30,-0.00	1/1:30:0,30:40:-108.06,-9.90,-0.00	1/1:24:0,24:40:-86.44,-8.09,-0.00	1/1:34:1,33:40:-115.27,-7.50,-0.00	1/1:28:0,28:40:-100.86,-9.30,-0.00	1/1:61:2,59:40:-205.36,-12.02,-0.00	1/1:61:0,61:40:-219.77,-19.23,0.00	0/0:32:32,0:40:-0.00,-10.54,-115.35	1/1:57:1,56:40:-198.15,-14.42,-0.00	1/1:53:0,53:40:-190.94,-16.82,0.00	1/1:43:0,43:40:-154.91,-13.81,-0.00	1/1:61:0,61:40:-219.77,-19.23,0.00	1/1:70:0,70:40:-252.20,-21.93,0.00	1/1:50:0,50:40:-180.13,-15.92,0.00	1/1:37:0,37:40:-133.29,-12.00,-0.00	1/1:58:0,58:40:-208.96,-18.32,0.00	1/1:40:0,40:40:-144.10,-12.91,-0.00	1/1:25:0,24:40:-86.44,-8.09,-0.00	1/1:18:0,18:40:-64.82,-6.29,-0.00	0/1:52:24,28:40:-84.34,0.00,-69.97	1/1:93:0,93:40:-335.08,-28.86,0.00	1/1:64:2,62:40:-216.17,-12.92,-0.00	1/1:32:0,32:40:-115.27,-10.50,-0.00	1/1:33:0,33:40:-118.87,-10.80,-0.00	1/1:40:2,38:40:-129.68,-5.70,-0.00	1/1:31:0,31:40:-111.67,-10.20,-0.00	1/1:65:1,64:40:-226.98,-16.83,0.00
28820	8	.	C	T	.	PASS	NS=83;AF=0.488	GT:DP:AD:GQ:GL	1/1:32:1,31:40:-134.76,-5.89,-0.00	1/1:7:0,7:35:-31.43,-2.86,-0.00	1/1:25:1,24:40:-103.31,-3.78,-0.00	1/1:17:0,17:40:-76.36,-5.87,-0.00	1/1:19:0,19:40:-85.34,-6.47,-0.00	1/1:16:0,16:40:-71.86,-5.57,-0.00	1/1:25:0,25:40:-112.30,-8.28,-0.00	1/1:21:0,21:40:-94.33,-7.07,-0.00	1/1:16:0,16:40:-71.86,-5.57,-0.00	1/1:24:0,24:40:-107.80,-7.98,-0.00	0/1:21:13,8:40:-28.85,0.00,-51.33	1/1:31:2,29:16:-121.31,-1.13,-0.03	1/1:12:0,12:40:-53.89,-4.36,-0.00	1/1:15:0,15:40:-67.37,-5.27,-0.00	1/1:19:0,19:40:-85.34,-6.47,-0.00	1/1:21:0,21:40:-94.33,-7.07,-0.00	1/1:26:0,26:40:-116.79,-8.58,-0.00	1/1:24:0,24:40:-107.80,-7.98,-0.00	1/1:19:0,19:40:-85.34,-6.47,-0.00	0/1:25:10,15:40:-59.10,0.00,-36.65	1/1:17:0,17:40:-76.36,-5.87,-0.00	1/1:11:0,11:40:-49.40,-4.06,-0.00	1/1:9:0,9:40:-40.42,-3.46,-0.00	1/1:14:0,14:40:-62.88,-4.97,-0.00	1/1:15:0,15:40:-67.37,-5.27,-0.00	1/1:3:0,3:22:-13.47,-1.66,-0.01	1/1:9:0,9:40:-40.42,-3.46,-0.00	1/1:6:0,6:32:-26.94,-2.56,-0.00	1/1:29:0,29:40:-130.27,-9.48,-0.00	1/1:10:0,10:40:-44.91,-3.76,-0.00	0/1:31:16,15:40:-57.29,0.00,-61.80	1/1:39:0,39:40:-175.19,-12.49,-0.00	0/1:21:7,14:40:-55.81,0.00,-24.37	1/1:27:0,27:40:-121.28,-8.88,-0.00	1/1:15:0,15:40:-67.37,-5.27,-0.00	1/1:37:0,37:40:-166.21,-11.89,-0.00	1/1:17:1,16:19:-67.39,-1.39,-0.02	0/1:27:17,10:40:-36.03,0.00,-67.49	1/1:25:1,24:40:-103.31,-3.78,-0.00	1/1:32:0,32:40:-143.74,-10.38,-0.00	1/1:11:0,11:40:-49.40,-4.06,-0.00
28933	10	.	G	A	.	PASS	NS=87;AF=0.454	GT:DP:AD:GQ:GL	1/1:17:0,17:40:-76.75,-5.74,-0.00	1/1:14:0,14:40:-63.19,-4.83,-0.00	1/1:17:0,17:40:-76.75,-5.74,-0.00	1/1:12:0,12:40:-54.15,-4.23,-0.00	1/1:23:0,23:40:-103.87,-7.54,-0.00	1/1:32:0,32:40:-144.55,-10.25,-0.00	1/1:11:0,11:40:-49.63,-3.93,-0.00	1/1:22:0,22:40:-99.35,-7.24,-0.00	1/1:20:1,19:27:-81.27,-2.12,-0.00	1/1:19:0,19:40:-85.79,-6.34,-0.00	0/1:25:14,11:40:-41.48,0.00,-55.14	0/1:15:7,8:40:-30.93,0.00,-26.51	1/1:29:0,29:40:-130.99,-9.35,-0.00	1/1:10:0,10:40:-45.11,-3.63,-0.00	1/1:20:0,20:40:-90.31,-6.64,-0.00	1/1:28:0,28:40:-126.47,-9.05,-0.00	0/1:13:7,6:40:-22.50,0.00,-27.11	1/1:15:0,15:40:-67.71,-5.14,-0.00	1/1:19:0,19:40:-85.79,-6.34,-0.00	0/1:14:9,5:40:-17.68,0.00,-35.85	1/1:16:0,16:40:-72.23,-5.44,-0.00	1/1:23:0,23:40:-103.87,-7.54,-0.00	1/1:24:0,24:40:-108.39,-7.84,-0.00	1/1:21:0,21:40:-94.83,-6.94,-0.00	0/1:23:17,6:40:-19.49,0.00,-69.30	./.	1/1:20:0,20:40:-90.31,-6.64,-0.00	1/1:5:0,5:27:-22.51,-2.13,-0.00	1/1:20:0,20:40:-90.31,-6.64,-0.00	1/1:21:0,21:40:-94.83,-6.94,-0.00	1/1:10:0,10:40:-45.11,-3.63,-0.00	1/1:30:0,30:40:-135.51,-9.65,-0.00	0/1:21:12,9:40:-33.65,0.00,-47.30	1/1:25:0,25:40:-112.91,-8.15,-0.00	1/1:10:0,10:40:-45.11,-3.63,-0.00	1/1:17:0,17:40:-76.75,-5.74,-0.00	1/1:24:0,24:40:-108.39,-7.84,-0.00	1/1:17:0,17:40:-76.75,-5.74,-0.00	1/1:5:0,5:27:-22.51,-2.13,-0.00	1/1:17:0,17:40:-76.75,-5.74,-0.00	1/1:18:0,18:40:-81.27,-6.04,-0.00
29218	9	.	G	C	.	PASS	NS=89;AF=0.449	GT:DP:AD:GQ:GL	0/1:43:21,22:40:-69.70,0.00,-65.98	1/1:10:0,10:40:-37.91,-3.88,-0.00	1/1:30:0,30:40:-113.91,-9.90,-0.00	0/1:52:31,21:40:-63.19,0.00,-101.27	0/0:23:23,0:40:-0.00,-7.88,-87.48	0/1:49:5,44:40:-151.48,-0.00,-3.38	0/1:36:14,22:40:-71.80,0.00,-41.49	1/1:39:0,39:40:-148.11,-12.61,-0.00	1/1:38:0,38:40:-144.31,-12.31,-0.00	1/1:36:0,36:40:-136.71,-11.71,-0.00	1/1:39:1,38:40:-140.51,-8.81,-0.00	1/1:47:0,47:40:-178.50,-15.02,-0.00	1/1:48:0,48:40:-182.30,-15.32,-0.00	1/1:34:0,34:40:-129.11,-11.11,-0.00	1/1:37:1,36:40:-132.91,-8.21,-0.00	1/1:60:0,60:40:-227.90,-18.93,0.00	1/1:37:0,37:40:-140.51,-12.01,-0.00	1/1:35:0,35:40:-132.91,-11.41,-0.00	1/1:42:0,42:40:-159.51,-13.51,-0.00	1/1:42:0,42:40:-159.51,-13.51,-0.00	1/1:59:0,59:40:-224.10,-18.63,0.00	1/1:32:0,32:40:-121.51,-10.50,-0.00	1/1:52:0,52:40:-197.50,-16.52,-0.00	1/1:31:0,31:40:-117.71,-10.20,-0.00	1/1:64:2,62:40:-227.90,-12.54,-0.00	1/1:15:0,15:40:-56.91,-5.39,-0.00	1/1:54:0,54:40:-205.10,-17.13,0.00	1/1:52:0,52:40:-197.50,-16.52,-0.00	1/1:33:0,33:40:-125.31,-10.80,-0.00	1/1:53:0,53:40:-201.30,-16.82,0.00	1/1:38:0,37:40:-140.51,-12.01,-0.00	1/1:15:0,15:40:-56.91,-5.39,-0.00	1/1:46:0,46:40:-174.70,-14.72,-0.00	1/1:48:0,48:40:-182.30,-15.32,-0.00	1/1:72:2,70:40:-258.30,-14.94,-0.00	1/1:25:0,25:40:-94.91,-8.40,-0.00	1/1:35:0,35:40:-132.91,-11.41,-0.00	1/1:32:0,32:40:-121.51,-10.50,-0.00	1/1:41:0,41:40:-155.71,-13.21,-0.00	1/1:47:0,47:40:-178.50,-15.02,-0.00	1/1:33:0,33:40:-125.31,-10.80,-0.00
29225	75	.	T	C	.	PASS	NS=88;AF=0.330	GT:DP:AD:GQ:GL	0/0:27:27,0:40:-0.00,-8.82,-134.35	0/0:60:60,0:40:0.00,-18.75,-298.15	0/0:62:62,0:40:0.00,-19.35,-308.07	0/0:88:88,0:40:0.00,-27.18,-437.12	0/0:74:73,1:40:0.00,-18.00,-357.71	0/0:54:54,0:40:0.00,-16.94,-268.37	0/0:44:44,0:40:-0.00,-13.93,-218.73	0/0:52:52,0:40:0.00,-16.34,-258.44	0/0:39:39,0:40:-0.00,-12.43,-193.91	0/0:60:60,0:40:0.00,-18.75,-298.15	0/0:57:56,1:40:-0.00,-12.88,-273.33	0/0:71:71,0:40:0.00,-22.06,-352.75	0/0:47:47,0:40:-0.00,-14.84,-233.62	0/0:73:73,0:40:-0.00,-22.66,-362.67	0/0:54:54,0:40:0.00,-16.94,-268.37	0/0:67:67,0:40:0.00,-20.86,-332.89	0/0:59:58,1:40:-0.00,-13.49,-283.26	0/0:62:62,0:40:0.00,-19.35,-308.07	0/0:84:84,0:40:-0.00,-25.98,-417.27	0/0:53:53,0:40:0.00,-16.64,-263.40	0/0:55:54,1:40:-0.00,-12.28,-263.40	0/0:59:59,0:40:0.00,-18.45,-293.18	0/0:49:49,0:40:-0.00,-15.44,-243.55	0/0:50:50,0:40:-0.00,-15.74,-248.51	0/0:41:40,1:40:-0.00,-8.07,-193.91	0/0:76:76,0:40:0.00,-23.57,-377.56	0/0:57:57,0:40:0.00,-17.85,-283.26	0/0:52:52,0:40:0.00,-16.34,-258.44	0/0:64:63,1:40:-0.00,-14.99,-308.07	0/0:54:54,0:40:0.00,-16.94,-268.37	0/0:58:58,0:40:0.00,-18.15,-288.22	0/0:43:43,0:40:-0.00,-13.63,-213.77	0/0:50:50,0:40:-0.00,-15.74,-248.51	0/0:37:37,0:40:-0.00,-11.83,-183.99	0/0:79:79,0:40:0.00,-24.47,-392.45	0/0:39:39,0:40:-0.00,-12.43,-193.91	0/0:56:56,0:40:0.00,-17.55,-278.29	0/0:92:92,0:40:0.00,-28.38,-456.98	0/0:70:70,0:40:0.00,-21.76,-347.78	0/0:53:53,0:40:0.00,-16.64,-263.40	0/0:46:46,0:40:-0.00,-14.54,-228.66
29318	55	.	G	A	.	PASS	NS=90;AF=0.450	GT:DP:AD:GQ:GL	1/1:28:0,28:40:-106.46,-9.21,-0.00	1/1:32:0,32:40:-121.68,-10.41,-0.00	1/1:46:0,46:40:-174.96,-14.63,-0.00	1/1:36:0,36:40:-136.91,-11.62,-0.00	1/1:45:0,45:40:-171.16,-14.33,-0.00	1/1:33:0,33:40:-125.49,-10.72,-0.00	1/1:41:0,41:40:-155.93,-13.12,-0.00	0/1:32:15,17:40:-54.19,0.00,-46.67	1/1:28:0,28:40:-106.46,-9.21,-0.00	1/1:28:1,27:40:-98.85,-5.41,-0.00	1/1:38:0,38:40:-144.52,-12.22,-0.00	1/1:27:0,27:40:-102.66,-8.91,-0.00	1/1:26:0,26:40:-98.85,-8.61,-0.00	0/1:49:19,30:40:-98.54,0.00,-56.78	1/1:42:0,42:40:-159.74,-13.42,-0.00	0/1:30:21,9:40:-24.34,0.00,-70.11	1/1:31:0,31:40:-117.88,-10.11,-0.00	1/1:32:0,32:40:-121.68,-10.41,-0.00	1/1:44:0,44:40:-167.35,-14.03,-0.00	1/1:41:0,41:40:-155.93,-13.12,-0.00	1/1:23:0,23:40:-87.43,-7.71,-0.00	1/1:28:0,28:40:-106.46,-9.21,-0.00	1/1:32:0,32:40:-121.68,-10.41,-0.00	1/1:38:0,38:40:-144.52,-12.22,-0.00	1/1:36:1,35:40:-129.30,-7.81,-0.00	1/1:9:0,9:40:-34.16,-3.49,-0.00	1/1:43:0,43:40:-163.55,-13.73,-0.00	1/1:41:0,41:40:-155.93,-13.12,-0.00	1/1:42:0,42:40:-159.74,-13.42,-0.00	1/1:38:0,38:40:-144.52,-12.22,-0.00	1/1:45:0,45:40:-171.16,-14.33,-0.00	1/1:43:1,42:40:-155.93,-9.92,-0.00	1/1:42:0,42:40:-159.74,-13.42,-0.00	1/1:43:0,43:40:-163.55,-13.73,-0.00	1/1:38:1,37:40:-136.91,-8.41,-0.00	1/1:27:1,26:40:-95.05,-5.10,-0.00	1/1:67:2,65:40:-239.66,-13.34,-0.00	0/1:47:35,12:40:-30.64,0.00,-118.27	1/1:28:0,28:40:-106.46,-9.21,-0.00	1/1:50:0,50:40:-190.19,-15.83,-0.00	0/1:29:16,13:40:-39.87,0.00,-51.38
29394	4	.	C	T	.	PASS	NS=83;AF=0.265	GT:DP:AD:GQ:GL	0/1:6:5,1:29:-2.34,-0.00,-20.11	./.	0/1:9:3,6:40:-22.42,-0.00,-10.81	0/1:7:3,4:40:-14.63,-0.00,-11.41	0/1:11:3,8:40:-30.22,-0.00,-10.20	./.	./.	0/1:17:7,10:40:-36.81,0.00,-25.19	0/1:11:5,6:40:-21.82,0.00,-18.60	0/0:4:4,0:17:-0.02,-1.29,-17.80	0/1:10:3,7:40:-26.32,-0.00,-10.50	0/1:10:5,5:40:-17.92,0.00,-18.90	0/0:3:3,0:14:-0.04,-1.01,-13.62	0/0:9:9,0:34:-0.00,-2.77,-38.77	0/0:3:3,0:14:-0.04,-1.01,-13.62	0/1:9:5,4:40:-14.03,-0.00,-19.20	0/1:11:5,6:40:-21.82,0.00,-18.60	0/1:9:4,5:40:-18.22,-0.00,-15.00	0/1:8:5,3:40:-10.13,-0.00,-19.50	0/0:12:12,0:40:-0.00,-3.67,-51.36	0/1:4:1,3:40:-11.33,-0.00,-3.91	0/0:10:10,0:37:-0.00,-3.07,-42.96	0/1:12:4,8:40:-29.92,-0.00,-14.10	0/1:8:5,3:40:-10.13,-0.00,-19.50	0/1:5:1,4:40:-15.23,-0.00,-3.61	./.	0/1:9:7,2:40:-5.63,-0.00,-27.60	0/1:9:4,5:40:-18.22,-0.00,-15.00	0/1:15:9,6:40:-20.62,0.00,-34.19	0/1:7:3,4:40:-14.63,-0.00,-11.41	0/1:21:13,8:40:-27.21,0.00,-49.18	0/1:11:5,6:40:-21.82,0.00,-18.60	0/0:15:15,0:40:-0.00,-4.57,-63.96	1/1:12:0,12:33:-49.41,-2.69,-0.00	0/0:8:8,0:31:-0.00,-2.47,-34.57	0/0:10:10,0:37:-0.00,-3.07,-42.96	0/0:17:17,0:40:-0.00,-5.18,-72.35	0/0:15:15,0:40:-0.00,-4.57,-63.96	0/1:7:3,4:40:-14.63,-0.00,-11.41	0/1:9:8,1:19:-1.45,-0.02,-31.81	0/1:10:8,2:40:-5.33,-0.00,-31.50
29503	4	.	A	G	.	PASS	NS=84;AF=0.304	GT:DP:AD:GQ:GL	0/0:14:14,0:40:-0.00,-5.65,-60.66	0/0:8:8,0:40:-0.00,-3.84,-34.81	0/0:4:4,0:33:-0.00,-2.64,-17.59	./.	0/0:9:9,0:40:-0.00,-4.15,-39.12	0/0:12:12,0:40:-0.00,-5.05,-52.04	0/0:5:5,0:36:-0.00,-2.94,-21.89	0/0:19:19,0:40:-0.00,-7.16,-82.19	0/0:17:17,0:40:-0.00,-6.55,-73.58	0/0:5:5,0:36:-0.00,-2.94,-21.89	0/0:17:17,0:40:-0.00,-6.55,-73.58	0/0:8:8,0:40:-0.00,-3.84,-34.81	0/0:9:9,0:40:-0.00,-4.15,-39.12	0/0:8:8,0:40:-0.00,-3.84,-34.81	0/0:6:6,0:39:-0.00,-3.24,-26.20	./.	0/0:6:6,0:39:-0.00,-3.24,-26.20	0/0:7:7,0:40:-0.00,-3.54,-30.51	0/0:10:10,0:40:-0.00,-4.45,-43.43	0/0:17:17,0:40:-0.00,-6.55,-73.58	0/0:10:10,0:40:-0.00,-4.45,-43.43	0/0:15:15,0:40:-0.00,-5.95,-64.96	0/0:15:15,0:40:-0.00,-5.95,-64.96	0/0:16:16,0:40:-0.00,-6.25,-69.27	0/0:9:9,0:40:-0.00,-4.15,-39.12	./.	0/0:6:6,0:39:-0.00,-3.24,-26.20	0/0:7:7,0:40:-0.00,-3.54,-30.51	0/0:19:19,0:40:-0.00,-7.16,-82.19	0/0:10:10,0:40:-0.00,-4.45,-43.43	0/0:10:10,0:40:-0.00,-4.45,-43.43	0/0:11:11,0:40:-0.00,-4.75,-47.73	0/0:5:5,0:36:-0.00,-2.94,-21.89	0/0:6:6,0:39:-0.00,-3.24,-26.20	0/0:9:9,0:40:-0.00,-4.15,-39.12	0/0:26:26,0:40:-0.00,-9.26,-112.34	0/0:31:31,0:40:-0.00,-10.77,-133.88	0/0:20:20,0:40:-0.00,-7.46,-86.50	0/0:11:11,0:40:-0.00,-4.75,-47.73	0/0:7:7,0:40:-0.00,-3.54,-30.51	0/0:6:6,0:39:-0.00,-3.24,-26.20
29636	8	.	C	T	.	PASS	NS=91;AF=0.434	GT:DP:AD:GQ:GL	1/1:19:0,19:40:-90.89,-6.70,-0.00	1/1:40:0,40:40:-191.47,-13.02,-0.00	1/1:47:0,47:40:-224.99,-15.13,-0.00	1/1:41:0,41:40:-196.26,-13.32,-0.00	1/1:65:0,65:40:-311.21,-20.55,0.00	1/1:34:0,34:40:-162.73,-11.22,-0.00	1/1:20:0,20:40:-95.68,-7.00,-0.00	1/1:19:0,19:40:-90.89,-6.70,-0.00	1/1:16:0,16:40:-76.52,-5.80,-0.00	1/1:46:0,46:40:-220.20,-14.83,-0.00	1/1:44:0,44:40:-210.63,-14.23,-0.00	1/1:38:0,38:40:-181.89,-12.42,-0.00	1/1:35:0,35:40:-167.52,-11.52,-0.00	1/1:17:0,17:40:-81.31,-6.10,-0.00	1/1:21:0,21:40:-100.47,-7.30,-0.00	1/1:16:0,16:40:-76.52,-5.80,-0.00	1/1:27:0,27:40:-129.20,-9.11,-0.00	1/1:20:0,20:40:-95.68,-7.00,-0.00	0/1:20:2,18:32:-79.10,-0.00,-2.58	1/1:36:0,36:40:-172.31,-11.82,-0.00	1/1:54:0,54:40:-258.52,-17.24,0.00	1/1:27:0,27:40:-129.20,-9.11,-0.00	1/1:44:0,44:40:-210.63,-14.23,-0.00	1/1:41:0,41:40:-196.26,-13.32,-0.00	1/1:47:0,47:40:-224.99,-15.13,-0.00	1/1:27:0,27:40:-129.20,-9.11,-0.00	0/1:38:13,25:40:-107.20,0.00,-49.84	1/1:36:1,35:40:-162.73,-7.03,-0.00	1/1:23:0,23:40:-110.04,-7.90,-0.00	0/1:52:28,24:40:-98.20,0.00,-117.47	1/1:26:0,26:40:-124.41,-8.81,-0.00	1/1:12:0,12:40:-57.36,-4.59,-0.00	0/0:18:18,0:40:-0.00,-6.52,-86.33	1/1:37:0,37:40:-177.10,-12.12,-0.00	1/1:50:0,50:40:-239.36,-16.03,-0.00	1/1:41:0,41:40:-196.26,-13.32,-0.00	1/1:61:0,61:40:-292.05,-19.34,0.00	0/0:14:14,0:40:-0.00,-5.31,-67.17	1/1:26:0,26:40:-124.41,-8.81,-0.00	1/1:31:0,31:40:-148.36,-10.31,-0.00	1/1:47:1,46:40:-215.41,-10.34,-0.00
29673	77	.	C	T	.	PASS	NS=90;AF=0.472	GT:DP:AD:GQ:GL	1/1:33:0,33:40:-160.51,-11.11,-0.00	1/1:43:0,43:40:-209.17,-14.12,-0.00	1/1:49:0,49:40:-238.36,-15.93,-0.00	1/1:47:0,47:40:-228.63,-15.33,-0.00	1/1:35:0,35:40:-170.24,-11.72,-0.00	1/1:43:0,43:40:-209.17,-14.12,-0.00	1/1:54:0,54:40:-262.69,-17.44,-0.00	1/1:44:0,44:40:-214.03,-14.43,-0.00	1/1:44:0,44:40:-214.03,-14.43,-0.00	1/1:44:1,43:40:-204.30,-9.56,-0.00	1/1:44:0,44:40:-214.03,-14.43,-0.00	1/1:41:0,41:40:-199.44,-13.52,-0.00	1/1:42:0,42:40:-204.30,-13.82,-0.00	1/1:49:0,49:40:-238.36,-15.93,-0.00	1/1:35:0,35:40:-170.24,-11.72,-0.00	1/1:33:0,33:40:-160.51,-11.11,-0.00	1/1:47:0,47:40:-228.63,-15.33,-0.00	1/1:50:0,50:40:-243.23,-16.23,0.00	1/1:36:0,36:40:-175.11,-12.02,-0.00	1/1:48:0,48:40:-233.50,-15.63,-0.00	1/1:34:0,34:40:-165.38,-11.41,-0.00	1/1:46:0,46:40:-223.76,-15.03,-0.00	1/1:37:0,37:40:-179.98,-12.32,-0.00	1/1:34:0,34:40:-165.38,-11.41,-0.00	1/1:37:0,37:40:-179.98,-12.32,-0.00	1/1:18:0,18:40:-87.53,-6.60,-0.00	1/1:26:0,26:40:-126.46,-9.01,-0.00	1/1:34:1,33:40:-155.65,-6.55,-0.00	1/1:39:1,38:40:-179.98,-8.05,-0.00	1/1:50:0,50:40:-243.23,-16.23,0.00	1/1:39:0,39:40:-189.71,-12.92,-0.00	1/1:54:0,54:40:-262.69,-17.44,-0.00	1/1:60:0,60:40:-291.88,-19.24,0.00	1/1:57:0,57:40:-277.28,-18.34,0.00	1/1:42:0,42:40:-204.30,-13.82,-0.00	0/1:68:26,42:40:-182.65,0.00,-104.85	1/1:49:0,49:40:-238.36,-15.93,-0.00	1/1:52:0,52:40:-252.96,-16.83,0.00	1/1:37:0,37:40:-179.98,-12.32,-0.00	1/1:54:0,54:40:-262.69,-17.44,-0.00	1/1:56:0,56:40:-272.42,-18.04,0.00
29677	38	.	G	A	.	PASS	NS=89;AF=0.449	GT:DP:AD:GQ:GL	1/1:21:0,21:40:-96.31,-6.90,-0.00	1/1:17:0,17:40:-77.95,-5.70,-0.00	1/1:21:0,21:40:-96.31,-6.90,-0.00	1/1:24:1,23:39:-100.90,-3.22,-0.00	1/1:21:0,21:40:-96.31,-6.90,-0.00	1/1:18:0,18:40:-82.54,-6.00,-0.00	1/1:16:0,16:40:-73.36,-5.40,-0.00	1/1:31:0,31:40:-142.22,-9.92,-0.00	1/1:26:0,26:40:-119.27,-8.41,-0.00	1/1:31:0,31:40:-142.22,-9.92,-0.00	1/1:14:0,14:40:-64.18,-4.80,-0.00	0/1:19:14,5:40:-16.57,0.00,-57.96	1/1:23:0,23:40:-105.50,-7.51,-0.00	0/1:20:7,13:40:-52.99,0.00,-25.53	0/1:10:1,9:14:-37.68,-0.04,-1.04	1/1:20:0,20:40:-91.72,-6.60,-0.00	0/1:16:10,6:40:-22.06,0.00,-40.50	1/1:11:0,11:40:-50.41,-3.89,-0.00	1/1:16:0,16:40:-73.36,-5.40,-0.00	0/1:35:13,22:40:-89.79,0.00,-48.56	1/1:26:0,26:40:-119.27,-8.41,-0.00	1/1:33:0,33:40:-151.40,-10.52,-0.00	1/1:22:0,22:40:-100.90,-7.21,-0.00	1/1:17:0,17:40:-77.95,-5.70,-0.00	1/1:16:0,16:40:-73.36,-5.40,-0.00	1/1:3:0,3:20:-13.70,-1.50,-0.01	1/1:21:0,21:40:-96.31,-6.90,-0.00	1/1:15:0,15:40:-68.77,-5.10,-0.00	1/1:20:0,20:40:-91.72,-6.60,-0.00	1/1:17:0,17:40:-77.95,-5.70,-0.00	1/1:33:0,33:40:-151.40,-10.52,-0.00	1/1:16:0,16:40:-73.36,-5.40,-0.00	1/1:13:0,13:40:-59.59,-4.50,-0.00	1/1:17:1,16:16:-68.80,-1.14,-0.03	1/1:41:0,41:40:-188.12,-12.93,-0.00	1/1:40:0,40:40:-183.53,-12.62,-0.00	1/1:47:0,47:40:-215.66,-14.73,-0.00	1/1:20:0,20:40:-91.72,-6.60,-0.00	1/1:32:0,32:40:-146.81,-10.22,-0.00	1/1:25:0,25:40:-114.68,-8.11,-0.00	0/1:18:7,11:40:-44.41,0.00,-26.13
29703	104	.	T	C	.	PASS	NS=82;AF=0.476	GT:DP:AD:GQ:GL	0/0:46:46,0:40:-0.00,-15.37,-173.23	0/0:47:47,0:40:-0.00,-15.67,-177.00	0/0:62:62,0:40:0.00,-20.18,-233.47	0/0:55:55,0:40:0.00,-18.07,-207.12	0/0:35:34,1:40:-0.00,-8.29,-124.29	0/0:43:43,0:40:-0.00,-14.46,-161.94	0/0:50:50,0:40:0.00,-16.57,-188.29	0/0:44:44,0:40:-0.00,-14.76,-165.70	0/0:57:57,0:40:-0.00,-18.68,-214.65	0/0:34:34,0:40:-0.00,-11.75,-128.05	0/0:55:55,0:40:0.00,-18.07,-207.12	0/0:63:63,0:40:0.00,-20.48,-237.24	0/0:50:50,0:40:0.00,-16.57,-188.29	0/0:43:43,0:40:-0.00,-14.46,-161.94	0/0:53:52,1:40:-0.00,-13.71,-192.06	0/0:46:46,0:40:-0.00,-15.37,-173.23	0/0:37:37,0:40:-0.00,-12.66,-139.35	0/0:21:21,0:40:-0.00,-7.84,-79.11	0/0:61:59,2:40:-0.00,-12.35,-214.65	0/0:47:47,0:40:-0.00,-15.67,-177.00	0/0:68:67,1:40:0.00,-18.22,-248.53	0/0:56:56,0:40:0.00,-18.37,-210.88	0/0:45:45,0:40:-0.00,-15.06,-169.47	0/0:60:60,0:40:0.00,-19.58,-225.94	0/0:51:51,0:40:0.00,-16.87,-192.06	0/0:53:53,0:40:0.00,-17.47,-199.59	0/0:56:56,0:40:0.00,-18.37,-210.88	0/0:48:48,0:40:0.00,-15.97,-180.76	0/0:51:51,0:40:0.00,-16.87,-192.06	0/0:56:56,0:40:0.00,-18.37,-210.88	0/0:53:52,1:40:-0.00,-13.71,-192.06	0/0:42:42,0:40:-0.00,-14.16,-158.17	0/0:34:34,0:40:-0.00,-11.75,-128.05	0/0:46:46,0:40:-0.00,-15.37,-173.23	0/0:52:51,1:40:-0.00,-13.41,-188.29	0/0:30:30,0:40:-0.00,-10.55,-112.99	0/0:36:36,0:40:-0.00,-12.36,-135.58	0/0:16:16,0:40:-0.00,-6.34,-60.28	0/0:52:52,0:40:-0.00,-17.17,-195.82	0/0:45:45,0:40:-0.00,-15.06,-169.47	0/0:35:35,0:40:-0.00,-12.05,-131.82
29748	9	.	G	A	.	PASS	NS=90;AF=0.478	GT:DP:AD:GQ:GL	1/1:22:0,22:40:-103.28,-8.25,-0.00	1/1:17:0,17:40:-79.80,-6.75,-0.00	1/1:31:0,31:40:-145.56,-10.96,-0.00	1/1:18:1,17:30:-75.11,-2.35,-0.00	1/1:43:0,43:40:-201.92,-14.58,-0.00	1/1:25:1,24:40:-107.98,-4.46,-0.00	1/1:18:0,18:40:-84.50,-7.05,-0.00	1/1:28:0,28:40:-131.47,-10.06,-0.00	1/1:29:2,27:14:-117.42,-1.01,-0.04	1/1:13:0,13:40:-61.01,-5.54,-0.00	1/1:32:1,31:40:-140.86,-6.57,-0.00	1/1:32:0,32:40:-150.25,-11.26,-0.00	1/1:20:0,20:40:-93.89,-7.65,-0.00	1/1:18:0,18:40:-84.50,-7.05,-0.00	1/1:22:0,22:40:-103.28,-8.25,-0.00	1/1:32:0,32:40:-150.25,-11.26,-0.00	1/1:23:0,23:40:-107.98,-8.55,-0.00	1/1:32:1,31:40:-140.86,-6.57,-0.00	1/1:33:0,33:40:-154.95,-11.57,-0.00	1/1:24:1,23:40:-103.28,-4.16,-0.00	1/1:33:0,33:40:-154.95,-11.57,-0.00	1/1:34:0,34:40:-159.65,-11.87,-0.00	1/1:27:0,27:40:-126.77,-9.76,-0.00	1/1:29:0,29:40:-136.16,-10.36,-0.00	1/1:31:0,31:40:-145.56,-10.96,-0.00	1/1:3:0,3:31:-14.05,-2.54,-0.00	1/1:26:0,26:40:-122.07,-9.46,-0.00	1/1:19:0,19:40:-89.19,-7.35,-0.00	1/1:25:0,25:40:-117.38,-9.16,-0.00	1/1:25:0,25:40:-117.38,-9.16,-0.00	1/1:28:0,28:40:-131.47,-10.06,-0.00	1/1:41:0,41:40:-192.53,-13.97,-0.00	1/1:32:0,32:40:-150.25,-11.26,-0.00	1/1:26:1,25:40:-112.68,-4.76,-0.00	1/1:9:0,9:40:-42.23,-4.34,-0.00	1/1:15:0,15:40:-70.41,-6.15,-0.00	1/1:21:1,20:39:-89.19,-3.26,-0.00	1/1:24:0,24:40:-112.68,-8.86,-0.00	1/1:15:1,14:20:-61.03,-1.46,-0.02	1/1:34:0,34:40:-159.65,-11.87,-0.00	1/1:18:0,18:40:-84.50,-7.05,-0.00
29853	25	.	C	G	.	PASS	NS=91;AF=0.396	GT:DP:AD:GQ:GL	1/1:12:0,12:40:-26.69,-4.14,-0.00	1/1:20:0,20:40:-44.62,-6.53,-0.00	1/1:21:0,21:40:-46.86,-6.82,-0.00	1/1:11:0,11:40:-24.45,-3.84,-0.00	1/1:15:0,15:40:-33.41,-5.03,-0.00	1/1:9:0,9:39:-19.97,-3.24,-0.00	1/1:14:1,13:31:-26.69,-2.50,-0.00	1/1:26:0,26:40:-58.06,-8.32,-0.00	1/1:11:0,11:40:-24.45,-3.84,-0.00	1/1:18:0,18:40:-40.14,-5.93,-0.00	1/1:21:2,19:29:-37.90,-2.34,-0.00	1/1:13:0,13:40:-28.93,-4.44,-0.00	1/1:9:0,9:39:-19.97,-3.24,-0.00	0/1:18:10,8:40:-11.80,-0.00,-16.48	1/1:18:0,18:40:-40.14,-5.93,-0.00	1/1:21:0,21:40:-46.86,-6.82,-0.00	1/1:14:0,14:40:-31.17,-4.73,-0.00	0/1:22:16,6:40:-6.13,-0.00,-28.73	1/1:11:0,11:40:-24.45,-3.84,-0.00	0/1:9:5,4:40:-5.53,-0.00,-7.96	1/1:18:0,18:40:-40.14,-5.93,-0.00	1/1:19:0,19:40:-42.38,-6.23,-0.00	1/1:16:0,16:40:-35.65,-5.33,-0.00	1/1:23:0,23:40:-51.34,-7.42,-0.00	1/1:13:0,13:40:-28.93,-4.44,-0.00	1/1:4:0,4:23:-8.77,-1.76,-0.01	0/1:23:11,12:40:-19.27,0.00,-17.23	1/1:31:0,31:40:-69.26,-9.81,-0.00	1/1:28:0,28:40:-62.54,-8.91,-0.00	0/0:28:28,0:40:-0.00,-9.11,-62.93	1/1:19:0,19:40:-42.38,-6.23,-0.00	0/1:21:17,4:25:-1.95,-0.00,-31.27	1/1:24:0,24:40:-53.58,-7.72,-0.00	0/1:31:12,19:40:-32.57,0.00,-17.08	0/1:15:7,8:40:-12.70,-0.00,-10.65	1/1:11:0,11:40:-24.45,-3.84,-0.00	0/1:26:5,21:35:-38.54,-0.00,-2.89	1/1:13:0,13:40:-28.93,-4.44,-0.00	1/1:21:0,21:40:-46.86,-6.82,-0.00	1/1:25:0,25:40:-55.82,-8.02,-0.00	0/0:16:15,1:39:-0.00,-3.29,-31.56
29974	30	.	C	A	.	PASS	NS=88;AF=0.307	GT:DP:AD:GQ:GL	0/1:12:8,4:40:-8.59,-0.00,-21.53	0/1:21:10,11:40:-27.37,0.00,-24.96	1/1:19:0,19:40:-57.65,-5.13,-0.00	0/0:23:23,0:40:-0.00,-6.99,-71.25	0/1:28:20,8:40:-16.06,0.00,-53.55	0/1:19:2,17:15:-46.43,-0.04,-1.05	0/0:33:33,0:40:-0.00,-10.00,-101.94	1/1:26:2,24:16:-66.89,-1.13,-0.03	0/1:24:15,9:40:-20.33,0.00,-39.40	0/1:17:9,8:40:-19.36,0.00,-23.09	0/1:25:9,16:40:-41.51,0.00,-20.69	./.	0/0:12:12,0:40:-0.00,-3.69,-37.49	0/0:10:10,0:37:-0.00,-3.08,-31.35	1/1:21:1,20:33:-57.65,-2.66,-0.00	0/0:17:17,0:40:-0.00,-5.19,-52.84	0/0:15:15,0:40:-0.00,-4.59,-46.70	0/1:16:7,9:40:-22.73,0.00,-17.26	0/0:20:20,0:40:-0.00,-6.09,-62.04	0/1:17:7,10:40:-25.50,0.00,-16.96	0/1:29:12,17:40:-43.38,0.00,-28.69	0/1:12:6,6:40:-14.73,-0.00,-15.39	0/1:18:10,8:40:-19.06,0.00,-25.86	0/1:18:9,9:40:-22.13,0.00,-22.79	0/1:23:13,10:40:-23.70,0.00,-33.57	./.	0/0:30:30,0:40:-0.00,-9.10,-92.73	1/1:11:0,11:34:-33.10,-2.73,-0.00	0/0:15:15,0:40:-0.00,-4.59,-46.70	0/0:19:19,0:40:-0.00,-5.79,-58.97	0/0:22:22,0:40:-0.00,-6.69,-68.18	0/0:15:15,0:40:-0.00,-4.59,-46.70	0/0:15:15,0:40:-0.00,-4.59,-46.70	0/1:23:6,17:40:-45.18,-0.00,-12.08	0/0:35:35,0:40:-0.00,-10.60,-108.08	0/0:14:13,1:17:-0.03,-1.24,-37.52	0/0:23:23,0:40:-0.00,-6.99,-71.25	0/1:33:13,20:40:-51.38,0.00,-30.56	0/0:18:18,0:40:-0.00,-5.49,-55.90	0/1:19:7,12:40:-31.04,0.00,-16.35	0/1:19:13,6:40:-12.62,-0.00,-34.77
29990	34	.	C	T	.	PASS	NS=81;AF=0.444	GT:DP:AD:GQ:GL	0/0:13:13,0:40:-0.00,-4.57,-60.02	0/1:13:8,5:40:-18.47,0.00,-32.40	0/1:35:17,18:40:-71.77,0.00,-67.26	0/1:24:8,16:40:-65.86,0.00,-29.09	1/1:36:2,34:28:-147.39,-2.18,-0.00	0/0:24:23,1:39:-0.00,-3.27,-101.50	1/1:10:0,10:40:-45.99,-3.57,-0.00	0/0:17:17,0:40:-0.00,-5.77,-78.45	0/0:12:12,0:40:-0.00,-4.27,-55.41	0/1:38:16,22:40:-89.30,0.00,-61.75	1/1:47:0,47:40:-216.52,-14.70,-0.00	1/1:36:0,36:40:-165.82,-11.39,-0.00	1/1:42:0,42:40:-193.47,-13.20,-0.00	1/1:10:0,10:40:-45.99,-3.57,-0.00	1/1:12:0,12:40:-55.21,-4.17,-0.00	1/1:17:0,17:40:-78.25,-5.67,-0.00	0/1:14:2,12:40:-50.44,-0.00,-4.45	1/1:16:0,16:40:-73.64,-5.37,-0.00	1/1:10:0,10:40:-45.99,-3.57,-0.00	1/1:19:0,19:40:-87.47,-6.28,-0.00	1/1:43:0,43:40:-198.08,-13.50,-0.00	1/1:13:0,13:40:-59.81,-4.47,-0.00	1/1:36:0,36:40:-165.82,-11.39,-0.00	1/1:48:0,48:40:-221.13,-15.01,-0.00	./.	1/1:3:0,3:20:-13.74,-1.47,-0.01	1/1:45:0,45:40:-207.30,-14.10,-0.00	1/1:23:0,23:40:-105.90,-7.48,-0.00	./.	1/1:43:0,43:40:-198.08,-13.50,-0.00	1/1:28:0,28:40:-128.95,-8.98,-0.00	1/1:11:0,11:40:-50.60,-3.87,-0.00	1/1:12:0,12:40:-55.21,-4.17,-0.00	1/1:33:0,33:40:-151.99,-10.49,-0.00	1/1:41:1,40:40:-179.65,-8.29,-0.00	1/1:32:0,32:40:-147.38,-10.19,-0.00	1/1:15:0,15:40:-69.03,-5.07,-0.00	1/1:15:0,15:40:-69.03,-5.07,-0.00	1/1:20:0,20:40:-92.08,-6.58,-0.00	1/1:17:0,17:40:-78.25,-5.67,-0.00	1/1:37:1,36:40:-161.21,-7.08,-0.00
30100	5	.	T	G	.	PASS	NS=90;AF=0.461	GT:DP:AD:GQ:GL	0/1:16:6,10:40:-27.84,-0.00,-14.61	1/1:26:0,26:40:-86.31,-8.33,-0.00	0/1:26:13,13:40:-34.79,0.00,-34.86	0/1:15:11,4:40:-8.20,-0.00,-31.52	1/1:20:0,20:40:-66.38,-6.52,-0.00	1/1:44:1,43:40:-139.46,-10.42,-0.00	1/1:17:0,17:40:-56.41,-5.62,-0.00	1/1:16:0,16:40:-53.09,-5.32,-0.00	1/1:18:1,17:32:-53.09,-2.60,-0.00	0/1:30:23,7:40:-13.66,-0.00,-66.88	1/1:24:0,24:40:-79.66,-7.73,-0.00	1/1:18:0,18:40:-59.73,-5.92,-0.00	1/1:19:1,18:35:-56.41,-2.90,-0.00	1/1:15:0,15:40:-49.77,-5.02,-0.00	1/1:23:0,23:40:-76.34,-7.42,-0.00	0/1:19:8,11:40:-30.26,-0.00,-20.35	0/1:27:15,12:40:-31.17,0.00,-41.20	0/1:30:18,12:40:-30.27,0.00,-50.27	1/1:20:0,20:40:-66.38,-6.52,-0.00	1/1:26:0,26:40:-86.31,-8.33,-0.00	1/1:26:0,26:40:-86.31,-8.33,-0.00	1/1:33:0,33:40:-109.56,-10.43,-0.00	1/1:21:0,21:40:-69.70,-6.82,-0.00	1/1:28:0,28:40:-92.95,-8.93,-0.00	1/1:15:0,15:40:-49.77,-5.02,-0.00	1/1:7:0,7:32:-23.19,-2.61,-0.00	1/1:22:0,22:40:-73.02,-7.12,-0.00	1/1:26:0,26:40:-86.31,-8.33,-0.00	1/1:28:0,28:40:-92.95,-8.93,-0.00	1/1:24:0,24:40:-79.66,-7.73,-0.00	1/1:28:0,28:40:-92.95,-8.93,-0.00	1/1:32:0,32:40:-106.24,-10.13,-0.00	1/1:19:0,19:40:-63.05,-6.22,-0.00	1/1:13:0,13:40:-43.12,-4.42,-0.00	1/1:38:0,38:40:-126.17,-11.94,-0.00	1/1:31:0,31:40:-102.92,-9.83,-0.00	1/1:54:0,53:40:-176.00,-16.45,0.00	1/1:30:0,30:40:-99.60,-9.53,-0.00	1/1:32:0,32:40:-106.24,-10.13,-0.00	1/1:37:0,37:40:-122.85,-11.64,-0.00	1/1:21:0,21:40:-69.70,-6.82,-0.00
30326	23	.	G	A	.	PASS	NS=90;AF=0.456	GT:DP:AD:GQ:GL	1/1:32:0,32:40:-153.03,-10.58,-0.00	1/1:42:0,42:40:-200.87,-13.59,-0.00	1/1:33:0,33:40:-157.81,-10.88,-0.00	1/1:40:0,40:40:-191.30,-12.99,-0.00	1/1:31:0,31:40:-148.24,-10.28,-0.00	1/1:14:0,14:40:-66.91,-5.16,-0.00	1/1:25:0,25:40:-119.54,-8.48,-0.00	1/1:44:0,44:40:-210.44,-14.20,-0.00	1/1:39:2,37:38:-167.38,-3.12,-0.00	1/1:48:2,46:40:-210.44,-5.83,-0.00	1/1:39:0,39:40:-186.52,-12.69,-0.00	1/1:15:0,15:40:-71.69,-5.47,-0.00	1/1:35:1,34:40:-157.81,-6.70,-0.00	1/1:24:0,24:40:-114.75,-8.17,-0.00	1/1:33:0,33:40:-157.81,-10.88,-0.00	1/1:38:0,38:40:-181.73,-12.39,-0.00	1/1:41:0,41:40:-196.09,-13.29,-0.00	1/1:28:0,28:40:-133.89,-9.38,-0.00	1/1:26:0,26:40:-124.32,-8.78,-0.00	1/1:23:0,23:40:-109.97,-7.87,-0.00	1/1:46:1,45:40:-210.44,-10.01,-0.00	1/1:15:0,15:40:-71.69,-5.47,-0.00	1/1:39:0,39:40:-186.52,-12.69,-0.00	1/1:42:0,42:40:-200.87,-13.59,-0.00	1/1:24:0,24:40:-114.75,-8.17,-0.00	./.	1/1:18:0,18:40:-86.05,-6.37,-0.00	1/1:26:0,26:40:-124.32,-8.78,-0.00	0/1:18:2,16:39:-70.11,-0.00,-3.20	1/1:30:0,30:40:-143.46,-9.98,-0.00	1/1:33:0,33:40:-157.81,-10.88,-0.00	1/1:19:0,19:40:-90.83,-6.67,-0.00	1/1:11:0,11:40:-52.56,-4.26,-0.00	1/1:12:0,12:40:-57.34,-4.56,-0.00	0/0:28:28,0:40:-0.00,-9.45,-134.03	1/1:13:0,13:40:-62.12,-4.86,-0.00	1/1:54:0,54:40:-258.28,-17.21,0.00	1/1:42:0,42:40:-200.87,-13.59,-0.00	1/1:6:0,6:34:-28.63,-2.76,-0.00	0/1:18:2,16:39:-70.11,-0.00,-3.20	0/1:44:17,27:40:-114.91,0.00,-67.14
30389	106	.	G	A	.	PASS	NS=74;AF=0.182	GT:DP:AD:GQ:GL	0/0:13:13,0:40:-0.00,-4.03,-37.43	0/1:11:8,3:40:-4.81,-0.00,-20.27	0/0:17:16,1:31:-0.00,-2.49,-42.92	0/0:4:4,0:18:-0.02,-1.35,-12.73	0/0:18:17,1:34:-0.00,-2.79,-45.67	0/1:7:5,2:39:-3.26,-0.00,-13.23	./.	./.	./.	0/1:9:7,2:33:-2.66,-0.00,-18.12	0/0:12:11,1:14:-0.04,-1.03,-29.23	0/0:7:7,0:28:-0.00,-2.23,-20.95	0/1:8:3,5:40:-11.20,-0.00,-7.44	0/0:4:4,0:18:-0.02,-1.35,-12.73	0/1:13:10,3:40:-4.21,-0.00,-25.16	0/0:13:12,1:18:-0.02,-1.31,-31.96	./.	0/0:4:4,0:18:-0.02,-1.35,-12.73	0/0:12:11,1:14:-0.04,-1.03,-29.23	0/1:11:8,3:40:-4.81,-0.00,-20.27	./.	0/1:14:11,3:40:-3.91,-0.00,-27.60	0/0:4:4,0:18:-0.02,-1.35,-12.73	0/0:7:7,0:28:-0.00,-2.23,-20.95	0/1:5:4,1:16:-1.15,-0.03,-11.11	./.	0/1:7:5,2:39:-3.26,-0.00,-13.23	0/1:5:4,1:16:-1.15,-0.03,-11.11	0/0:6:6,0:25:-0.01,-1.94,-18.21	0/0:14:14,0:40:-0.00,-4.33,-40.18	0/0:12:11,1:14:-0.04,-1.03,-29.23	0/0:13:12,1:18:-0.02,-1.31,-31.96	0/0:12:12,0:40:-0.00,-3.73,-34.68	0/1:8:5,3:40:-5.71,-0.00,-12.93	0/0:8:8,0:31:-0.00,-2.53,-23.70	0/1:12:10,2:23:-1.77,-0.01,-25.47	0/1:10:6,4:40:-7.85,-0.00,-15.07	0/0:7:7,0:28:-0.00,-2.23,-20.95	0/0:12:11,1:14:-0.04,-1.03,-29.23	0/1:15:13,2:13:-0.92,-0.06,-32.85	0/1:9:7,2:33:-2.66,-0.00,-18.12
30691	68	.	A	G	.	PASS	NS=83;AF=0.458	GT:DP:AD:GQ:GL	1/1:13:0,13:40:-54.57,-3.41,-0.00	0/1:4:3,1:40:-3.37,-0.00,-11.92	1/1:11:0,11:34:-46.16,-2.81,-0.00	0/1:6:2,4:40:-15.39,-0.00,-7.11	./.	0/1:7:5,2:40:-6.67,-0.00,-19.44	0/1:5:3,2:40:-7.28,-0.00,-11.62	0/1:10:5,5:40:-18.40,0.00,-18.53	1/1:5:0,5:15:-20.95,-1.05,-0.04	0/1:10:5,5:40:-18.40,0.00,-18.53	0/1:10:4,6:40:-22.60,-0.00,-14.32	0/1:8:4,4:40:-14.79,-0.00,-14.93	0/1:10:6,4:40:-14.19,-0.00,-22.74	0/1:13:7,6:40:-21.70,0.00,-26.05	0/1:11:10,1:17:-1.28,-0.02,-39.30	0/1:12:6,6:40:-22.00,0.00,-22.14	1/1:16:0,16:40:-67.20,-4.32,-0.00	0/0:5:5,0:16:-0.03,-1.17,-21.21	0/1:12:4,8:40:-30.42,-0.00,-13.72	0/1:9:7,2:40:-6.07,-0.00,-27.25	0/1:6:5,1:34:-2.77,-0.00,-19.74	0/1:14:5,9:40:-34.03,0.00,-17.33	0/0:11:11,0:36:-0.00,-2.95,-46.43	0/0:4:4,0:13:-0.06,-0.90,-17.03	0/1:9:6,3:40:-10.28,-0.00,-23.04	./.	0/1:10:8,2:40:-5.77,-0.00,-31.16	./.	0/0:8:8,0:26:-0.00,-2.05,-33.81	0/0:5:5,0:16:-0.03,-1.17,-21.21	0/0:11:11,0:36:-0.00,-2.95,-46.43	0/1:13:11,2:40:-4.87,-0.00,-42.88	0/1:5:4,1:37:-3.07,-0.00,-15.83	1/1:5:0,5:15:-20.95,-1.05,-0.04	0/0:11:11,0:36:-0.00,-2.95,-46.43	1/1:7:0,7:21:-29.33,-1.62,-0.01	0/0:14:14,0:40:-0.00,-3.85,-59.05	0/1:11:7,4:40:-13.89,-0.00,-26.65	0/1:15:5,10:40:-37.93,0.00,-17.03	0/1:7:5,2:40:-6.67,-0.00,-19.44	0/1:8:1,7:29:-27.42,-0.00,-2.30
30864	52	.	C	T	.	PASS	NS=89;AF=0.421	GT:DP:AD:GQ:GL	1/1:25:0,25:40:-121.22,-8.09,-0.00	1/1:47:0,47:40:-228.03,-14.71,-0.00	./.	0/1:57:5,52:40:-234.58,-0.00,-6.55	1/1:26:1,25:40:-116.37,-3.53,-0.00	1/1:19:0,19:40:-92.09,-6.28,-0.00	1/1:34:0,34:40:-164.91,-10.80,-0.00	1/1:31:0,31:40:-150.35,-9.89,-0.00	1/1:25:1,24:39:-111.51,-3.23,-0.00	1/1:53:3,50:25:-228.03,-1.96,-0.00	1/1:35:0,35:40:-169.77,-11.10,-0.00	1/1:38:0,38:40:-184.33,-12.00,-0.00	1/1:39:0,39:40:-189.19,-12.30,-0.00	1/1:24:0,24:40:-116.37,-7.79,-0.00	0/1:38:21,17:40:-70.38,0.00,-89.95	1/1:36:1,35:40:-164.91,-6.54,-0.00	1/1:40:0,40:40:-194.04,-12.60,-0.00	1/1:34:0,34:40:-164.91,-10.80,-0.00	0/1:53:21,32:40:-138.69,0.00,-85.43	1/1:34:0,34:40:-164.91,-10.80,-0.00	1/1:41:0,41:40:-198.90,-12.90,-0.00	1/1:27:0,27:40:-130.93,-8.69,-0.00	1/1:44:0,44:40:-213.46,-13.81,-0.00	1/1:41:0,41:40:-198.90,-12.90,-0.00	1/1:54:0,54:40:-262.01,-16.82,0.00	1/1:48:0,48:40:-232.88,-15.01,-0.00	0/1:54:33,21:40:-84.98,0.00,-143.39	0/1:57:38,19:40:-74.37,0.00,-166.76	1/1:41:0,41:40:-198.90,-12.90,-0.00	1/1:37:1,36:40:-169.77,-6.85,-0.00	1/1:47:0,47:40:-228.03,-14.71,-0.00	1/1:34:0,34:40:-164.91,-10.80,-0.00	1/1:34:1,33:40:-155.20,-5.94,-0.00	0/1:46:23,23:40:-97.10,0.00,-97.25	1/1:42:0,42:40:-203.75,-13.21,-0.00	1/1:51:0,51:40:-247.44,-15.91,-0.00	1/1:41:1,40:40:-189.19,-8.05,-0.00	1/1:50:0,50:40:-242.59,-15.61,-0.00	1/1:57:0,57:40:-276.57,-17.72,-0.00	1/1:51:1,50:40:-237.73,-11.06,-0.00	0/1:40:16,24:40:-103.76,0.00,-65.07
30878	108	.	G	C	.	PASS	NS=87;AF=0.437	GT:DP:AD:GQ:GL	1/1:8:0,8:35:-14.22,-2.89,-0.00	1/1:7:0,7:32:-12.43,-2.60,-0.00	1/1:16:0,16:40:-28.56,-5.24,-0.00	1/1:20:0,20:40:-35.74,-6.42,-0.00	1/1:19:1,18:40:-30.36,-4.33,-0.00	1/1:16:0,16:40:-28.56,-5.24,-0.00	1/1:14:0,14:40:-24.98,-4.65,-0.00	1/1:22:0,22:40:-39.32,-7.01,-0.00	1/1:7:0,7:32:-12.43,-2.60,-0.00	1/1:19:0,19:40:-33.94,-6.12,-0.00	1/1:13:0,13:40:-23.19,-4.36,-0.00	1/1:19:0,19:40:-33.94,-6.12,-0.00	1/1:19:0,19:40:-33.94,-6.12,-0.00	0/1:8:5,3:30:-2.37,-0.00,-6.08	0/1:15:9,6:40:-5.69,-0.00,-11.19	0/1:13:5,8:40:-9.86,-0.00,-4.60	./.	1/1:5:0,5:26:-8.85,-2.01,-0.00	0/1:20:12,8:40:-7.80,-0.00,-15.10	1/1:21:0,21:40:-37.53,-6.71,-0.00	1/1:12:0,12:40:-21.39,-4.07,-0.00	1/1:26:0,26:40:-46.49,-8.18,-0.00	1/1:19:0,19:40:-33.94,-6.12,-0.00	1/1:6:0,6:29:-10.64,-2.30,-0.00	1/1:12:0,12:40:-21.39,-4.07,-0.00	1/1:9:0,9:38:-16.02,-3.18,-0.00	1/1:15:0,15:40:-26.77,-4.95,-0.00	1/1:11:0,11:40:-19.60,-3.77,-0.00	1/1:17:0,17:40:-30.36,-5.54,-0.00	1/1:9:0,2:16:-3.50,-1.16,-0.03	0/1:17:12,5:40:-3.31,-0.00,-15.98	1/1:13:1,7:16:-10.67,-1.13,-0.03	1/1:8:0,4:23:-7.06,-1.72,-0.01	1/1:25:0,25:40:-44.70,-7.89,-0.00	1/1:23:0,23:40:-41.11,-7.30,-0.00	1/1:17:0,5:26:-8.85,-2.01,-0.00	1/1:16:0,7:32:-12.43,-2.60,-0.00	0/1:13:8,5:40:-4.48,-0.00,-9.98	1/1:17:0,17:40:-30.36,-5.54,-0.00	1/1:18:0,18:40:-32.15,-5.83,-0.00	0/1:17:6,11:40:-14.06,-0.00,-5.22
30974	50	.	C	T	.	PASS	NS=87;AF=0.437	GT:DP:AD:GQ:GL	1/1:21:0,21:40:-93.77,-6.85,-0.00	1/1:7:0,7:33:-31.18,-2.63,-0.00	1/1:18:1,17:20:-71.43,-1.49,-0.01	1/1:20:0,20:40:-89.30,-6.55,-0.00	1/1:20:0,20:40:-89.30,-6.55,-0.00	1/1:16:0,16:40:-71.41,-5.34,-0.00	1/1:20:0,20:40:-89.30,-6.55,-0.00	1/1:12:0,12:40:-53.53,-4.14,-0.00	1/1:16:0,16:40:-71.41,-5.34,-0.00	1/1:18:0,18:40:-80.35,-5.94,-0.00	1/1:14:0,14:40:-62.47,-4.74,-0.00	./.	1/1:11:0,11:40:-49.06,-3.84,-0.00	1/1:9:0,9:39:-40.12,-3.23,-0.00	1/1:16:0,16:40:-71.41,-5.34,-0.00	1/1:22:0,22:40:-98.24,-7.15,-0.00	1/1:25:0,25:40:-111.65,-8.05,-0.00	1/1:8:0,8:36:-35.65,-2.93,-0.00	1/1:20:0,20:40:-89.30,-6.55,-0.00	1/1:13:0,13:40:-58.00,-4.44,-0.00	1/1:7:0,7:33:-31.18,-2.63,-0.00	1/1:22:0,22:40:-98.24,-7.15,-0.00	1/1:30:0,30:40:-134.00,-9.56,-0.00	1/1:14:0,14:40:-62.47,-4.74,-0.00	1/1:22:1,21:33:-89.30,-2.68,-0.00	./.	1/1:19:0,19:40:-84.82,-6.24,-0.00	1/1:8:0,8:36:-35.65,-2.93,-0.00	1/1:18:0,18:40:-80.35,-5.94,-0.00	1/1:21:0,21:40:-93.77,-6.85,-0.00	0/1:22:14,8:40:-28.50,0.00,-55.44	1/1:13:0,13:40:-58.00,-4.44,-0.00	0/1:23:7,16:40:-63.96,0.00,-23.85	0/1:18:9,9:40:-34.17,0.00,-34.29	1/1:28:0,28:40:-125.06,-8.95,-0.00	1/1:14:0,14:40:-62.47,-4.74,-0.00	1/1:21:1,20:30:-84.83,-2.38,-0.00	0/1:21:4,17:40:-69.04,-0.00,-11.04	1/1:20:0,20:40:-89.30,-6.55,-0.00	0/1:15:6,9:40:-35.08,0.00,-21.78	0/1:17:8,9:40:-34.48,0.00,-30.12
30987	69	.	G	T	.	PASS	NS=87;AF=0.443	GT:DP:AD:GQ:GL	0/0:27:27,0:40:-0.00,-8.24,-41.30	1/1:28:1,19:40:-27.34,-4.58,-0.00	1/1:24:0,20:40:-30.39,-6.11,-0.00	0/1:25:10,12:40:-11.50,-0.00,-8.57	./.	0/1:42:22,17:40:-14.23,-0.00,-21.97	0/1:27:12,14:40:-13.40,-0.00,-10.46	0/1:31:13,15:40:-14.35,-0.00,-11.41	1/1:33:0,28:40:-42.59,-8.41,-0.00	0/1:31:15,13:40:-11.30,-0.00,-14.46	1/1:36:0,31:40:-47.16,-9.28,-0.00	1/1:28:0,23:40:-34.96,-6.97,-0.00	1/1:31:0,27:40:-41.06,-8.13,-0.00	1/1:28:0,26:40:-39.54,-7.84,-0.00	1/1:28:0,25:40:-38.01,-7.55,-0.00	1/1:38:0,34:40:-51.74,-10.14,-0.00	1/1:32:1,28:40:-41.06,-7.18,-0.00	1/1:15:0,15:40:-22.76,-4.67,-0.00	1/1:27:0,27:40:-41.06,-8.13,-0.00	1/1:27:0,24:40:-36.49,-7.26,-0.00	1/1:33:0,29:40:-44.11,-8.70,-0.00	1/1:63:0,56:40:-85.29,-16.49,0.00	1/1:32:0,29:40:-44.11,-8.70,-0.00	1/1:42:0,38:40:-57.84,-11.30,-0.00	1/1:33:0,30:40:-45.64,-8.99,-0.00	./.	1/1:40:1,35:40:-51.74,-9.19,-0.00	1/1:28:0,22:40:-33.44,-6.68,-0.00	1/1:29:0,25:40:-38.01,-7.55,-0.00	1/1:29:1,23:40:-33.44,-5.74,-0.00	1/1:50:0,42:40:-63.94,-12.45,-0.00	1/1:63:0,56:40:-85.29,-16.49,0.00	1/1:46:0,36:40:-54.79,-10.72,-0.00	1/1:38:0,34:40:-51.74,-10.14,-0.00	0/1:31:17,12:40:-9.48,-0.00,-17.23	1/1:26:0,23:40:-34.96,-6.97,-0.00	0/1:50:20,28:40:-28.41,0.00,-16.32	1/1:58:0,56:40:-85.29,-16.49,0.00	0/1:26:15,9:40:-6.35,-0.00,-15.62	1/1:25:0,21:40:-31.91,-6.40,-0.00	1/1:43:0,40:40:-60.89,-11.87,-0.00
30998	7	.	G	A	.	PASS	NS=90;AF=0.483	GT:DP:AD:GQ:GL	1/1:26:0,26:40:-122.36,-8.50,-0.00	1/1:19:0,19:40:-89.41,-6.40,-0.00	1/1:40:1,39:40:-178.85,-8.01,-0.00	1/1:30:0,30:40:-141.19,-9.71,-0.00	1/1:32:0,32:40:-150.61,-10.31,-0.00	1/1:42:0,42:40:-197.68,-13.32,-0.00	1/1:32:0,32:40:-150.61,-10.31,-0.00	1/1:43:0,43:40:-202.39,-13.62,-0.00	1/1:36:0,36:40:-169.44,-11.51,-0.00	1/1:19:0,19:40:-89.41,-6.40,-0.00	1/1:27:0,27:40:-127.07,-8.81,-0.00	1/1:28:0,28:40:-131.78,-9.11,-0.00	1/1:33:0,33:40:-155.32,-10.61,-0.00	0/1:29:13,16:40:-65.88,0.00,-51.79	1/1:27:0,27:40:-127.07,-8.81,-0.00	1/1:16:0,16:40:-75.29,-5.49,-0.00	1/1:22:0,22:40:-103.54,-7.30,-0.00	1/1:35:1,34:40:-155.32,-6.51,-0.00	1/1:27:1,26:40:-117.66,-4.10,-0.00	1/1:31:0,31:40:-145.90,-10.01,-0.00	0/1:39:15,24:40:-100.53,0.00,-58.19	1/1:25:0,25:40:-117.66,-8.20,-0.00	1/1:28:0,28:40:-131.78,-9.11,-0.00	1/1:26:0,26:40:-122.36,-8.50,-0.00	1/1:23:0,23:40:-108.24,-7.60,-0.00	1/1:16:0,16:40:-75.29,-5.49,-0.00	0/1:29:15,14:40:-56.47,0.00,-61.20	1/1:34:0,34:40:-160.02,-10.91,-0.00	1/1:32:0,32:40:-150.61,-10.31,-0.00	1/1:39:0,39:40:-183.56,-12.42,-0.00	1/1:31:0,31:40:-145.90,-10.01,-0.00	1/1:26:0,26:40:-122.36,-8.50,-0.00	1/1:23:0,23:40:-108.24,-7.60,-0.00	1/1:17:0,17:40:-80.00,-5.80,-0.00	1/1:59:0,59:40:-277.71,-18.44,0.00	1/1:19:0,19:40:-89.41,-6.40,-0.00	1/1:35:0,35:40:-164.73,-11.21,-0.00	1/1:32:0,32:40:-150.61,-10.31,-0.00	1/1:34:0,34:40:-160.02,-10.91,-0.00	1/1:49:0,49:40:-230.63,-15.43,-0.00	1/1:33:0,33:40:-155.32,-10.61,-0.00
31029	22	.	C	T	.	PASS	NS=77;AF=0.383	GT:DP:AD:GQ:GL	1/1:9:0,9:40:-27.72,-3.37,-0.00	1/1:8:0,8:37:-24.61,-3.06,-0.00	1/1:11:0,11:40:-33.92,-3.97,-0.00	./.	1/1:7:0,7:34:-21.51,-2.76,-0.00	./.	1/1:3:0,3:21:-9.11,-1.57,-0.01	1/1:10:0,10:40:-30.82,-3.67,-0.00	1/1:5:0,5:27:-15.31,-2.17,-0.00	1/1:8:0,8:37:-24.61,-3.06,-0.00	1/1:7:0,7:34:-21.51,-2.76,-0.00	1/1:25:0,25:40:-77.37,-8.18,-0.00	1/1:5:0,5:27:-15.31,-2.17,-0.00	1/1:12:0,12:40:-37.03,-4.27,-0.00	1/1:6:0,6:31:-18.41,-2.46,-0.00	1/1:5:0,5:27:-15.31,-2.17,-0.00	1/1:4:0,4:24:-12.21,-1.87,-0.01	1/1:7:0,7:34:-21.51,-2.76,-0.00	1/1:19:0,19:40:-58.75,-6.37,-0.00	1/1:4:0,4:24:-12.21,-1.87,-0.01	0/0:5:5,0:30:-0.00,-2.38,-15.73	./.	0/0:8:8,0:39:-0.00,-3.28,-25.04	0/0:10:10,0:40:-0.00,-3.88,-31.24	0/0:4:4,0:26:-0.00,-2.08,-12.63	0/1:5:3,2:40:-3.83,-0.00,-7.15	1/1:7:0,7:34:-21.51,-2.76,-0.00	./.	./.	1/1:10:0,10:40:-30.82,-3.67,-0.00	0/0:10:10,0:40:-0.00,-3.88,-31.24	0/1:6:4,2:40:-3.53,-0.00,-9.95	1/1:8:0,8:37:-24.61,-3.06,-0.00	0/1:5:1,4:14:-10.09,-0.05,-0.99	0/0:5:5,0:30:-0.00,-2.38,-15.73	1/1:11:0,11:40:-33.92,-3.97,-0.00	1/1:7:0,7:34:-21.51,-2.76,-0.00	1/1:11:0,11:40:-33.92,-3.97,-0.00	1/1:7:0,7:34:-21.51,-2.76,-0.00	0/1:14:3,11:40:-29.05,-0.00,-4.44	1/1:7:0,7:34:-21.51,-2.76,-0.00
31298	115	.	G	A	.	PASS	NS=83;AF=0.446	GT:DP:AD:GQ:GL	0/0:5:5,0:26:-0.00,-2.06,-20.97	0/0:9:9,0:39:-0.00,-3.26,-37.66	0/0:7:7,0:33:-0.00,-2.66,-29.31	0/0:8:8,0:36:-0.00,-2.96,-33.49	0/0:7:7,0:33:-0.00,-2.66,-29.31	0/0:18:18,0:40:-0.00,-5.97,-75.22	0/0:5:5,0:26:-0.00,-2.06,-20.97	0/0:10:10,0:40:-0.00,-3.56,-41.83	0/0:6:6,0:30:-0.00,-2.36,-25.14	0/0:11:11,0:40:-0.00,-3.86,-46.00	0/0:16:16,0:40:-0.00,-5.37,-66.87	0/0:7:7,0:33:-0.00,-2.66,-29.31	0/0:7:7,0:33:-0.00,-2.66,-29.31	0/0:7:7,0:33:-0.00,-2.66,-29.31	0/0:7:7,0:33:-0.00,-2.66,-29.31	0/0:20:20,0:40:-0.00,-6.57,-83.56	0/0:4:4,0:23:-0.01,-1.76,-16.80	./.	0/1:5:4,1:27:-2.12,-0.00,-14.74	0/0:8:8,0:36:-0.00,-2.96,-33.49	0/0:13:13,0:40:-0.00,-4.46,-54.35	0/0:10:10,0:40:-0.00,-3.56,-41.83	0/0:11:11,0:40:-0.00,-3.86,-46.00	0/0:8:8,0:36:-0.00,-2.96,-33.49	0/0:6:6,0:30:-0.00,-2.36,-25.14	./.	0/1:9:5,4:40:-13.43,-0.00,-17.71	0/0:7:7,0:33:-0.00,-2.66,-29.31	0/0:7:7,0:33:-0.00,-2.66,-29.31	0/0:12:12,0:40:-0.00,-4.16,-50.18	0/0:15:15,0:40:-0.00,-5.06,-62.70	0/0:13:13,0:40:-0.00,-4.46,-54.35	0/0:7:7,0:33:-0.00,-2.66,-29.31	0/0:15:14,1:13:-0.05,-0.94,-54.40	0/0:14:14,0:40:-0.00,-4.76,-58.52	0/1:7:4,3:40:-9.86,-0.00,-14.13	0/1:7:5,2:40:-5.69,-0.00,-18.31	0/0:8:8,0:36:-0.00,-2.96,-33.49	0/1:11:6,5:40:-17.00,0.00,-21.28	0/1:10:4,6:40:-21.48,-0.00,-13.23	0/0:6:6,0:30:-0.00,-2.36,-25.14
31326	85	.	C	G	.	PASS	NS=88;AF=0.403	GT:DP:AD:GQ:GL	0/0:25:25,0:40:-0.00,-7.84,-89.88	0/0:80:80,0:40:0.00,-24.39,-287.17	0/0:91:91,0:40:-0.00,-27.70,-326.63	0/0:70:70,0:40:0.00,-21.39,-251.30	0/0:53:53,0:40:0.00,-16.27,-190.32	0/0:42:42,0:40:-0.00,-12.96,-150.86	0/0:21:21,0:40:-0.00,-6.64,-75.53	0/0:28:28,0:40:-0.00,-8.75,-100.64	0/0:28:27,1:40:-0.00,-5.16,-93.47	0/0:77:77,0:40:0.00,-23.49,-276.41	0/0:86:86,0:40:0.00,-26.20,-308.69	0/0:72:72,0:40:-0.00,-21.99,-258.48	0/0:58:58,0:40:0.00,-17.77,-208.26	0/0:26:26,0:40:-0.00,-8.14,-93.47	0/0:37:37,0:40:-0.00,-11.45,-132.93	0/0:30:30,0:40:-0.00,-9.35,-107.82	0/0:52:51,1:40:-0.00,-12.38,-179.56	0/0:46:46,0:40:-0.00,-14.16,-165.21	0/0:36:36,0:40:-0.00,-11.15,-129.34	0/0:61:61,0:40:0.00,-18.68,-219.02	0/0:65:65,0:40:-0.00,-19.88,-233.37	0/0:44:44,0:40:-0.00,-13.56,-158.04	0/0:70:70,0:40:0.00,-21.39,-251.30	0/0:81:81,0:40:0.00,-24.70,-290.76	0/0:89:89,0:40:0.00,-27.10,-319.46	0/0:52:52,0:40:0.00,-15.97,-186.73	0/0:58:58,0:40:0.00,-17.77,-208.26	0/0:49:49,0:40:-0.00,-15.07,-175.97	0/0:23:23,0:40:-0.00,-7.24,-82.71	0/0:65:65,0:40:-0.00,-19.88,-233.37	0/0:33:33,0:40:-0.00,-10.25,-118.58	0/0:42:42,0:40:-0.00,-12.96,-150.86	0/0:40:40,0:40:-0.00,-12.36,-143.69	0/0:68:68,0:40:0.00,-20.78,-244.13	0/0:71:71,0:40:0.00,-21.69,-254.89	0/0:42:42,0:40:-0.00,-12.96,-150.86	0/0:46:46,0:40:-0.00,-14.16,-165.21	0/0:38:38,0:40:-0.00,-11.76,-136.51	0/0:54:54,0:40:0.00,-16.57,-193.91	0/0:27:25,2:18:-0.02,-1.29,-82.73	0/0:68:68,0:40:0.00,-20.78,-244.13
31401	212	.	G	C	.	PASS	NS=87;AF=0.425	GT:DP:AD:GQ:GL	1/1:8:0,8:38:-35.65,-3.12,-0.00	1/1:6:0,6:31:-26.71,-2.51,-0.00	1/1:18:1,17:22:-71.44,-1.66,-0.01	1/1:3:0,3:21:-13.30,-1.62,-0.01	1/1:25:0,25:40:-111.69,-8.23,-0.00	1/1:22:0,22:40:-98.27,-7.33,-0.00	1/1:9:0,9:40:-40.13,-3.42,-0.00	1/1:14:0,14:40:-62.49,-4.92,-0.00	1/1:17:0,17:40:-75.91,-5.82,-0.00	1/1:8:0,8:38:-35.65,-3.12,-0.00	1/1:16:0,16:40:-71.44,-5.52,-0.00	1/1:6:0,6:31:-26.71,-2.51,-0.00	0/1:17:3,14:40:-56.67,-0.00,-7.59	1/1:22:0,22:40:-98.27,-7.33,-0.00	1/1:12:0,12:40:-53.54,-4.32,-0.00	1/1:17:0,17:40:-75.91,-5.82,-0.00	1/1:26:0,26:40:-116.16,-8.53,-0.00	0/1:7:1,6:22:-23.90,-0.01,-1.67	1/1:18:0,18:40:-80.38,-6.13,-0.00	1/1:27:0,27:40:-120.64,-8.83,-0.00	0/0:19:19,0:40:-0.00,-6.56,-85.11	0/1:20:10,10:40:-37.87,0.00,-38.00	0/1:18:7,11:40:-42.95,0.00,-25.18	0/1:22:10,12:40:-46.21,0.00,-37.40	1/1:21:0,21:40:-93.80,-7.03,-0.00	./.	0/0:19:19,0:40:-0.00,-6.56,-85.11	1/1:19:0,19:40:-84.85,-6.43,-0.00	0/1:12:5,7:40:-26.86,0.00,-18.04	1/1:15:0,15:40:-66.96,-5.22,-0.00	1/1:25:0,25:40:-111.69,-8.23,-0.00	1/1:24:0,24:40:-107.22,-7.93,-0.00	1/1:24:0,24:40:-107.22,-7.93,-0.00	1/1:9:0,9:40:-40.13,-3.42,-0.00	1/1:24:0,24:40:-107.22,-7.93,-0.00	1/1:21:0,21:40:-93.80,-7.03,-0.00	1/1:38:0,38:40:-169.84,-12.15,-0.00	1/1:28:0,28:40:-125.11,-9.14,-0.00	1/1:21:1,20:32:-84.85,-2.56,-0.00	1/1:18:0,18:40:-80.38,-6.13,-0.00	1/1:12:0,12:40:-53.54,-4.32,-0.00
31434	3	.	C	G	.	PASS	NS=82;AF=0.098	GT:DP:AD:GQ:GL	0/0:3:3,0:35:-0.00,-2.82,-13.62	./.	0/0:7:7,0:40:-0.00,-4.03,-30.54	0/0:9:9,0:40:-0.00,-4.63,-39.01	0/0:18:18,0:40:-0.00,-7.34,-77.09	0/0:9:9,0:40:-0.00,-4.63,-39.01	./.	0/0:3:3,0:35:-0.00,-2.82,-13.62	0/0:3:3,0:35:-0.00,-2.82,-13.62	0/0:5:5,0:40:-0.00,-3.42,-22.08	0/0:7:7,0:40:-0.00,-4.03,-30.54	0/0:13:13,0:40:-0.00,-5.83,-55.93	0/0:13:13,0:40:-0.00,-5.83,-55.93	0/0:4:4,0:38:-0.00,-3.12,-17.85	0/0:3:3,0:35:-0.00,-2.82,-13.62	./.	0/0:7:7,0:40:-0.00,-4.03,-30.54	0/0:5:5,0:40:-0.00,-3.42,-22.08	./.	0/0:5:5,0:40:-0.00,-3.42,-22.08	0/0:15:15,0:40:-0.00,-6.43,-64.40	0/0:7:7,0:40:-0.00,-4.03,-30.54	0/0:20:20,0:40:-0.00,-7.94,-85.56	0/0:12:12,0:40:-0.00,-5.53,-51.70	0/0:8:8,0:40:-0.00,-4.33,-34.77	./.	0/0:12:12,0:40:-0.00,-5.53,-51.70	0/0:14:14,0:40:-0.00,-6.13,-60.17	0/0:4:4,0:38:-0.00,-3.12,-17.85	0/0:10:10,0:40:-0.00,-4.93,-43.24	0/0:7:7,0:40:-0.00,-4.03,-30.54	0/0:7:7,0:40:-0.00,-4.03,-30.54	0/0:12:12,0:40:-0.00,-5.53,-51.70	0/0:10:10,0:40:-0.00,-4.93,-43.24	0/0:9:9,0:40:-0.00,-4.63,-39.01	0/0:13:13,0:40:-0.00,-5.83,-55.93	0/0:4:4,0:38:-0.00,-3.12,-17.85	0/0:10:10,0:40:-0.00,-4.93,-43.24	./.	./.	0/0:12:12,0:40:-0.00,-5.53,-51.70
31461	41	.	G	A	.	PASS	NS=82;AF=0.482	GT:DP:AD:GQ:GL	1/1:3:0,3:28:-12.78,-2.19,-0.00	1/1:9:0,9:40:-38.42,-4.00,-0.00	1/1:13:0,13:40:-55.50,-5.20,-0.00	1/1:12:0,12:40:-51.23,-4.90,-0.00	1/1:10:0,10:40:-42.69,-4.30,-0.00	1/1:5:0,5:34:-21.33,-2.79,-0.00	1/1:5:0,5:34:-21.33,-2.79,-0.00	1/1:5:0,5:34:-21.33,-2.79,-0.00	1/1:3:0,3:28:-12.78,-2.19,-0.00	1/1:16:0,16:40:-68.32,-6.10,-0.00	1/1:23:0,23:40:-98.23,-8.21,-0.00	1/1:12:0,12:40:-51.23,-4.90,-0.00	1/1:12:0,12:40:-51.23,-4.90,-0.00	./.	1/1:8:0,8:40:-34.14,-3.69,-0.00	1/1:5:0,5:34:-21.33,-2.79,-0.00	0/1:14:2,12:37:-45.73,-0.00,-3.04	1/1:7:0,7:40:-29.87,-3.39,-0.00	1/1:11:0,11:40:-46.96,-4.60,-0.00	1/1:15:0,15:40:-64.05,-5.80,-0.00	1/1:9:0,9:40:-38.42,-4.00,-0.00	1/1:10:0,10:40:-42.69,-4.30,-0.00	1/1:26:0,26:40:-111.04,-9.11,-0.00	1/1:23:0,23:40:-98.23,-8.21,-0.00	1/1:15:0,15:40:-64.05,-5.80,-0.00	./.	1/1:22:0,22:40:-93.95,-7.91,-0.00	1/1:16:0,16:40:-68.32,-6.10,-0.00	1/1:11:0,11:40:-46.96,-4.60,-0.00	1/1:10:0,10:40:-42.69,-4.30,-0.00	1/1:8:0,8:40:-34.14,-3.69,-0.00	1/1:13:0,13:40:-55.50,-5.20,-0.00	1/1:7:0,7:40:-29.87,-3.39,-0.00	1/1:14:0,14:40:-59.78,-5.50,-0.00	1/1:6:0,6:37:-25.60,-3.09,-0.00	1/1:16:0,16:40:-68.32,-6.10,-0.00	./.	1/1:11:0,11:40:-46.96,-4.60,-0.00	1/1:6:0,6:37:-25.60,-3.09,-0.00	1/1:5:0,5:34:-21.33,-2.79,-0.00	1/1:14:0,14:40:-59.78,-5.50,-0.00
31596	12	.	G	T	.	PASS	NS=85;AF=0.453	GT:DP:AD:GQ:GL	1/1:14:0,14:40:-62.64,-4.96,-0.00	1/1:17:0,17:40:-76.08,-5.87,-0.00	1/1:36:0,36:40:-161.19,-11.59,-0.00	1/1:19:0,19:40:-85.04,-6.47,-0.00	1/1:18:0,18:40:-80.56,-6.17,-0.00	1/1:4:0,4:25:-17.85,-1.96,-0.00	1/1:11:0,11:40:-49.20,-4.06,-0.00	1/1:15:0,15:40:-67.12,-5.26,-0.00	1/1:11:0,11:40:-49.20,-4.06,-0.00	1/1:19:0,19:40:-85.04,-6.47,-0.00	1/1:23:0,23:40:-102.96,-7.67,-0.00	1/1:29:0,29:40:-129.83,-9.48,-0.00	./.	1/1:8:0,8:38:-35.77,-3.16,-0.00	./.	./.	1/1:3:0,3:22:-13.38,-1.66,-0.01	1/1:7:0,7:35:-31.29,-2.86,-0.00	1/1:12:0,12:40:-53.68,-4.36,-0.00	1/1:19:0,19:40:-85.04,-6.47,-0.00	0/1:18:4,14:40:-56.48,-0.00,-11.75	1/1:11:0,11:40:-49.20,-4.06,-0.00	1/1:28:0,28:40:-125.35,-9.18,-0.00	1/1:22:0,22:40:-98.48,-7.37,-0.00	1/1:20:0,20:40:-89.52,-6.77,-0.00	1/1:6:0,6:32:-26.81,-2.56,-0.00	1/1:17:0,17:40:-76.08,-5.87,-0.00	0/1:15:9,6:40:-21.54,0.00,-35.05	./.	1/1:14:0,14:40:-62.64,-4.96,-0.00	1/1:11:0,11:40:-49.20,-4.06,-0.00	0/0:7:7,0:36:-0.00,-2.93,-31.43	1/1:7:0,7:35:-31.29,-2.86,-0.00	1/1:21:0,21:40:-94.00,-7.07,-0.00	1/1:22:0,22:40:-98.48,-7.37,-0.00	1/1:18:0,18:40:-80.56,-6.17,-0.00	1/1:11:0,11:40:-49.20,-4.06,-0.00	1/1:7:0,7:35:-31.29,-2.86,-0.00	1/1:9:0,9:40:-40.25,-3.46,-0.00	1/1:13:0,13:40:-58.16,-4.66,-0.00	1/1:22:0,22:40:-98.48,-7.37,-0.00
[truncated: 1,072 more rows]
[truncated: 50 more columns]
